# Supplementary material for: A genome-scale metabolic model of potato late blight suggests a photosynthesis suppression mechanism
Source: BMC Genomics. 2018 Dec 11;19(Suppl 8):863. doi: 10.1186/s12864-018-5192-x (PMC6288859; doi:10.1186/s12864-018-5192-x)
Supplement: Supplementary file 2 — Genome scale metabolic model of S. tuberosum in SBML format. (XML 2677 kb) [file 12864_2018_5192_MOESM2_ESM.xml]

<?xml version="1.0" encoding="UTF-8"?>
<sbml level="3" sboTerm="SBO:0000624" version="1" fbc:required="false" xmlns="http://www.sbml.org/sbml/level3/version1/core" xmlns:fbc="http://www.sbml.org/sbml/level3/version1/fbc/version2">
  <model fbc:strict="true" id="model - Wed Jun 14 12:28:21 2017">
    <listOfUnitDefinitions>
      <unitDefinition id="mmol_per_gDW_per_hr">
        <listOfUnits>
          <unit exponent="1" kind="mole" multiplier="1" scale="-3"/>
          <unit exponent="-1" kind="gram" multiplier="1" scale="0"/>
          <unit exponent="-1" kind="second" multiplier="3600" scale="0"/>
        </listOfUnits>
      </unitDefinition>
    </listOfUnitDefinitions>
    <fbc:listOfObjectives fbc:activeObjective="obj">
      <fbc:objective fbc:id="obj" fbc:type="maximize">
        <fbc:listOfFluxObjectives>
          <fbc:fluxObjective fbc:reaction="R_RBS01" fbc:coefficient="1"/>
        </fbc:listOfFluxObjectives>
      </fbc:objective>
    </fbc:listOfObjectives>
    <listOfParameters>
      <parameter constant="true" id="cobra_default_lb" sboTerm="SBO:0000626" units="mmol_per_gDW_per_hr" value="-1000"/>
      <parameter constant="true" id="cobra_default_ub" sboTerm="SBO:0000626" units="mmol_per_gDW_per_hr" value="1000"/>
      <parameter constant="true" id="cobra_0_bound" sboTerm="SBO:0000626" units="mmol_per_gDW_per_hr" value="0"/>
    </listOfParameters>
    <listOfCompartments>
      <compartment constant="true" id="c" name="c"/>
      <compartment constant="true" id="b" name="b"/>
      <compartment constant="true" id="e" name="e"/>
    </listOfCompartments>
    <listOfSpecies>
      <species boundaryCondition="false" constant="false" hasOnlySubstanceUnits="false" id="M_H2O[c]" name="H2O" compartment="c"/>
      <species boundaryCondition="false" constant="false" hasOnlySubstanceUnits="false" id="M_NAD+[c]" name="NAD+" compartment="c"/>
      <species boundaryCondition="false" constant="false" hasOnlySubstanceUnits="false" id="M_L_Glutamate[c]" name="L_Glutamate" compartment="c"/>
      <species boundaryCondition="false" constant="false" hasOnlySubstanceUnits="false" id="M_NADH[c]" name="NADH" compartment="c"/>
      <species boundaryCondition="false" constant="false" hasOnlySubstanceUnits="false" id="M_NH3[c]" name="NH3" compartment="c"/>
      <species boundaryCondition="false" constant="false" hasOnlySubstanceUnits="false" id="M_2_Oxoglutarate[c]" name="2_Oxoglutarate" compartment="c"/>
      <species boundaryCondition="false" constant="false" hasOnlySubstanceUnits="false" id="M_H+[c]" name="H+" compartment="c"/>
      <species boundaryCondition="false" constant="false" hasOnlySubstanceUnits="false" id="M_NADP+[c]" name="NADP+" compartment="c"/>
      <species boundaryCondition="false" constant="false" hasOnlySubstanceUnits="false" id="M_NADPH[c]" name="NADPH" compartment="c"/>
      <species boundaryCondition="false" constant="false" hasOnlySubstanceUnits="false" id="M_4_Aminobutanoate[c]" name="4_Aminobutanoate" compartment="c"/>
      <species boundaryCondition="false" constant="false" hasOnlySubstanceUnits="false" id="M_Pyruvate[c]" name="Pyruvate" compartment="c"/>
      <species boundaryCondition="false" constant="false" hasOnlySubstanceUnits="false" id="M_Succinate semialdehyde[c]" name="Succinate semialdehyde" compartment="c"/>
      <species boundaryCondition="false" constant="false" hasOnlySubstanceUnits="false" id="M_L_Alanine[c]" name="L_Alanine" compartment="c"/>
      <species boundaryCondition="false" constant="false" hasOnlySubstanceUnits="false" id="M_ATP[c]" name="ATP" compartment="c"/>
      <species boundaryCondition="false" constant="false" hasOnlySubstanceUnits="false" id="M_L_Aspartate[c]" name="L_Aspartate" compartment="c"/>
      <species boundaryCondition="false" constant="false" hasOnlySubstanceUnits="false" id="M_L_Glutamine[c]" name="L_Glutamine" compartment="c"/>
      <species boundaryCondition="false" constant="false" hasOnlySubstanceUnits="false" id="M_AMP[c]" name="AMP" compartment="c"/>
      <species boundaryCondition="false" constant="false" hasOnlySubstanceUnits="false" id="M_Diphosphate[c]" name="Diphosphate" compartment="c"/>
      <species boundaryCondition="false" constant="false" hasOnlySubstanceUnits="false" id="M_L_Asparagine[c]" name="L_Asparagine" compartment="c"/>
      <species boundaryCondition="false" constant="false" hasOnlySubstanceUnits="false" id="M_Oxaloacetate[c]" name="Oxaloacetate" compartment="c"/>
      <species boundaryCondition="false" constant="false" hasOnlySubstanceUnits="false" id="M_(S)_1_Pyrroline_5_carboxylate[c]" name="(S)_1_Pyrroline_5_carboxylate" compartment="c"/>
      <species boundaryCondition="false" constant="false" hasOnlySubstanceUnits="false" id="M_Phosphatidylcholine[c]" name="Phosphatidylcholine" compartment="c"/>
      <species boundaryCondition="false" constant="false" hasOnlySubstanceUnits="false" id="M_1_Acyl_sn_glycero_3_phosphocholine[c]" name="1_Acyl_sn_glycero_3_phosphocholine" compartment="c"/>
      <species boundaryCondition="false" constant="false" hasOnlySubstanceUnits="false" id="M_(9Z,12Z,15Z)_Octadecatrienoic acid[c]" name="(9Z,12Z,15Z)_Octadecatrienoic acid" compartment="c"/>
      <species boundaryCondition="false" constant="false" hasOnlySubstanceUnits="false" id="M_2_Acyl_sn_glycero_3_phosphocholine[c]" name="2_Acyl_sn_glycero_3_phosphocholine" compartment="c"/>
      <species boundaryCondition="false" constant="false" hasOnlySubstanceUnits="false" id="M_Oxygen[c]" name="Oxygen" compartment="c"/>
      <species boundaryCondition="false" constant="false" hasOnlySubstanceUnits="false" id="M_9(S)_HPOT[c]" name="9(S)_HPOT" compartment="c"/>
      <species boundaryCondition="false" constant="false" hasOnlySubstanceUnits="false" id="M_UTP[c]" name="UTP" compartment="c"/>
      <species boundaryCondition="false" constant="false" hasOnlySubstanceUnits="false" id="M_N_Acetyl_alpha_D_glucosamine 1_phosphate[c]" name="N_Acetyl_alpha_D_glucosamine 1_phosphate" compartment="c"/>
      <species boundaryCondition="false" constant="false" hasOnlySubstanceUnits="false" id="M_UDP_N_acetyl_D_glucosamine[c]" name="UDP_N_acetyl_D_glucosamine" compartment="c"/>
      <species boundaryCondition="false" constant="false" hasOnlySubstanceUnits="false" id="M_UDP_L_arabinose[c]" name="UDP_L_arabinose" compartment="c"/>
      <species boundaryCondition="false" constant="false" hasOnlySubstanceUnits="false" id="M_UDP_D_xylose[c]" name="UDP_D_xylose" compartment="c"/>
      <species boundaryCondition="false" constant="false" hasOnlySubstanceUnits="false" id="M_L_Arabinose[c]" name="L_Arabinose" compartment="c"/>
      <species boundaryCondition="false" constant="false" hasOnlySubstanceUnits="false" id="M_ADP[c]" name="ADP" compartment="c"/>
      <species boundaryCondition="false" constant="false" hasOnlySubstanceUnits="false" id="M_beta_L_Arabinose 1_phosphate[c]" name="beta_L_Arabinose 1_phosphate" compartment="c"/>
      <species boundaryCondition="false" constant="false" hasOnlySubstanceUnits="false" id="M_D_Glucosamine[c]" name="D_Glucosamine" compartment="c"/>
      <species boundaryCondition="false" constant="false" hasOnlySubstanceUnits="false" id="M_D_Glucosamine 6_phosphate[c]" name="D_Glucosamine 6_phosphate" compartment="c"/>
      <species boundaryCondition="false" constant="false" hasOnlySubstanceUnits="false" id="M_N_Acetyl_D_glucosamine 6_phosphate[c]" name="N_Acetyl_D_glucosamine 6_phosphate" compartment="c"/>
      <species boundaryCondition="false" constant="false" hasOnlySubstanceUnits="false" id="M_UDP_glucose[c]" name="UDP_glucose" compartment="c"/>
      <species boundaryCondition="false" constant="false" hasOnlySubstanceUnits="false" id="M_UDP_4_dehydro_6_deoxy_D_glucose[c]" name="UDP_4_dehydro_6_deoxy_D_glucose" compartment="c"/>
      <species boundaryCondition="false" constant="false" hasOnlySubstanceUnits="false" id="M_Orthophosphate[c]" name="Orthophosphate" compartment="c"/>
      <species boundaryCondition="false" constant="false" hasOnlySubstanceUnits="false" id="M_Glutaminyl_tRNA[c]" name="Glutaminyl_tRNA" compartment="c"/>
      <species boundaryCondition="false" constant="false" hasOnlySubstanceUnits="false" id="M_L_Glutamyl_tRNA(Gln)[c]" name="L_Glutamyl_tRNA(Gln)" compartment="c"/>
      <species boundaryCondition="false" constant="false" hasOnlySubstanceUnits="false" id="M_Pelargonidin[c]" name="Pelargonidin" compartment="c"/>
      <species boundaryCondition="false" constant="false" hasOnlySubstanceUnits="false" id="M_UDP[c]" name="UDP" compartment="c"/>
      <species boundaryCondition="false" constant="false" hasOnlySubstanceUnits="false" id="M_Pelargonidin 3_O_glucoside[c]" name="Pelargonidin 3_O_glucoside" compartment="c"/>
      <species boundaryCondition="false" constant="false" hasOnlySubstanceUnits="false" id="M_(5Z,8Z,11Z,14Z)_Icosatetraenoic acid[c]" name="(5Z,8Z,11Z,14Z)_Icosatetraenoic acid" compartment="c"/>
      <species boundaryCondition="false" constant="false" hasOnlySubstanceUnits="false" id="M_Prostaglandin H2[c]" name="Prostaglandin H2" compartment="c"/>
      <species boundaryCondition="false" constant="false" hasOnlySubstanceUnits="false" id="M_Prostaglandin E2[c]" name="Prostaglandin E2" compartment="c"/>
      <species boundaryCondition="false" constant="false" hasOnlySubstanceUnits="false" id="M_Thromboxane A2[c]" name="Thromboxane A2" compartment="c"/>
      <species boundaryCondition="false" constant="false" hasOnlySubstanceUnits="false" id="M_Leukotriene A4[c]" name="Leukotriene A4" compartment="c"/>
      <species boundaryCondition="false" constant="false" hasOnlySubstanceUnits="false" id="M_Leukotriene B4[c]" name="Leukotriene B4" compartment="c"/>
      <species boundaryCondition="false" constant="false" hasOnlySubstanceUnits="false" id="M_Amino acid[c]" name="Amino acid" compartment="c"/>
      <species boundaryCondition="false" constant="false" hasOnlySubstanceUnits="false" id="M_Leukotriene C4[c]" name="Leukotriene C4" compartment="c"/>
      <species boundaryCondition="false" constant="false" hasOnlySubstanceUnits="false" id="M_5_L_Glutamyl amino acid[c]" name="5_L_Glutamyl amino acid" compartment="c"/>
      <species boundaryCondition="false" constant="false" hasOnlySubstanceUnits="false" id="M_Leukotriene D4[c]" name="Leukotriene D4" compartment="c"/>
      <species boundaryCondition="false" constant="false" hasOnlySubstanceUnits="false" id="M_Urea_1_carboxylate[c]" name="Urea_1_carboxylate" compartment="c"/>
      <species boundaryCondition="false" constant="false" hasOnlySubstanceUnits="false" id="M_CO2[c]" name="CO2" compartment="c"/>
      <species boundaryCondition="false" constant="false" hasOnlySubstanceUnits="false" id="M_L_Glutamate 5_semialdehyde[c]" name="L_Glutamate 5_semialdehyde" compartment="c"/>
      <species boundaryCondition="false" constant="false" hasOnlySubstanceUnits="false" id="M_L_Arginine[c]" name="L_Arginine" compartment="c"/>
      <species boundaryCondition="false" constant="false" hasOnlySubstanceUnits="false" id="M_L_Citrulline[c]" name="L_Citrulline" compartment="c"/>
      <species boundaryCondition="false" constant="false" hasOnlySubstanceUnits="false" id="M_Nitric oxide[c]" name="Nitric oxide" compartment="c"/>
      <species boundaryCondition="false" constant="false" hasOnlySubstanceUnits="false" id="M_L_Ornithine[c]" name="L_Ornithine" compartment="c"/>
      <species boundaryCondition="false" constant="false" hasOnlySubstanceUnits="false" id="M_Putrescine[c]" name="Putrescine" compartment="c"/>
      <species boundaryCondition="false" constant="false" hasOnlySubstanceUnits="false" id="M_L_Proline[c]" name="L_Proline" compartment="c"/>
      <species boundaryCondition="false" constant="false" hasOnlySubstanceUnits="false" id="M_Urea[c]" name="Urea" compartment="c"/>
      <species boundaryCondition="false" constant="false" hasOnlySubstanceUnits="false" id="M_HCO3_[c]" name="HCO3_" compartment="c"/>
      <species boundaryCondition="false" constant="false" hasOnlySubstanceUnits="false" id="M_Succinate[c]" name="Succinate" compartment="c"/>
      <species boundaryCondition="false" constant="false" hasOnlySubstanceUnits="false" id="M_trans_4_Hydroxy_L_proline[c]" name="trans_4_Hydroxy_L_proline" compartment="c"/>
      <species boundaryCondition="false" constant="false" hasOnlySubstanceUnits="false" id="M_Acceptor[c]" name="Acceptor" compartment="c"/>
      <species boundaryCondition="false" constant="false" hasOnlySubstanceUnits="false" id="M_Reduced acceptor[c]" name="Reduced acceptor" compartment="c"/>
      <species boundaryCondition="false" constant="false" hasOnlySubstanceUnits="false" id="M_Carbamoyl phosphate[c]" name="Carbamoyl phosphate" compartment="c"/>
      <species boundaryCondition="false" constant="false" hasOnlySubstanceUnits="false" id="M_N_Acetylornithine[c]" name="N_Acetylornithine" compartment="c"/>
      <species boundaryCondition="false" constant="false" hasOnlySubstanceUnits="false" id="M_N_Acetyl_L_glutamate[c]" name="N_Acetyl_L_glutamate" compartment="c"/>
      <species boundaryCondition="false" constant="false" hasOnlySubstanceUnits="false" id="M_L_1_Pyrroline_3_hydroxy_5_carboxylate[c]" name="L_1_Pyrroline_3_hydroxy_5_carboxylate" compartment="c"/>
      <species boundaryCondition="false" constant="false" hasOnlySubstanceUnits="false" id="M_L_Glutamyl 5_phosphate[c]" name="L_Glutamyl 5_phosphate" compartment="c"/>
      <species boundaryCondition="false" constant="false" hasOnlySubstanceUnits="false" id="M_L_erythro_4_Hydroxyglutamate[c]" name="L_erythro_4_Hydroxyglutamate" compartment="c"/>
      <species boundaryCondition="false" constant="false" hasOnlySubstanceUnits="false" id="M_N4_Acetylaminobutanal[c]" name="N4_Acetylaminobutanal" compartment="c"/>
      <species boundaryCondition="false" constant="false" hasOnlySubstanceUnits="false" id="M_4_Acetamidobutanoate[c]" name="4_Acetamidobutanoate" compartment="c"/>
      <species boundaryCondition="false" constant="false" hasOnlySubstanceUnits="false" id="M_L_4_Hydroxyglutamate semialdehyde[c]" name="L_4_Hydroxyglutamate semialdehyde" compartment="c"/>
      <species boundaryCondition="false" constant="false" hasOnlySubstanceUnits="false" id="M_D_4_Hydroxy_2_oxoglutarate[c]" name="D_4_Hydroxy_2_oxoglutarate" compartment="c"/>
      <species boundaryCondition="false" constant="false" hasOnlySubstanceUnits="false" id="M_UDP_glucuronate[c]" name="UDP_glucuronate" compartment="c"/>
      <species boundaryCondition="false" constant="false" hasOnlySubstanceUnits="false" id="M_D_Glucuronolactone[c]" name="D_Glucuronolactone" compartment="c"/>
      <species boundaryCondition="false" constant="false" hasOnlySubstanceUnits="false" id="M_D_Glucarate[c]" name="D_Glucarate" compartment="c"/>
      <species boundaryCondition="false" constant="false" hasOnlySubstanceUnits="false" id="M_GDP_L_gulose[c]" name="GDP_L_gulose" compartment="c"/>
      <species boundaryCondition="false" constant="false" hasOnlySubstanceUnits="false" id="M_GDP_L_galactose[c]" name="GDP_L_galactose" compartment="c"/>
      <species boundaryCondition="false" constant="false" hasOnlySubstanceUnits="false" id="M_GDP_mannose[c]" name="GDP_mannose" compartment="c"/>
      <species boundaryCondition="false" constant="false" hasOnlySubstanceUnits="false" id="M_(S)_3_Hydroxybutanoyl_CoA[c]" name="(S)_3_Hydroxybutanoyl_CoA" compartment="c"/>
      <species boundaryCondition="false" constant="false" hasOnlySubstanceUnits="false" id="M_Acetoacetyl_CoA[c]" name="Acetoacetyl_CoA" compartment="c"/>
      <species boundaryCondition="false" constant="false" hasOnlySubstanceUnits="false" id="M_3_Hydroxyindolin_2_one[c]" name="3_Hydroxyindolin_2_one" compartment="c"/>
      <species boundaryCondition="false" constant="false" hasOnlySubstanceUnits="false" id="M_HBOA[c]" name="HBOA" compartment="c"/>
      <species boundaryCondition="false" constant="false" hasOnlySubstanceUnits="false" id="M_beta_Alanine[c]" name="beta_Alanine" compartment="c"/>
      <species boundaryCondition="false" constant="false" hasOnlySubstanceUnits="false" id="M_FAD[c]" name="FAD" compartment="c"/>
      <species boundaryCondition="false" constant="false" hasOnlySubstanceUnits="false" id="M_Propanoyl_CoA[c]" name="Propanoyl_CoA" compartment="c"/>
      <species boundaryCondition="false" constant="false" hasOnlySubstanceUnits="false" id="M_Propenoyl_CoA[c]" name="Propenoyl_CoA" compartment="c"/>
      <species boundaryCondition="false" constant="false" hasOnlySubstanceUnits="false" id="M_FADH2[c]" name="FADH2" compartment="c"/>
      <species boundaryCondition="false" constant="false" hasOnlySubstanceUnits="false" id="M_3_Hydroxypropionyl_CoA[c]" name="3_Hydroxypropionyl_CoA" compartment="c"/>
      <species boundaryCondition="false" constant="false" hasOnlySubstanceUnits="false" id="M_CoA[c]" name="CoA" compartment="c"/>
      <species boundaryCondition="false" constant="false" hasOnlySubstanceUnits="false" id="M_3_Hydroxypropanoate[c]" name="3_Hydroxypropanoate" compartment="c"/>
      <species boundaryCondition="false" constant="false" hasOnlySubstanceUnits="false" id="M_S_Adenosyl_L_methionine[c]" name="S_Adenosyl_L_methionine" compartment="c"/>
      <species boundaryCondition="false" constant="false" hasOnlySubstanceUnits="false" id="M_Dethiobiotin[c]" name="Dethiobiotin" compartment="c"/>
      <species boundaryCondition="false" constant="false" hasOnlySubstanceUnits="false" id="M_e_[c]" name="e_" compartment="c"/>
      <species boundaryCondition="false" constant="false" hasOnlySubstanceUnits="false" id="M_Sulfur donor[c]" name="Sulfur donor" compartment="c"/>
      <species boundaryCondition="false" constant="false" hasOnlySubstanceUnits="false" id="M_L_Methionine[c]" name="L_Methionine" compartment="c"/>
      <species boundaryCondition="false" constant="false" hasOnlySubstanceUnits="false" id="M_Biotin[c]" name="Biotin" compartment="c"/>
      <species boundaryCondition="false" constant="false" hasOnlySubstanceUnits="false" id="M_5&apos;_Deoxyadenosine[c]" name="5&apos;_Deoxyadenosine" compartment="c"/>
      <species boundaryCondition="false" constant="false" hasOnlySubstanceUnits="false" id="M_6_Carboxyhexanoyl_CoA[c]" name="6_Carboxyhexanoyl_CoA" compartment="c"/>
      <species boundaryCondition="false" constant="false" hasOnlySubstanceUnits="false" id="M_8_Amino_7_oxononanoate[c]" name="8_Amino_7_oxononanoate" compartment="c"/>
      <species boundaryCondition="false" constant="false" hasOnlySubstanceUnits="false" id="M_Campest_4_en_3_one[c]" name="Campest_4_en_3_one" compartment="c"/>
      <species boundaryCondition="false" constant="false" hasOnlySubstanceUnits="false" id="M_5alpha_Campestan_3_one[c]" name="5alpha_Campestan_3_one" compartment="c"/>
      <species boundaryCondition="false" constant="false" hasOnlySubstanceUnits="false" id="M_Cathasterone[c]" name="Cathasterone" compartment="c"/>
      <species boundaryCondition="false" constant="false" hasOnlySubstanceUnits="false" id="M_Teasterone[c]" name="Teasterone" compartment="c"/>
      <species boundaryCondition="false" constant="false" hasOnlySubstanceUnits="false" id="M_3_Dehydroteasterone[c]" name="3_Dehydroteasterone" compartment="c"/>
      <species boundaryCondition="false" constant="false" hasOnlySubstanceUnits="false" id="M_22alpha_Hydroxy_campest_4_en_3_one[c]" name="22alpha_Hydroxy_campest_4_en_3_one" compartment="c"/>
      <species boundaryCondition="false" constant="false" hasOnlySubstanceUnits="false" id="M_22alpha_Hydroxy_5alpha_campestan_3_one[c]" name="22alpha_Hydroxy_5alpha_campestan_3_one" compartment="c"/>
      <species boundaryCondition="false" constant="false" hasOnlySubstanceUnits="false" id="M_6_Deoxocathasterone[c]" name="6_Deoxocathasterone" compartment="c"/>
      <species boundaryCondition="false" constant="false" hasOnlySubstanceUnits="false" id="M_6_Deoxoteasterone[c]" name="6_Deoxoteasterone" compartment="c"/>
      <species boundaryCondition="false" constant="false" hasOnlySubstanceUnits="false" id="M_3_Dehydro_6_deoxoteasterone[c]" name="3_Dehydro_6_deoxoteasterone" compartment="c"/>
      <species boundaryCondition="false" constant="false" hasOnlySubstanceUnits="false" id="M_6_Deoxocastasterone[c]" name="6_Deoxocastasterone" compartment="c"/>
      <species boundaryCondition="false" constant="false" hasOnlySubstanceUnits="false" id="M_6alpha_Hydroxy_castasterone[c]" name="6alpha_Hydroxy_castasterone" compartment="c"/>
      <species boundaryCondition="false" constant="false" hasOnlySubstanceUnits="false" id="M_Castasterone[c]" name="Castasterone" compartment="c"/>
      <species boundaryCondition="false" constant="false" hasOnlySubstanceUnits="false" id="M_Brassinolide[c]" name="Brassinolide" compartment="c"/>
      <species boundaryCondition="false" constant="false" hasOnlySubstanceUnits="false" id="M_3_epi_6_Deoxocathasterone[c]" name="3_epi_6_Deoxocathasterone" compartment="c"/>
      <species boundaryCondition="false" constant="false" hasOnlySubstanceUnits="false" id="M_1,7_Dimethylxanthine[c]" name="1,7_Dimethylxanthine" compartment="c"/>
      <species boundaryCondition="false" constant="false" hasOnlySubstanceUnits="false" id="M_Hydrogen peroxide[c]" name="Hydrogen peroxide" compartment="c"/>
      <species boundaryCondition="false" constant="false" hasOnlySubstanceUnits="false" id="M_1,7_Dimethyluric acid[c]" name="1,7_Dimethyluric acid" compartment="c"/>
      <species boundaryCondition="false" constant="false" hasOnlySubstanceUnits="false" id="M_1,3,7_Trimethyluric acid[c]" name="1,3,7_Trimethyluric acid" compartment="c"/>
      <species boundaryCondition="false" constant="false" hasOnlySubstanceUnits="false" id="M_3,6,8_Trimethylallantoin[c]" name="3,6,8_Trimethylallantoin" compartment="c"/>
      <species boundaryCondition="false" constant="false" hasOnlySubstanceUnits="false" id="M_D_Ribulose 1,5_bisphosphate[c]" name="D_Ribulose 1,5_bisphosphate" compartment="c"/>
      <species boundaryCondition="false" constant="false" hasOnlySubstanceUnits="false" id="M_3_Phospho_D_glycerate[c]" name="3_Phospho_D_glycerate" compartment="c"/>
      <species boundaryCondition="false" constant="false" hasOnlySubstanceUnits="false" id="M_Glycerone phosphate[c]" name="Glycerone phosphate" compartment="c"/>
      <species boundaryCondition="false" constant="false" hasOnlySubstanceUnits="false" id="M_D_Erythrose 4_phosphate[c]" name="D_Erythrose 4_phosphate" compartment="c"/>
      <species boundaryCondition="false" constant="false" hasOnlySubstanceUnits="false" id="M_Sedoheptulose 1,7_bisphosphate[c]" name="Sedoheptulose 1,7_bisphosphate" compartment="c"/>
      <species boundaryCondition="false" constant="false" hasOnlySubstanceUnits="false" id="M_Sedoheptulose 7_phosphate[c]" name="Sedoheptulose 7_phosphate" compartment="c"/>
      <species boundaryCondition="false" constant="false" hasOnlySubstanceUnits="false" id="M_Photon[c]" name="Photon" compartment="c"/>
      <species boundaryCondition="false" constant="false" hasOnlySubstanceUnits="false" id="M_Geranylgeranyl diphosphate[c]" name="Geranylgeranyl diphosphate" compartment="c"/>
      <species boundaryCondition="false" constant="false" hasOnlySubstanceUnits="false" id="M_Phytoene[c]" name="Phytoene" compartment="c"/>
      <species boundaryCondition="false" constant="false" hasOnlySubstanceUnits="false" id="M_(S)_Malate[c]" name="(S)_Malate" compartment="c"/>
      <species boundaryCondition="false" constant="false" hasOnlySubstanceUnits="false" id="M_Citrate[c]" name="Citrate" compartment="c"/>
      <species boundaryCondition="false" constant="false" hasOnlySubstanceUnits="false" id="M_Acetyl_CoA[c]" name="Acetyl_CoA" compartment="c"/>
      <species boundaryCondition="false" constant="false" hasOnlySubstanceUnits="false" id="M_GTP[c]" name="GTP" compartment="c"/>
      <species boundaryCondition="false" constant="false" hasOnlySubstanceUnits="false" id="M_GDP[c]" name="GDP" compartment="c"/>
      <species boundaryCondition="false" constant="false" hasOnlySubstanceUnits="false" id="M_Succinyl_CoA[c]" name="Succinyl_CoA" compartment="c"/>
      <species boundaryCondition="false" constant="false" hasOnlySubstanceUnits="false" id="M_Isocitrate[c]" name="Isocitrate" compartment="c"/>
      <species boundaryCondition="false" constant="false" hasOnlySubstanceUnits="false" id="M_ITP[c]" name="ITP" compartment="c"/>
      <species boundaryCondition="false" constant="false" hasOnlySubstanceUnits="false" id="M_IDP[c]" name="IDP" compartment="c"/>
      <species boundaryCondition="false" constant="false" hasOnlySubstanceUnits="false" id="M_Ubiquinone[c]" name="Ubiquinone" compartment="c"/>
      <species boundaryCondition="false" constant="false" hasOnlySubstanceUnits="false" id="M_Fumarate[c]" name="Fumarate" compartment="c"/>
      <species boundaryCondition="false" constant="false" hasOnlySubstanceUnits="false" id="M_Ubiquinol[c]" name="Ubiquinol" compartment="c"/>
      <species boundaryCondition="false" constant="false" hasOnlySubstanceUnits="false" id="M_Enzyme N6_(dihydrolipoyl)lysine[c]" name="Enzyme N6_(dihydrolipoyl)lysine" compartment="c"/>
      <species boundaryCondition="false" constant="false" hasOnlySubstanceUnits="false" id="M_[Dihydrolipoyllysine_residue succinyltransferase] S_succinyldihydrolipoyllysine[c]" name="[Dihydrolipoyllysine_residue succinyltransferase] S_succinyldihydrolipoyllysine" compartment="c"/>
      <species boundaryCondition="false" constant="false" hasOnlySubstanceUnits="false" id="M_Oxalosuccinate[c]" name="Oxalosuccinate" compartment="c"/>
      <species boundaryCondition="false" constant="false" hasOnlySubstanceUnits="false" id="M_cis_Aconitate[c]" name="cis_Aconitate" compartment="c"/>
      <species boundaryCondition="false" constant="false" hasOnlySubstanceUnits="false" id="M_L_Tyrosine[c]" name="L_Tyrosine" compartment="c"/>
      <species boundaryCondition="false" constant="false" hasOnlySubstanceUnits="false" id="M_N_Hydroxy_L_tyrosine[c]" name="N_Hydroxy_L_tyrosine" compartment="c"/>
      <species boundaryCondition="false" constant="false" hasOnlySubstanceUnits="false" id="M_Cyanide[c]" name="Cyanide" compartment="c"/>
      <species boundaryCondition="false" constant="false" hasOnlySubstanceUnits="false" id="M_Cysteine[c]" name="Cysteine" compartment="c"/>
      <species boundaryCondition="false" constant="false" hasOnlySubstanceUnits="false" id="M_Hydrogen sulfide[c]" name="Hydrogen sulfide" compartment="c"/>
      <species boundaryCondition="false" constant="false" hasOnlySubstanceUnits="false" id="M_3_Cyano_L_alanine[c]" name="3_Cyano_L_alanine" compartment="c"/>
      <species boundaryCondition="false" constant="false" hasOnlySubstanceUnits="false" id="M_Cyanohydrin[c]" name="Cyanohydrin" compartment="c"/>
      <species boundaryCondition="false" constant="false" hasOnlySubstanceUnits="false" id="M_Cyanoglycoside[c]" name="Cyanoglycoside" compartment="c"/>
      <species boundaryCondition="false" constant="false" hasOnlySubstanceUnits="false" id="M_D_Glucose[c]" name="D_Glucose" compartment="c"/>
      <species boundaryCondition="false" constant="false" hasOnlySubstanceUnits="false" id="M_(Z)_4_Hydroxyphenylacetaldehyde oxime[c]" name="(Z)_4_Hydroxyphenylacetaldehyde oxime" compartment="c"/>
      <species boundaryCondition="false" constant="false" hasOnlySubstanceUnits="false" id="M_(S)_4_Hydroxymandelonitrile[c]" name="(S)_4_Hydroxymandelonitrile" compartment="c"/>
      <species boundaryCondition="false" constant="false" hasOnlySubstanceUnits="false" id="M_N,N_Dihydroxy_L_tyrosine[c]" name="N,N_Dihydroxy_L_tyrosine" compartment="c"/>
      <species boundaryCondition="false" constant="false" hasOnlySubstanceUnits="false" id="M_L_Serine[c]" name="L_Serine" compartment="c"/>
      <species boundaryCondition="false" constant="false" hasOnlySubstanceUnits="false" id="M_O_Acetyl_L_serine[c]" name="O_Acetyl_L_serine" compartment="c"/>
      <species boundaryCondition="false" constant="false" hasOnlySubstanceUnits="false" id="M_N_Formyl_L_methionine[c]" name="N_Formyl_L_methionine" compartment="c"/>
      <species boundaryCondition="false" constant="false" hasOnlySubstanceUnits="false" id="M_Formate[c]" name="Formate" compartment="c"/>
      <species boundaryCondition="false" constant="false" hasOnlySubstanceUnits="false" id="M_L_Cysteine[c]" name="L_Cysteine" compartment="c"/>
      <species boundaryCondition="false" constant="false" hasOnlySubstanceUnits="false" id="M_DL_Glutamate[c]" name="DL_Glutamate" compartment="c"/>
      <species boundaryCondition="false" constant="false" hasOnlySubstanceUnits="false" id="M_Mercaptopyruvate[c]" name="Mercaptopyruvate" compartment="c"/>
      <species boundaryCondition="false" constant="false" hasOnlySubstanceUnits="false" id="M_O_Succinyl_L_homoserine[c]" name="O_Succinyl_L_homoserine" compartment="c"/>
      <species boundaryCondition="false" constant="false" hasOnlySubstanceUnits="false" id="M_2_Oxobutanoate[c]" name="2_Oxobutanoate" compartment="c"/>
      <species boundaryCondition="false" constant="false" hasOnlySubstanceUnits="false" id="M_L_Homocysteine[c]" name="L_Homocysteine" compartment="c"/>
      <species boundaryCondition="false" constant="false" hasOnlySubstanceUnits="false" id="M_L_Cystine[c]" name="L_Cystine" compartment="c"/>
      <species boundaryCondition="false" constant="false" hasOnlySubstanceUnits="false" id="M_L_Cysteate[c]" name="L_Cysteate" compartment="c"/>
      <species boundaryCondition="false" constant="false" hasOnlySubstanceUnits="false" id="M_3_Sulfopyruvate[c]" name="3_Sulfopyruvate" compartment="c"/>
      <species boundaryCondition="false" constant="false" hasOnlySubstanceUnits="false" id="M_3_Sulfino_L_alanine[c]" name="3_Sulfino_L_alanine" compartment="c"/>
      <species boundaryCondition="false" constant="false" hasOnlySubstanceUnits="false" id="M_3_Sulfinylpyruvate[c]" name="3_Sulfinylpyruvate" compartment="c"/>
      <species boundaryCondition="false" constant="false" hasOnlySubstanceUnits="false" id="M_Spermidine[c]" name="Spermidine" compartment="c"/>
      <species boundaryCondition="false" constant="false" hasOnlySubstanceUnits="false" id="M_S_Adenosylmethioninamine[c]" name="S_Adenosylmethioninamine" compartment="c"/>
      <species boundaryCondition="false" constant="false" hasOnlySubstanceUnits="false" id="M_5&apos;_Methylthioadenosine[c]" name="5&apos;_Methylthioadenosine" compartment="c"/>
      <species boundaryCondition="false" constant="false" hasOnlySubstanceUnits="false" id="M_Spermine[c]" name="Spermine" compartment="c"/>
      <species boundaryCondition="false" constant="false" hasOnlySubstanceUnits="false" id="M_L_Cystathionine[c]" name="L_Cystathionine" compartment="c"/>
      <species boundaryCondition="false" constant="false" hasOnlySubstanceUnits="false" id="M_DNA cytosine[c]" name="DNA cytosine" compartment="c"/>
      <species boundaryCondition="false" constant="false" hasOnlySubstanceUnits="false" id="M_S_Adenosyl_L_homocysteine[c]" name="S_Adenosyl_L_homocysteine" compartment="c"/>
      <species boundaryCondition="false" constant="false" hasOnlySubstanceUnits="false" id="M_DNA 5_methylcytosine[c]" name="DNA 5_methylcytosine" compartment="c"/>
      <species boundaryCondition="false" constant="false" hasOnlySubstanceUnits="false" id="M_Thiosulfate[c]" name="Thiosulfate" compartment="c"/>
      <species boundaryCondition="false" constant="false" hasOnlySubstanceUnits="false" id="M_Thioredoxin[c]" name="Thioredoxin" compartment="c"/>
      <species boundaryCondition="false" constant="false" hasOnlySubstanceUnits="false" id="M_Acetate[c]" name="Acetate" compartment="c"/>
      <species boundaryCondition="false" constant="false" hasOnlySubstanceUnits="false" id="M_Sulfite[c]" name="Sulfite" compartment="c"/>
      <species boundaryCondition="false" constant="false" hasOnlySubstanceUnits="false" id="M_Thioredoxin disulfide[c]" name="Thioredoxin disulfide" compartment="c"/>
      <species boundaryCondition="false" constant="false" hasOnlySubstanceUnits="false" id="M_1,2_Dihydroxy_5_(methylthio)pent_1_en_3_one[c]" name="1,2_Dihydroxy_5_(methylthio)pent_1_en_3_one" compartment="c"/>
      <species boundaryCondition="false" constant="false" hasOnlySubstanceUnits="false" id="M_CO[c]" name="CO" compartment="c"/>
      <species boundaryCondition="false" constant="false" hasOnlySubstanceUnits="false" id="M_3_(Methylthio)propionic acid[c]" name="3_(Methylthio)propionic acid" compartment="c"/>
      <species boundaryCondition="false" constant="false" hasOnlySubstanceUnits="false" id="M_Casbene[c]" name="Casbene" compartment="c"/>
      <species boundaryCondition="false" constant="false" hasOnlySubstanceUnits="false" id="M_ent_7alpha_Hydroxykaur_16_en_19_oic acid[c]" name="ent_7alpha_Hydroxykaur_16_en_19_oic acid" compartment="c"/>
      <species boundaryCondition="false" constant="false" hasOnlySubstanceUnits="false" id="M_6beta,7beta_Dihydroxykaurenoic acid[c]" name="6beta,7beta_Dihydroxykaurenoic acid" compartment="c"/>
      <species boundaryCondition="false" constant="false" hasOnlySubstanceUnits="false" id="M_9alpha_Copalyl diphosphate[c]" name="9alpha_Copalyl diphosphate" compartment="c"/>
      <species boundaryCondition="false" constant="false" hasOnlySubstanceUnits="false" id="M_3beta_Hydroxy_9beta_pimara_7,15_diene_19,6beta_olide[c]" name="3beta_Hydroxy_9beta_pimara_7,15_diene_19,6beta_olide" compartment="c"/>
      <species boundaryCondition="false" constant="false" hasOnlySubstanceUnits="false" id="M_Momilactone A[c]" name="Momilactone A" compartment="c"/>
      <species boundaryCondition="false" constant="false" hasOnlySubstanceUnits="false" id="M_1_Organyl_2_lyso_sn_glycero_3_phosphocholine[c]" name="1_Organyl_2_lyso_sn_glycero_3_phosphocholine" compartment="c"/>
      <species boundaryCondition="false" constant="false" hasOnlySubstanceUnits="false" id="M_2_Acetyl_1_alkyl_sn_glycero_3_phosphocholine[c]" name="2_Acetyl_1_alkyl_sn_glycero_3_phosphocholine" compartment="c"/>
      <species boundaryCondition="false" constant="false" hasOnlySubstanceUnits="false" id="M_Acyl_CoA[c]" name="Acyl_CoA" compartment="c"/>
      <species boundaryCondition="false" constant="false" hasOnlySubstanceUnits="false" id="M_1_Radyl_2_acyl_sn_glycero_3_phosphocholine[c]" name="1_Radyl_2_acyl_sn_glycero_3_phosphocholine" compartment="c"/>
      <species boundaryCondition="false" constant="false" hasOnlySubstanceUnits="false" id="M_1_Alkyl_sn_glycero_3_phosphate[c]" name="1_Alkyl_sn_glycero_3_phosphate" compartment="c"/>
      <species boundaryCondition="false" constant="false" hasOnlySubstanceUnits="false" id="M_O_Alkylglycerone phosphate[c]" name="O_Alkylglycerone phosphate" compartment="c"/>
      <species boundaryCondition="false" constant="false" hasOnlySubstanceUnits="false" id="M_CDP_ethanolamine[c]" name="CDP_ethanolamine" compartment="c"/>
      <species boundaryCondition="false" constant="false" hasOnlySubstanceUnits="false" id="M_1_Alkyl_2_acylglycerol[c]" name="1_Alkyl_2_acylglycerol" compartment="c"/>
      <species boundaryCondition="false" constant="false" hasOnlySubstanceUnits="false" id="M_CMP[c]" name="CMP" compartment="c"/>
      <species boundaryCondition="false" constant="false" hasOnlySubstanceUnits="false" id="M_1_Alkyl_2_acylglycerophosphoethanolamine[c]" name="1_Alkyl_2_acylglycerophosphoethanolamine" compartment="c"/>
      <species boundaryCondition="false" constant="false" hasOnlySubstanceUnits="false" id="M_O_1_Alk_1_enyl_2_acyl_sn_glycero_3_phosphoethanolamine[c]" name="O_1_Alk_1_enyl_2_acyl_sn_glycero_3_phosphoethanolamine" compartment="c"/>
      <species boundaryCondition="false" constant="false" hasOnlySubstanceUnits="false" id="M_Carboxylate[c]" name="Carboxylate" compartment="c"/>
      <species boundaryCondition="false" constant="false" hasOnlySubstanceUnits="false" id="M_1_(1_Alkenyl)_sn_glycero_3_phosphoethanolamine[c]" name="1_(1_Alkenyl)_sn_glycero_3_phosphoethanolamine" compartment="c"/>
      <species boundaryCondition="false" constant="false" hasOnlySubstanceUnits="false" id="M_Ethanolamine phosphate[c]" name="Ethanolamine phosphate" compartment="c"/>
      <species boundaryCondition="false" constant="false" hasOnlySubstanceUnits="false" id="M_1_Alkenyl_2_acylglycerol[c]" name="1_Alkenyl_2_acylglycerol" compartment="c"/>
      <species boundaryCondition="false" constant="false" hasOnlySubstanceUnits="false" id="M_Acyl_carrier protein[c]" name="Acyl_carrier protein" compartment="c"/>
      <species boundaryCondition="false" constant="false" hasOnlySubstanceUnits="false" id="M_Acetyl_[acyl_carrier protein][c]" name="Acetyl_[acyl_carrier protein]" compartment="c"/>
      <species boundaryCondition="false" constant="false" hasOnlySubstanceUnits="false" id="M_Malonyl_CoA[c]" name="Malonyl_CoA" compartment="c"/>
      <species boundaryCondition="false" constant="false" hasOnlySubstanceUnits="false" id="M_Malonyl_[acyl_carrier protein][c]" name="Malonyl_[acyl_carrier protein]" compartment="c"/>
      <species boundaryCondition="false" constant="false" hasOnlySubstanceUnits="false" id="M_Hexadecanoyl_[acp][c]" name="Hexadecanoyl_[acp]" compartment="c"/>
      <species boundaryCondition="false" constant="false" hasOnlySubstanceUnits="false" id="M_Hexadecanoic acid[c]" name="Hexadecanoic acid" compartment="c"/>
      <species boundaryCondition="false" constant="false" hasOnlySubstanceUnits="false" id="M_Acetoacetyl_[acp][c]" name="Acetoacetyl_[acp]" compartment="c"/>
      <species boundaryCondition="false" constant="false" hasOnlySubstanceUnits="false" id="M_Carboxybiotin_carboxyl_carrier protein[c]" name="Carboxybiotin_carboxyl_carrier protein" compartment="c"/>
      <species boundaryCondition="false" constant="false" hasOnlySubstanceUnits="false" id="M_Holo_[carboxylase][c]" name="Holo_[carboxylase]" compartment="c"/>
      <species boundaryCondition="false" constant="false" hasOnlySubstanceUnits="false" id="M_(3R)_3_Hydroxybutanoyl_[acyl_carrier protein][c]" name="(3R)_3_Hydroxybutanoyl_[acyl_carrier protein]" compartment="c"/>
      <species boundaryCondition="false" constant="false" hasOnlySubstanceUnits="false" id="M_But_2_enoyl_[acyl_carrier protein][c]" name="But_2_enoyl_[acyl_carrier protein]" compartment="c"/>
      <species boundaryCondition="false" constant="false" hasOnlySubstanceUnits="false" id="M_Butyryl_[acp][c]" name="Butyryl_[acp]" compartment="c"/>
      <species boundaryCondition="false" constant="false" hasOnlySubstanceUnits="false" id="M_(3R)_3_Hydroxydecanoyl_[acyl_carrier protein][c]" name="(3R)_3_Hydroxydecanoyl_[acyl_carrier protein]" compartment="c"/>
      <species boundaryCondition="false" constant="false" hasOnlySubstanceUnits="false" id="M_3_Oxodecanoyl_[acp][c]" name="3_Oxodecanoyl_[acp]" compartment="c"/>
      <species boundaryCondition="false" constant="false" hasOnlySubstanceUnits="false" id="M_trans_Dec_2_enoyl_[acp][c]" name="trans_Dec_2_enoyl_[acp]" compartment="c"/>
      <species boundaryCondition="false" constant="false" hasOnlySubstanceUnits="false" id="M_(3R)_3_Hydroxyoctanoyl_[acyl_carrier protein][c]" name="(3R)_3_Hydroxyoctanoyl_[acyl_carrier protein]" compartment="c"/>
      <species boundaryCondition="false" constant="false" hasOnlySubstanceUnits="false" id="M_3_Oxooctanoyl_[acp][c]" name="3_Oxooctanoyl_[acp]" compartment="c"/>
      <species boundaryCondition="false" constant="false" hasOnlySubstanceUnits="false" id="M_trans_Oct_2_enoyl_[acp][c]" name="trans_Oct_2_enoyl_[acp]" compartment="c"/>
      <species boundaryCondition="false" constant="false" hasOnlySubstanceUnits="false" id="M_(3R)_3_Hydroxypalmitoyl_[acyl_carrier protein][c]" name="(3R)_3_Hydroxypalmitoyl_[acyl_carrier protein]" compartment="c"/>
      <species boundaryCondition="false" constant="false" hasOnlySubstanceUnits="false" id="M_3_Oxohexadecanoyl_[acp][c]" name="3_Oxohexadecanoyl_[acp]" compartment="c"/>
      <species boundaryCondition="false" constant="false" hasOnlySubstanceUnits="false" id="M_trans_Hexadec_2_enoyl_[acp][c]" name="trans_Hexadec_2_enoyl_[acp]" compartment="c"/>
      <species boundaryCondition="false" constant="false" hasOnlySubstanceUnits="false" id="M_(3R)_3_Hydroxytetradecanoyl_[acyl_carrier protein][c]" name="(3R)_3_Hydroxytetradecanoyl_[acyl_carrier protein]" compartment="c"/>
      <species boundaryCondition="false" constant="false" hasOnlySubstanceUnits="false" id="M_3_Oxotetradecanoyl_[acp][c]" name="3_Oxotetradecanoyl_[acp]" compartment="c"/>
      <species boundaryCondition="false" constant="false" hasOnlySubstanceUnits="false" id="M_trans_Tetradec_2_enoyl_[acp][c]" name="trans_Tetradec_2_enoyl_[acp]" compartment="c"/>
      <species boundaryCondition="false" constant="false" hasOnlySubstanceUnits="false" id="M_Dodecanoyl_[acyl_carrier protein][c]" name="Dodecanoyl_[acyl_carrier protein]" compartment="c"/>
      <species boundaryCondition="false" constant="false" hasOnlySubstanceUnits="false" id="M_trans_Dodec_2_enoyl_[acp][c]" name="trans_Dodec_2_enoyl_[acp]" compartment="c"/>
      <species boundaryCondition="false" constant="false" hasOnlySubstanceUnits="false" id="M_3_Oxohexanoyl_[acp][c]" name="3_Oxohexanoyl_[acp]" compartment="c"/>
      <species boundaryCondition="false" constant="false" hasOnlySubstanceUnits="false" id="M_(R)_3_Hydroxyhexanoyl_[acp][c]" name="(R)_3_Hydroxyhexanoyl_[acp]" compartment="c"/>
      <species boundaryCondition="false" constant="false" hasOnlySubstanceUnits="false" id="M_trans_Hex_2_enoyl_[acp][c]" name="trans_Hex_2_enoyl_[acp]" compartment="c"/>
      <species boundaryCondition="false" constant="false" hasOnlySubstanceUnits="false" id="M_Hexanoyl_[acp][c]" name="Hexanoyl_[acp]" compartment="c"/>
      <species boundaryCondition="false" constant="false" hasOnlySubstanceUnits="false" id="M_Octanoyl_[acp][c]" name="Octanoyl_[acp]" compartment="c"/>
      <species boundaryCondition="false" constant="false" hasOnlySubstanceUnits="false" id="M_Decanoyl_[acp][c]" name="Decanoyl_[acp]" compartment="c"/>
      <species boundaryCondition="false" constant="false" hasOnlySubstanceUnits="false" id="M_3_Oxododecanoyl_[acp][c]" name="3_Oxododecanoyl_[acp]" compartment="c"/>
      <species boundaryCondition="false" constant="false" hasOnlySubstanceUnits="false" id="M_(R)_3_Hydroxydodecanoyl_[acp][c]" name="(R)_3_Hydroxydodecanoyl_[acp]" compartment="c"/>
      <species boundaryCondition="false" constant="false" hasOnlySubstanceUnits="false" id="M_Tetradecanoyl_[acp][c]" name="Tetradecanoyl_[acp]" compartment="c"/>
      <species boundaryCondition="false" constant="false" hasOnlySubstanceUnits="false" id="M_3_Oxostearoyl_[acp][c]" name="3_Oxostearoyl_[acp]" compartment="c"/>
      <species boundaryCondition="false" constant="false" hasOnlySubstanceUnits="false" id="M_3_Hydroxyoctadecanoyl_[acp][c]" name="3_Hydroxyoctadecanoyl_[acp]" compartment="c"/>
      <species boundaryCondition="false" constant="false" hasOnlySubstanceUnits="false" id="M_(2E)_Octadecenoyl_[acp][c]" name="(2E)_Octadecenoyl_[acp]" compartment="c"/>
      <species boundaryCondition="false" constant="false" hasOnlySubstanceUnits="false" id="M_Octadecanoyl_[acyl_carrier protein][c]" name="Octadecanoyl_[acyl_carrier protein]" compartment="c"/>
      <species boundaryCondition="false" constant="false" hasOnlySubstanceUnits="false" id="M_Butanoyl_CoA[c]" name="Butanoyl_CoA" compartment="c"/>
      <species boundaryCondition="false" constant="false" hasOnlySubstanceUnits="false" id="M_3_Oxohexanoyl_CoA[c]" name="3_Oxohexanoyl_CoA" compartment="c"/>
      <species boundaryCondition="false" constant="false" hasOnlySubstanceUnits="false" id="M_Palmitoyl_CoA[c]" name="Palmitoyl_CoA" compartment="c"/>
      <species boundaryCondition="false" constant="false" hasOnlySubstanceUnits="false" id="M_trans_Hexadec_2_enoyl_CoA[c]" name="trans_Hexadec_2_enoyl_CoA" compartment="c"/>
      <species boundaryCondition="false" constant="false" hasOnlySubstanceUnits="false" id="M_Octanoyl_CoA[c]" name="Octanoyl_CoA" compartment="c"/>
      <species boundaryCondition="false" constant="false" hasOnlySubstanceUnits="false" id="M_trans_Oct_2_enoyl_CoA[c]" name="trans_Oct_2_enoyl_CoA" compartment="c"/>
      <species boundaryCondition="false" constant="false" hasOnlySubstanceUnits="false" id="M_3_Oxodecanoyl_CoA[c]" name="3_Oxodecanoyl_CoA" compartment="c"/>
      <species boundaryCondition="false" constant="false" hasOnlySubstanceUnits="false" id="M_Lauroyl_CoA[c]" name="Lauroyl_CoA" compartment="c"/>
      <species boundaryCondition="false" constant="false" hasOnlySubstanceUnits="false" id="M_2_trans_Dodecenoyl_CoA[c]" name="2_trans_Dodecenoyl_CoA" compartment="c"/>
      <species boundaryCondition="false" constant="false" hasOnlySubstanceUnits="false" id="M_3_Oxotetradecanoyl_CoA[c]" name="3_Oxotetradecanoyl_CoA" compartment="c"/>
      <species boundaryCondition="false" constant="false" hasOnlySubstanceUnits="false" id="M_Tetradecanoyl_CoA[c]" name="Tetradecanoyl_CoA" compartment="c"/>
      <species boundaryCondition="false" constant="false" hasOnlySubstanceUnits="false" id="M_trans_Tetradec_2_enoyl_CoA[c]" name="trans_Tetradec_2_enoyl_CoA" compartment="c"/>
      <species boundaryCondition="false" constant="false" hasOnlySubstanceUnits="false" id="M_3_Oxopalmitoyl_CoA[c]" name="3_Oxopalmitoyl_CoA" compartment="c"/>
      <species boundaryCondition="false" constant="false" hasOnlySubstanceUnits="false" id="M_(S)_3_Hydroxydodecanoyl_CoA[c]" name="(S)_3_Hydroxydodecanoyl_CoA" compartment="c"/>
      <species boundaryCondition="false" constant="false" hasOnlySubstanceUnits="false" id="M_(S)_3_Hydroxyhexadecanoyl_CoA[c]" name="(S)_3_Hydroxyhexadecanoyl_CoA" compartment="c"/>
      <species boundaryCondition="false" constant="false" hasOnlySubstanceUnits="false" id="M_(S)_3_Hydroxytetradecanoyl_CoA[c]" name="(S)_3_Hydroxytetradecanoyl_CoA" compartment="c"/>
      <species boundaryCondition="false" constant="false" hasOnlySubstanceUnits="false" id="M_3_Oxododecanoyl_CoA[c]" name="3_Oxododecanoyl_CoA" compartment="c"/>
      <species boundaryCondition="false" constant="false" hasOnlySubstanceUnits="false" id="M_Decanoyl_CoA[c]" name="Decanoyl_CoA" compartment="c"/>
      <species boundaryCondition="false" constant="false" hasOnlySubstanceUnits="false" id="M_(S)_Hydroxydecanoyl_CoA[c]" name="(S)_Hydroxydecanoyl_CoA" compartment="c"/>
      <species boundaryCondition="false" constant="false" hasOnlySubstanceUnits="false" id="M_trans_Dec_2_enoyl_CoA[c]" name="trans_Dec_2_enoyl_CoA" compartment="c"/>
      <species boundaryCondition="false" constant="false" hasOnlySubstanceUnits="false" id="M_(S)_3_Hydroxyoctanoyl_CoA[c]" name="(S)_3_Hydroxyoctanoyl_CoA" compartment="c"/>
      <species boundaryCondition="false" constant="false" hasOnlySubstanceUnits="false" id="M_3_Oxooctanoyl_CoA[c]" name="3_Oxooctanoyl_CoA" compartment="c"/>
      <species boundaryCondition="false" constant="false" hasOnlySubstanceUnits="false" id="M_Hexanoyl_CoA[c]" name="Hexanoyl_CoA" compartment="c"/>
      <species boundaryCondition="false" constant="false" hasOnlySubstanceUnits="false" id="M_(S)_Hydroxyhexanoyl_CoA[c]" name="(S)_Hydroxyhexanoyl_CoA" compartment="c"/>
      <species boundaryCondition="false" constant="false" hasOnlySubstanceUnits="false" id="M_trans_Hex_2_enoyl_CoA[c]" name="trans_Hex_2_enoyl_CoA" compartment="c"/>
      <species boundaryCondition="false" constant="false" hasOnlySubstanceUnits="false" id="M_Very_long_chain acyl_CoA[c]" name="Very_long_chain acyl_CoA" compartment="c"/>
      <species boundaryCondition="false" constant="false" hasOnlySubstanceUnits="false" id="M_Very_long_chain 3_oxoacyl_CoA[c]" name="Very_long_chain 3_oxoacyl_CoA" compartment="c"/>
      <species boundaryCondition="false" constant="false" hasOnlySubstanceUnits="false" id="M_Very_long_chain (3R)_3_hydroxyacyl_CoA[c]" name="Very_long_chain (3R)_3_hydroxyacyl_CoA" compartment="c"/>
      <species boundaryCondition="false" constant="false" hasOnlySubstanceUnits="false" id="M_Very_long_chain trans_2,3_dehydroacyl_CoA[c]" name="Very_long_chain trans_2,3_dehydroacyl_CoA" compartment="c"/>
      <species boundaryCondition="false" constant="false" hasOnlySubstanceUnits="false" id="M_Crotonoyl_CoA[c]" name="Crotonoyl_CoA" compartment="c"/>
      <species boundaryCondition="false" constant="false" hasOnlySubstanceUnits="false" id="M_cis,cis_3,6_Dodecadienoyl_CoA[c]" name="cis,cis_3,6_Dodecadienoyl_CoA" compartment="c"/>
      <species boundaryCondition="false" constant="false" hasOnlySubstanceUnits="false" id="M_trans,cis_Lauro_2,6_dienoyl_CoA[c]" name="trans,cis_Lauro_2,6_dienoyl_CoA" compartment="c"/>
      <species boundaryCondition="false" constant="false" hasOnlySubstanceUnits="false" id="M_Quercetin[c]" name="Quercetin" compartment="c"/>
      <species boundaryCondition="false" constant="false" hasOnlySubstanceUnits="false" id="M_Quercetin 3_O_glucoside[c]" name="Quercetin 3_O_glucoside" compartment="c"/>
      <species boundaryCondition="false" constant="false" hasOnlySubstanceUnits="false" id="M_UDP_L_rhamnose[c]" name="UDP_L_rhamnose" compartment="c"/>
      <species boundaryCondition="false" constant="false" hasOnlySubstanceUnits="false" id="M_Rutin[c]" name="Rutin" compartment="c"/>
      <species boundaryCondition="false" constant="false" hasOnlySubstanceUnits="false" id="M_Kaempferol[c]" name="Kaempferol" compartment="c"/>
      <species boundaryCondition="false" constant="false" hasOnlySubstanceUnits="false" id="M_Astragalin[c]" name="Astragalin" compartment="c"/>
      <species boundaryCondition="false" constant="false" hasOnlySubstanceUnits="false" id="M_Fisetinidol_4beta_ol[c]" name="Fisetinidol_4beta_ol" compartment="c"/>
      <species boundaryCondition="false" constant="false" hasOnlySubstanceUnits="false" id="M_Fustin[c]" name="Fustin" compartment="c"/>
      <species boundaryCondition="false" constant="false" hasOnlySubstanceUnits="false" id="M_Formamidopyrimidine nucleoside triphosphate[c]" name="Formamidopyrimidine nucleoside triphosphate" compartment="c"/>
      <species boundaryCondition="false" constant="false" hasOnlySubstanceUnits="false" id="M_Tetrahydrofolate[c]" name="Tetrahydrofolate" compartment="c"/>
      <species boundaryCondition="false" constant="false" hasOnlySubstanceUnits="false" id="M_Tetrahydrofolyl_[Glu](2)[c]" name="Tetrahydrofolyl_[Glu](2)" compartment="c"/>
      <species boundaryCondition="false" constant="false" hasOnlySubstanceUnits="false" id="M_Dihydropteroate[c]" name="Dihydropteroate" compartment="c"/>
      <species boundaryCondition="false" constant="false" hasOnlySubstanceUnits="false" id="M_Dihydrofolate[c]" name="Dihydrofolate" compartment="c"/>
      <species boundaryCondition="false" constant="false" hasOnlySubstanceUnits="false" id="M_4_Aminobenzoate[c]" name="4_Aminobenzoate" compartment="c"/>
      <species boundaryCondition="false" constant="false" hasOnlySubstanceUnits="false" id="M_2_Amino_4_hydroxy_6_hydroxymethyl_7,8_dihydropteridine[c]" name="2_Amino_4_hydroxy_6_hydroxymethyl_7,8_dihydropteridine" compartment="c"/>
      <species boundaryCondition="false" constant="false" hasOnlySubstanceUnits="false" id="M_2_Amino_7,8_dihydro_4_hydroxy_6_(diphosphooxymethyl)pteridine[c]" name="2_Amino_7,8_dihydro_4_hydroxy_6_(diphosphooxymethyl)pteridine" compartment="c"/>
      <species boundaryCondition="false" constant="false" hasOnlySubstanceUnits="false" id="M_2_Amino_4_hydroxy_6_(D_erythro_1,2,3_trihydroxypropyl)_7,8_dihydropteridine[c]" name="2_Amino_4_hydroxy_6_(D_erythro_1,2,3_trihydroxypropyl)_7,8_dihydropteridine" compartment="c"/>
      <species boundaryCondition="false" constant="false" hasOnlySubstanceUnits="false" id="M_Glycolaldehyde[c]" name="Glycolaldehyde" compartment="c"/>
      <species boundaryCondition="false" constant="false" hasOnlySubstanceUnits="false" id="M_2_Amino_4_hydroxy_6_(erythro_1,2,3_trihydroxypropyl)dihydropteridine triphosphate[c]" name="2_Amino_4_hydroxy_6_(erythro_1,2,3_trihydroxypropyl)dihydropteridine triphosphate" compartment="c"/>
      <species boundaryCondition="false" constant="false" hasOnlySubstanceUnits="false" id="M_2,5_Diamino_6_(5&apos;_triphosphoryl_3&apos;,4&apos;_trihydroxy_2&apos;_oxopentyl)_amino_4_oxopyrimidine[c]" name="2,5_Diamino_6_(5&apos;_triphosphoryl_3&apos;,4&apos;_trihydroxy_2&apos;_oxopentyl)_amino_4_oxopyrimidine" compartment="c"/>
      <species boundaryCondition="false" constant="false" hasOnlySubstanceUnits="false" id="M_2,5_Diaminopyrimidine nucleoside triphosphate[c]" name="2,5_Diaminopyrimidine nucleoside triphosphate" compartment="c"/>
      <species boundaryCondition="false" constant="false" hasOnlySubstanceUnits="false" id="M_Precursor Z[c]" name="Precursor Z" compartment="c"/>
      <species boundaryCondition="false" constant="false" hasOnlySubstanceUnits="false" id="M_Molybdopterin[c]" name="Molybdopterin" compartment="c"/>
      <species boundaryCondition="false" constant="false" hasOnlySubstanceUnits="false" id="M_D_Fructose[c]" name="D_Fructose" compartment="c"/>
      <species boundaryCondition="false" constant="false" hasOnlySubstanceUnits="false" id="M_beta_D_Fructose 6_phosphate[c]" name="beta_D_Fructose 6_phosphate" compartment="c"/>
      <species boundaryCondition="false" constant="false" hasOnlySubstanceUnits="false" id="M_D_Sorbitol[c]" name="D_Sorbitol" compartment="c"/>
      <species boundaryCondition="false" constant="false" hasOnlySubstanceUnits="false" id="M_D_Mannose 1_phosphate[c]" name="D_Mannose 1_phosphate" compartment="c"/>
      <species boundaryCondition="false" constant="false" hasOnlySubstanceUnits="false" id="M_D_Mannose 6_phosphate[c]" name="D_Mannose 6_phosphate" compartment="c"/>
      <species boundaryCondition="false" constant="false" hasOnlySubstanceUnits="false" id="M_1,4_beta_D_Mannan[c]" name="1,4_beta_D_Mannan" compartment="c"/>
      <species boundaryCondition="false" constant="false" hasOnlySubstanceUnits="false" id="M_D_Mannose[c]" name="D_Mannose" compartment="c"/>
      <species boundaryCondition="false" constant="false" hasOnlySubstanceUnits="false" id="M_alpha_D_Glucose[c]" name="alpha_D_Glucose" compartment="c"/>
      <species boundaryCondition="false" constant="false" hasOnlySubstanceUnits="false" id="M_beta_D_Fructose 1,6_bisphosphate[c]" name="beta_D_Fructose 1,6_bisphosphate" compartment="c"/>
      <species boundaryCondition="false" constant="false" hasOnlySubstanceUnits="false" id="M_D_Fructose 1_phosphate[c]" name="D_Fructose 1_phosphate" compartment="c"/>
      <species boundaryCondition="false" constant="false" hasOnlySubstanceUnits="false" id="M_D_Glyceraldehyde[c]" name="D_Glyceraldehyde" compartment="c"/>
      <species boundaryCondition="false" constant="false" hasOnlySubstanceUnits="false" id="M_GDP_L_fucose[c]" name="GDP_L_fucose" compartment="c"/>
      <species boundaryCondition="false" constant="false" hasOnlySubstanceUnits="false" id="M_GDP_4_dehydro_6_deoxy_D_mannose[c]" name="GDP_4_dehydro_6_deoxy_D_mannose" compartment="c"/>
      <species boundaryCondition="false" constant="false" hasOnlySubstanceUnits="false" id="M_UDP_D_galactose[c]" name="UDP_D_galactose" compartment="c"/>
      <species boundaryCondition="false" constant="false" hasOnlySubstanceUnits="false" id="M_alpha_D_Galactose 1_phosphate[c]" name="alpha_D_Galactose 1_phosphate" compartment="c"/>
      <species boundaryCondition="false" constant="false" hasOnlySubstanceUnits="false" id="M_UDP_alpha_D_galactose[c]" name="UDP_alpha_D_galactose" compartment="c"/>
      <species boundaryCondition="false" constant="false" hasOnlySubstanceUnits="false" id="M_D_Glucose 1_phosphate[c]" name="D_Glucose 1_phosphate" compartment="c"/>
      <species boundaryCondition="false" constant="false" hasOnlySubstanceUnits="false" id="M_alpha_D_Glucose 6_phosphate[c]" name="alpha_D_Glucose 6_phosphate" compartment="c"/>
      <species boundaryCondition="false" constant="false" hasOnlySubstanceUnits="false" id="M_ATP[c] +alpha_D_Galactose[c]" name="ATP[c] +alpha_D_Galactose" compartment="c"/>
      <species boundaryCondition="false" constant="false" hasOnlySubstanceUnits="false" id="M_D_Galactose[c]" name="D_Galactose" compartment="c"/>
      <species boundaryCondition="false" constant="false" hasOnlySubstanceUnits="false" id="M_Galactitol[c]" name="Galactitol" compartment="c"/>
      <species boundaryCondition="false" constant="false" hasOnlySubstanceUnits="false" id="M_3_beta_D_Galactosyl_sn_glycerol[c]" name="3_beta_D_Galactosyl_sn_glycerol" compartment="c"/>
      <species boundaryCondition="false" constant="false" hasOnlySubstanceUnits="false" id="M_Glycerol[c]" name="Glycerol" compartment="c"/>
      <species boundaryCondition="false" constant="false" hasOnlySubstanceUnits="false" id="M_Epimelibiose[c]" name="Epimelibiose" compartment="c"/>
      <species boundaryCondition="false" constant="false" hasOnlySubstanceUnits="false" id="M_Lactose[c]" name="Lactose" compartment="c"/>
      <species boundaryCondition="false" constant="false" hasOnlySubstanceUnits="false" id="M_Melibiitol[c]" name="Melibiitol" compartment="c"/>
      <species boundaryCondition="false" constant="false" hasOnlySubstanceUnits="false" id="M_D_Tagatose 6_phosphate[c]" name="D_Tagatose 6_phosphate" compartment="c"/>
      <species boundaryCondition="false" constant="false" hasOnlySubstanceUnits="false" id="M_D_Tagatose 1,6_bisphosphate[c]" name="D_Tagatose 1,6_bisphosphate" compartment="c"/>
      <species boundaryCondition="false" constant="false" hasOnlySubstanceUnits="false" id="M_CTP[c]" name="CTP" compartment="c"/>
      <species boundaryCondition="false" constant="false" hasOnlySubstanceUnits="false" id="M_CDP[c]" name="CDP" compartment="c"/>
      <species boundaryCondition="false" constant="false" hasOnlySubstanceUnits="false" id="M_Phenylacetothiohydroximate[c]" name="Phenylacetothiohydroximate" compartment="c"/>
      <species boundaryCondition="false" constant="false" hasOnlySubstanceUnits="false" id="M_Desulfoglucotropeolin[c]" name="Desulfoglucotropeolin" compartment="c"/>
      <species boundaryCondition="false" constant="false" hasOnlySubstanceUnits="false" id="M_L_Phenylalanine[c]" name="L_Phenylalanine" compartment="c"/>
      <species boundaryCondition="false" constant="false" hasOnlySubstanceUnits="false" id="M_(Z)_Phenylacetaldehyde oxime[c]" name="(Z)_Phenylacetaldehyde oxime" compartment="c"/>
      <species boundaryCondition="false" constant="false" hasOnlySubstanceUnits="false" id="M_S_(Phenylacetothiohydroximoyl)_L_cysteine[c]" name="S_(Phenylacetothiohydroximoyl)_L_cysteine" compartment="c"/>
      <species boundaryCondition="false" constant="false" hasOnlySubstanceUnits="false" id="M_4_Methylthiobutanaldoxime[c]" name="4_Methylthiobutanaldoxime" compartment="c"/>
      <species boundaryCondition="false" constant="false" hasOnlySubstanceUnits="false" id="M_S_(4_Methylthiobutylthiohydroximoyl)_L_cysteine[c]" name="S_(4_Methylthiobutylthiohydroximoyl)_L_cysteine" compartment="c"/>
      <species boundaryCondition="false" constant="false" hasOnlySubstanceUnits="false" id="M_4_Methylthiobutylthiohydroximate[c]" name="4_Methylthiobutylthiohydroximate" compartment="c"/>
      <species boundaryCondition="false" constant="false" hasOnlySubstanceUnits="false" id="M_3_Methylthiopropyl_desulfoglucosinolate[c]" name="3_Methylthiopropyl_desulfoglucosinolate" compartment="c"/>
      <species boundaryCondition="false" constant="false" hasOnlySubstanceUnits="false" id="M_3&apos;_Phosphoadenylyl sulfate[c]" name="3&apos;_Phosphoadenylyl sulfate" compartment="c"/>
      <species boundaryCondition="false" constant="false" hasOnlySubstanceUnits="false" id="M_Adenosine 3&apos;,5&apos;_bisphosphate[c]" name="Adenosine 3&apos;,5&apos;_bisphosphate" compartment="c"/>
      <species boundaryCondition="false" constant="false" hasOnlySubstanceUnits="false" id="M_Glucoiberverin[c]" name="Glucoiberverin" compartment="c"/>
      <species boundaryCondition="false" constant="false" hasOnlySubstanceUnits="false" id="M_RX[c]" name="RX" compartment="c"/>
      <species boundaryCondition="false" constant="false" hasOnlySubstanceUnits="false" id="M_Glutathionev[c]" name="Glutathionev" compartment="c"/>
      <species boundaryCondition="false" constant="false" hasOnlySubstanceUnits="false" id="M_Halide[c]" name="Halide" compartment="c"/>
      <species boundaryCondition="false" constant="false" hasOnlySubstanceUnits="false" id="M_R_S_Glutathione[c]" name="R_S_Glutathione" compartment="c"/>
      <species boundaryCondition="false" constant="false" hasOnlySubstanceUnits="false" id="M_Trypanothione[c]" name="Trypanothione" compartment="c"/>
      <species boundaryCondition="false" constant="false" hasOnlySubstanceUnits="false" id="M_ROOH[c]" name="ROOH" compartment="c"/>
      <species boundaryCondition="false" constant="false" hasOnlySubstanceUnits="false" id="M_ROH[c]" name="ROH" compartment="c"/>
      <species boundaryCondition="false" constant="false" hasOnlySubstanceUnits="false" id="M_Trypanothione disulfide[c]" name="Trypanothione disulfide" compartment="c"/>
      <species boundaryCondition="false" constant="false" hasOnlySubstanceUnits="false" id="M_2&apos;_Deoxyribonucleoside diphosphate[c]" name="2&apos;_Deoxyribonucleoside diphosphate" compartment="c"/>
      <species boundaryCondition="false" constant="false" hasOnlySubstanceUnits="false" id="M_Ribonucleoside diphosphate[c]" name="Ribonucleoside diphosphate" compartment="c"/>
      <species boundaryCondition="false" constant="false" hasOnlySubstanceUnits="false" id="M_Glycerone[c]" name="Glycerone" compartment="c"/>
      <species boundaryCondition="false" constant="false" hasOnlySubstanceUnits="false" id="M_1_Acylglycerol[c]" name="1_Acylglycerol" compartment="c"/>
      <species boundaryCondition="false" constant="false" hasOnlySubstanceUnits="false" id="M_Fatty acid[c]" name="Fatty acid" compartment="c"/>
      <species boundaryCondition="false" constant="false" hasOnlySubstanceUnits="false" id="M_D_Glycerate[c]" name="D_Glycerate" compartment="c"/>
      <species boundaryCondition="false" constant="false" hasOnlySubstanceUnits="false" id="M_sn_Glycerol 3_phosphate[c]" name="sn_Glycerol 3_phosphate" compartment="c"/>
      <species boundaryCondition="false" constant="false" hasOnlySubstanceUnits="false" id="M_1_Acyl_sn_glycerol 3_phosphate[c]" name="1_Acyl_sn_glycerol 3_phosphate" compartment="c"/>
      <species boundaryCondition="false" constant="false" hasOnlySubstanceUnits="false" id="M_Acylglycerone phosphate[c]" name="Acylglycerone phosphate" compartment="c"/>
      <species boundaryCondition="false" constant="false" hasOnlySubstanceUnits="false" id="M_O_Phospho_L_serine[c]" name="O_Phospho_L_serine" compartment="c"/>
      <species boundaryCondition="false" constant="false" hasOnlySubstanceUnits="false" id="M_Hydroxypyruvate[c]" name="Hydroxypyruvate" compartment="c"/>
      <species boundaryCondition="false" constant="false" hasOnlySubstanceUnits="false" id="M_D_Serine[c]" name="D_Serine" compartment="c"/>
      <species boundaryCondition="false" constant="false" hasOnlySubstanceUnits="false" id="M_Sarcosine[c]" name="Sarcosine" compartment="c"/>
      <species boundaryCondition="false" constant="false" hasOnlySubstanceUnits="false" id="M_Glycine[c]" name="Glycine" compartment="c"/>
      <species boundaryCondition="false" constant="false" hasOnlySubstanceUnits="false" id="M_Formaldehyde[c]" name="Formaldehyde" compartment="c"/>
      <species boundaryCondition="false" constant="false" hasOnlySubstanceUnits="false" id="M_L_Threonine[c]" name="L_Threonine" compartment="c"/>
      <species boundaryCondition="false" constant="false" hasOnlySubstanceUnits="false" id="M_Acetaldehyde[c]" name="Acetaldehyde" compartment="c"/>
      <species boundaryCondition="false" constant="false" hasOnlySubstanceUnits="false" id="M_O_Phospho_L_homoserine[c]" name="O_Phospho_L_homoserine" compartment="c"/>
      <species boundaryCondition="false" constant="false" hasOnlySubstanceUnits="false" id="M_3_Phosphonooxypyruvate[c]" name="3_Phosphonooxypyruvate" compartment="c"/>
      <species boundaryCondition="false" constant="false" hasOnlySubstanceUnits="false" id="M_L_Homoserine[c]" name="L_Homoserine" compartment="c"/>
      <species boundaryCondition="false" constant="false" hasOnlySubstanceUnits="false" id="M_L_Aspartate 4_semialdehyde[c]" name="L_Aspartate 4_semialdehyde" compartment="c"/>
      <species boundaryCondition="false" constant="false" hasOnlySubstanceUnits="false" id="M_Indoleglycerol phosphate[c]" name="Indoleglycerol phosphate" compartment="c"/>
      <species boundaryCondition="false" constant="false" hasOnlySubstanceUnits="false" id="M_L_Tryptophan[c]" name="L_Tryptophan" compartment="c"/>
      <species boundaryCondition="false" constant="false" hasOnlySubstanceUnits="false" id="M_D_Glyceraldehyde 3_phosphate[c]" name="D_Glyceraldehyde 3_phosphate" compartment="c"/>
      <species boundaryCondition="false" constant="false" hasOnlySubstanceUnits="false" id="M_S_Aminomethyldihydrolipoylprotein[c]" name="S_Aminomethyldihydrolipoylprotein" compartment="c"/>
      <species boundaryCondition="false" constant="false" hasOnlySubstanceUnits="false" id="M_5,10_Methylenetetrahydrofolate[c]" name="5,10_Methylenetetrahydrofolate" compartment="c"/>
      <species boundaryCondition="false" constant="false" hasOnlySubstanceUnits="false" id="M_Dihydrolipoylprotein[c]" name="Dihydrolipoylprotein" compartment="c"/>
      <species boundaryCondition="false" constant="false" hasOnlySubstanceUnits="false" id="M_L_Allothreonine[c]" name="L_Allothreonine" compartment="c"/>
      <species boundaryCondition="false" constant="false" hasOnlySubstanceUnits="false" id="M_L_2_Amino_3_oxobutanoic acid[c]" name="L_2_Amino_3_oxobutanoic acid" compartment="c"/>
      <species boundaryCondition="false" constant="false" hasOnlySubstanceUnits="false" id="M_Phosphoenolpyruvate[c]" name="Phosphoenolpyruvate" compartment="c"/>
      <species boundaryCondition="false" constant="false" hasOnlySubstanceUnits="false" id="M_(S)_Lactate[c]" name="(S)_Lactate" compartment="c"/>
      <species boundaryCondition="false" constant="false" hasOnlySubstanceUnits="false" id="M_Ethanol[c]" name="Ethanol" compartment="c"/>
      <species boundaryCondition="false" constant="false" hasOnlySubstanceUnits="false" id="M_3_Phospho_D_glyceroyl phosphate[c]" name="3_Phospho_D_glyceroyl phosphate" compartment="c"/>
      <species boundaryCondition="false" constant="false" hasOnlySubstanceUnits="false" id="M_2_Phospho_D_glycerate[c]" name="2_Phospho_D_glycerate" compartment="c"/>
      <species boundaryCondition="false" constant="false" hasOnlySubstanceUnits="false" id="M_beta_D_Glucose[c]" name="beta_D_Glucose" compartment="c"/>
      <species boundaryCondition="false" constant="false" hasOnlySubstanceUnits="false" id="M_[Dihydrolipoyllysine_residue acetyltransferase] S_acetyldihydrolipoyllysine[c]" name="[Dihydrolipoyllysine_residue acetyltransferase] S_acetyldihydrolipoyllysine" compartment="c"/>
      <species boundaryCondition="false" constant="false" hasOnlySubstanceUnits="false" id="M_beta_D_Glucose 6_phosphate[c]" name="beta_D_Glucose 6_phosphate" compartment="c"/>
      <species boundaryCondition="false" constant="false" hasOnlySubstanceUnits="false" id="M_Enzyme N6_(lipoyl)lysine[c]" name="Enzyme N6_(lipoyl)lysine" compartment="c"/>
      <species boundaryCondition="false" constant="false" hasOnlySubstanceUnits="false" id="M_G13032[c]" name="G13032" compartment="c"/>
      <species boundaryCondition="false" constant="false" hasOnlySubstanceUnits="false" id="M_G06780[c]" name="G06780" compartment="c"/>
      <species boundaryCondition="false" constant="false" hasOnlySubstanceUnits="false" id="M_G13033[c]" name="G13033" compartment="c"/>
      <species boundaryCondition="false" constant="false" hasOnlySubstanceUnits="false" id="M_N_Acetyl_D_galactosamine[c]" name="N_Acetyl_D_galactosamine" compartment="c"/>
      <species boundaryCondition="false" constant="false" hasOnlySubstanceUnits="false" id="M_G08421[c]" name="G08421" compartment="c"/>
      <species boundaryCondition="false" constant="false" hasOnlySubstanceUnits="false" id="M_G13037[c]" name="G13037" compartment="c"/>
      <species boundaryCondition="false" constant="false" hasOnlySubstanceUnits="false" id="M_G13038[c]" name="G13038" compartment="c"/>
      <species boundaryCondition="false" constant="false" hasOnlySubstanceUnits="false" id="M_N_Acetyl_D_glucosamine[c]" name="N_Acetyl_D_glucosamine" compartment="c"/>
      <species boundaryCondition="false" constant="false" hasOnlySubstanceUnits="false" id="M_G13039[c]" name="G13039" compartment="c"/>
      <species boundaryCondition="false" constant="false" hasOnlySubstanceUnits="false" id="M_G00110[c]" name="G00110" compartment="c"/>
      <species boundaryCondition="false" constant="false" hasOnlySubstanceUnits="false" id="M_G00109[c]" name="G00109" compartment="c"/>
      <species boundaryCondition="false" constant="false" hasOnlySubstanceUnits="false" id="M_Lactosylceramide[c]" name="Lactosylceramide" compartment="c"/>
      <species boundaryCondition="false" constant="false" hasOnlySubstanceUnits="false" id="M_Globotriaosylceramide[c]" name="Globotriaosylceramide" compartment="c"/>
      <species boundaryCondition="false" constant="false" hasOnlySubstanceUnits="false" id="M_1_Phosphatidyl_D_myo_inositol[c]" name="1_Phosphatidyl_D_myo_inositol" compartment="c"/>
      <species boundaryCondition="false" constant="false" hasOnlySubstanceUnits="false" id="M_G00143[c]" name="G00143" compartment="c"/>
      <species boundaryCondition="false" constant="false" hasOnlySubstanceUnits="false" id="M_G00144[c]" name="G00144" compartment="c"/>
      <species boundaryCondition="false" constant="false" hasOnlySubstanceUnits="false" id="M_G00145[c]" name="G00145" compartment="c"/>
      <species boundaryCondition="false" constant="false" hasOnlySubstanceUnits="false" id="M_Dolichyl phosphate D_mannose[c]" name="Dolichyl phosphate D_mannose" compartment="c"/>
      <species boundaryCondition="false" constant="false" hasOnlySubstanceUnits="false" id="M_G00146[c]" name="G00146" compartment="c"/>
      <species boundaryCondition="false" constant="false" hasOnlySubstanceUnits="false" id="M_Dolichyl phosphate[c]" name="Dolichyl phosphate" compartment="c"/>
      <species boundaryCondition="false" constant="false" hasOnlySubstanceUnits="false" id="M_G00147[c]" name="G00147" compartment="c"/>
      <species boundaryCondition="false" constant="false" hasOnlySubstanceUnits="false" id="M_G00148[c]" name="G00148" compartment="c"/>
      <species boundaryCondition="false" constant="false" hasOnlySubstanceUnits="false" id="M_G00149[c]" name="G00149" compartment="c"/>
      <species boundaryCondition="false" constant="false" hasOnlySubstanceUnits="false" id="M_Phosphatidylethanolamine[c]" name="Phosphatidylethanolamine" compartment="c"/>
      <species boundaryCondition="false" constant="false" hasOnlySubstanceUnits="false" id="M_Diacylglycerol[c]" name="Diacylglycerol" compartment="c"/>
      <species boundaryCondition="false" constant="false" hasOnlySubstanceUnits="false" id="M_G13044[c]" name="G13044" compartment="c"/>
      <species boundaryCondition="false" constant="false" hasOnlySubstanceUnits="false" id="M_Glycolate[c]" name="Glycolate" compartment="c"/>
      <species boundaryCondition="false" constant="false" hasOnlySubstanceUnits="false" id="M_Glyoxylate[c]" name="Glyoxylate" compartment="c"/>
      <species boundaryCondition="false" constant="false" hasOnlySubstanceUnits="false" id="M_2_Hydroxy_3_oxopropanoate[c]" name="2_Hydroxy_3_oxopropanoate" compartment="c"/>
      <species boundaryCondition="false" constant="false" hasOnlySubstanceUnits="false" id="M_1_(5_Phospho_D_ribosyl)_ATP[c]" name="1_(5_Phospho_D_ribosyl)_ATP" compartment="c"/>
      <species boundaryCondition="false" constant="false" hasOnlySubstanceUnits="false" id="M_5_Phospho_alpha_D_ribose 1_diphosphate[c]" name="5_Phospho_alpha_D_ribose 1_diphosphate" compartment="c"/>
      <species boundaryCondition="false" constant="false" hasOnlySubstanceUnits="false" id="M_L_Histidinol phosphate[c]" name="L_Histidinol phosphate" compartment="c"/>
      <species boundaryCondition="false" constant="false" hasOnlySubstanceUnits="false" id="M_3_(Imidazol_4_yl)_2_oxopropyl phosphate[c]" name="3_(Imidazol_4_yl)_2_oxopropyl phosphate" compartment="c"/>
      <species boundaryCondition="false" constant="false" hasOnlySubstanceUnits="false" id="M_3_alpha(S)_Strictosidine[c]" name="3_alpha(S)_Strictosidine" compartment="c"/>
      <species boundaryCondition="false" constant="false" hasOnlySubstanceUnits="false" id="M_Tryptamine[c]" name="Tryptamine" compartment="c"/>
      <species boundaryCondition="false" constant="false" hasOnlySubstanceUnits="false" id="M_Secologanin[c]" name="Secologanin" compartment="c"/>
      <species boundaryCondition="false" constant="false" hasOnlySubstanceUnits="false" id="M_Polyneuridine aldehyde[c]" name="Polyneuridine aldehyde" compartment="c"/>
      <species boundaryCondition="false" constant="false" hasOnlySubstanceUnits="false" id="M_Methanol[c]" name="Methanol" compartment="c"/>
      <species boundaryCondition="false" constant="false" hasOnlySubstanceUnits="false" id="M_16_Epivellosimine[c]" name="16_Epivellosimine" compartment="c"/>
      <species boundaryCondition="false" constant="false" hasOnlySubstanceUnits="false" id="M_1D_myo_Inositol 3,4,5,6_tetrakisphosphate[c]" name="1D_myo_Inositol 3,4,5,6_tetrakisphosphate" compartment="c"/>
      <species boundaryCondition="false" constant="false" hasOnlySubstanceUnits="false" id="M_1D_myo_Inositol 1,3,4,5,6_pentakisphosphate[c]" name="1D_myo_Inositol 1,3,4,5,6_pentakisphosphate" compartment="c"/>
      <species boundaryCondition="false" constant="false" hasOnlySubstanceUnits="false" id="M_myo_Inositol hexakisphosphate[c]" name="myo_Inositol hexakisphosphate" compartment="c"/>
      <species boundaryCondition="false" constant="false" hasOnlySubstanceUnits="false" id="M_Perillyl aldehyde[c]" name="Perillyl aldehyde" compartment="c"/>
      <species boundaryCondition="false" constant="false" hasOnlySubstanceUnits="false" id="M_Perillic acid[c]" name="Perillic acid" compartment="c"/>
      <species boundaryCondition="false" constant="false" hasOnlySubstanceUnits="false" id="M_alpha_Pinene[c]" name="alpha_Pinene" compartment="c"/>
      <species boundaryCondition="false" constant="false" hasOnlySubstanceUnits="false" id="M_alpha_Pinene_oxide[c]" name="alpha_Pinene_oxide" compartment="c"/>
      <species boundaryCondition="false" constant="false" hasOnlySubstanceUnits="false" id="M_Myrtenol[c]" name="Myrtenol" compartment="c"/>
      <species boundaryCondition="false" constant="false" hasOnlySubstanceUnits="false" id="M_Linoleate[c]" name="Linoleate" compartment="c"/>
      <species boundaryCondition="false" constant="false" hasOnlySubstanceUnits="false" id="M_Apoprotein[c]" name="Apoprotein" compartment="c"/>
      <species boundaryCondition="false" constant="false" hasOnlySubstanceUnits="false" id="M_Protein N6_(octanoyl)lysine[c]" name="Protein N6_(octanoyl)lysine" compartment="c"/>
      <species boundaryCondition="false" constant="false" hasOnlySubstanceUnits="false" id="M_Protein N6_(lipoyl)lysine[c]" name="Protein N6_(lipoyl)lysine" compartment="c"/>
      <species boundaryCondition="false" constant="false" hasOnlySubstanceUnits="false" id="M_Lipoyl_[acp][c]" name="Lipoyl_[acp]" compartment="c"/>
      <species boundaryCondition="false" constant="false" hasOnlySubstanceUnits="false" id="M_3_Deoxy_D_manno_octulosonate[c]" name="3_Deoxy_D_manno_octulosonate" compartment="c"/>
      <species boundaryCondition="false" constant="false" hasOnlySubstanceUnits="false" id="M_CMP_3_deoxy_D_manno_octulosonate[c]" name="CMP_3_deoxy_D_manno_octulosonate" compartment="c"/>
      <species boundaryCondition="false" constant="false" hasOnlySubstanceUnits="false" id="M_UDP_3_O_(3_hydroxytetradecanoyl)_N_acetylglucosamine[c]" name="UDP_3_O_(3_hydroxytetradecanoyl)_N_acetylglucosamine" compartment="c"/>
      <species boundaryCondition="false" constant="false" hasOnlySubstanceUnits="false" id="M_UDP_2,3_bis(3_hydroxytetradecanoyl)glucosamine[c]" name="UDP_2,3_bis(3_hydroxytetradecanoyl)glucosamine" compartment="c"/>
      <species boundaryCondition="false" constant="false" hasOnlySubstanceUnits="false" id="M_2,3_Bis(3_hydroxytetradecanoyl)_beta_D_glucosaminyl 1_phosphate[c]" name="2,3_Bis(3_hydroxytetradecanoyl)_beta_D_glucosaminyl 1_phosphate" compartment="c"/>
      <species boundaryCondition="false" constant="false" hasOnlySubstanceUnits="false" id="M_2,3,2&apos;,3&apos;_Tetrakis(3_hydroxytetradecanoyl)_D_glucosaminyl_1,6_beta_D_glucosamine 1_phosphate[c]" name="2,3,2&apos;,3&apos;_Tetrakis(3_hydroxytetradecanoyl)_D_glucosaminyl_1,6_beta_D_glucosamine 1_phosphate" compartment="c"/>
      <species boundaryCondition="false" constant="false" hasOnlySubstanceUnits="false" id="M_2,3,2&apos;3&apos;_Tetrakis(3_hydroxytetradecanoyl)_D_glucosaminyl_1,6_beta_D_glucosamine 1,4&apos;_bisphosphate[c]" name="2,3,2&apos;3&apos;_Tetrakis(3_hydroxytetradecanoyl)_D_glucosaminyl_1,6_beta_D_glucosamine 1,4&apos;_bisphosphate" compartment="c"/>
      <species boundaryCondition="false" constant="false" hasOnlySubstanceUnits="false" id="M_3_Deoxy_D_manno_octulosonyl_lipid IV(A)[c]" name="3_Deoxy_D_manno_octulosonyl_lipid IV(A)" compartment="c"/>
      <species boundaryCondition="false" constant="false" hasOnlySubstanceUnits="false" id="M_Di[3_deoxy_D_manno_octulosonyl]_lipid IV(A)[c]" name="Di[3_deoxy_D_manno_octulosonyl]_lipid IV(A)" compartment="c"/>
      <species boundaryCondition="false" constant="false" hasOnlySubstanceUnits="false" id="M_2,3,4,5_Tetrahydrodipicolinate[c]" name="2,3,4,5_Tetrahydrodipicolinate" compartment="c"/>
      <species boundaryCondition="false" constant="false" hasOnlySubstanceUnits="false" id="M_L_2,3_Dihydrodipicolinate[c]" name="L_2,3_Dihydrodipicolinate" compartment="c"/>
      <species boundaryCondition="false" constant="false" hasOnlySubstanceUnits="false" id="M_LL_2,6_Diaminoheptanedioate[c]" name="LL_2,6_Diaminoheptanedioate" compartment="c"/>
      <species boundaryCondition="false" constant="false" hasOnlySubstanceUnits="false" id="M_meso_2,6_Diaminoheptanedioate[c]" name="meso_2,6_Diaminoheptanedioate" compartment="c"/>
      <species boundaryCondition="false" constant="false" hasOnlySubstanceUnits="false" id="M_L_2_Aminoadipate[c]" name="L_2_Aminoadipate" compartment="c"/>
      <species boundaryCondition="false" constant="false" hasOnlySubstanceUnits="false" id="M_L_2_Aminoadipate adenylate[c]" name="L_2_Aminoadipate adenylate" compartment="c"/>
      <species boundaryCondition="false" constant="false" hasOnlySubstanceUnits="false" id="M_L_Pipecolate[c]" name="L_Pipecolate" compartment="c"/>
      <species boundaryCondition="false" constant="false" hasOnlySubstanceUnits="false" id="M_(S)_2,3,4,5_Tetrahydropyridine_2_carboxylate[c]" name="(S)_2,3,4,5_Tetrahydropyridine_2_carboxylate" compartment="c"/>
      <species boundaryCondition="false" constant="false" hasOnlySubstanceUnits="false" id="M_N6_(L_1,3_Dicarboxypropyl)_L_lysine[c]" name="N6_(L_1,3_Dicarboxypropyl)_L_lysine" compartment="c"/>
      <species boundaryCondition="false" constant="false" hasOnlySubstanceUnits="false" id="M_L_2_Aminoadipate 6_semialdehyde[c]" name="L_2_Aminoadipate 6_semialdehyde" compartment="c"/>
      <species boundaryCondition="false" constant="false" hasOnlySubstanceUnits="false" id="M_2_Oxoadipate[c]" name="2_Oxoadipate" compartment="c"/>
      <species boundaryCondition="false" constant="false" hasOnlySubstanceUnits="false" id="M_S_Formylglutathione[c]" name="S_Formylglutathione" compartment="c"/>
      <species boundaryCondition="false" constant="false" hasOnlySubstanceUnits="false" id="M_Glutathione[c]" name="Glutathione" compartment="c"/>
      <species boundaryCondition="false" constant="false" hasOnlySubstanceUnits="false" id="M_D_Fructose 1,6_bisphosphate[c]" name="D_Fructose 1,6_bisphosphate" compartment="c"/>
      <species boundaryCondition="false" constant="false" hasOnlySubstanceUnits="false" id="M_D_Fructose 6_phosphate[c]" name="D_Fructose 6_phosphate" compartment="c"/>
      <species boundaryCondition="false" constant="false" hasOnlySubstanceUnits="false" id="M_S_(Hydroxymethyl)glutathione[c]" name="S_(Hydroxymethyl)glutathione" compartment="c"/>
      <species boundaryCondition="false" constant="false" hasOnlySubstanceUnits="false" id="M_Geranyl diphosphate[c]" name="Geranyl diphosphate" compartment="c"/>
      <species boundaryCondition="false" constant="false" hasOnlySubstanceUnits="false" id="M_Myrcene[c]" name="Myrcene" compartment="c"/>
      <species boundaryCondition="false" constant="false" hasOnlySubstanceUnits="false" id="M_(+)_Neomenthol[c]" name="(+)_Neomenthol" compartment="c"/>
      <species boundaryCondition="false" constant="false" hasOnlySubstanceUnits="false" id="M_(_)_Menthone[c]" name="(_)_Menthone" compartment="c"/>
      <species boundaryCondition="false" constant="false" hasOnlySubstanceUnits="false" id="M_(_)_alpha_Terpineol[c]" name="(_)_alpha_Terpineol" compartment="c"/>
      <species boundaryCondition="false" constant="false" hasOnlySubstanceUnits="false" id="M_(+)_Linalool[c]" name="(+)_Linalool" compartment="c"/>
      <species boundaryCondition="false" constant="false" hasOnlySubstanceUnits="false" id="M_Dolichyl beta_D_glucosyl phosphate[c]" name="Dolichyl beta_D_glucosyl phosphate" compartment="c"/>
      <species boundaryCondition="false" constant="false" hasOnlySubstanceUnits="false" id="M_Dolichol[c]" name="Dolichol" compartment="c"/>
      <species boundaryCondition="false" constant="false" hasOnlySubstanceUnits="false" id="M_UMP[c]" name="UMP" compartment="c"/>
      <species boundaryCondition="false" constant="false" hasOnlySubstanceUnits="false" id="M_G00001[c]" name="G00001" compartment="c"/>
      <species boundaryCondition="false" constant="false" hasOnlySubstanceUnits="false" id="M_N,N&apos;_Chitobiosyldiphosphodolichol[c]" name="N,N&apos;_Chitobiosyldiphosphodolichol" compartment="c"/>
      <species boundaryCondition="false" constant="false" hasOnlySubstanceUnits="false" id="M_GDP_D_mannose[c]" name="GDP_D_mannose" compartment="c"/>
      <species boundaryCondition="false" constant="false" hasOnlySubstanceUnits="false" id="M_G00003[c]" name="G00003" compartment="c"/>
      <species boundaryCondition="false" constant="false" hasOnlySubstanceUnits="false" id="M_G00004[c]" name="G00004" compartment="c"/>
      <species boundaryCondition="false" constant="false" hasOnlySubstanceUnits="false" id="M_G00011[c]" name="G00011" compartment="c"/>
      <species boundaryCondition="false" constant="false" hasOnlySubstanceUnits="false" id="M_G00012[c]" name="G00012" compartment="c"/>
      <species boundaryCondition="false" constant="false" hasOnlySubstanceUnits="false" id="M_G00013[c]" name="G00013" compartment="c"/>
      <species boundaryCondition="false" constant="false" hasOnlySubstanceUnits="false" id="M_G00014[c]" name="G00014" compartment="c"/>
      <species boundaryCondition="false" constant="false" hasOnlySubstanceUnits="false" id="M_G00015[c]" name="G00015" compartment="c"/>
      <species boundaryCondition="false" constant="false" hasOnlySubstanceUnits="false" id="M_G00019[c]" name="G00019" compartment="c"/>
      <species boundaryCondition="false" constant="false" hasOnlySubstanceUnits="false" id="M_G00005[c]" name="G00005" compartment="c"/>
      <species boundaryCondition="false" constant="false" hasOnlySubstanceUnits="false" id="M_G10526[c]" name="G10526" compartment="c"/>
      <species boundaryCondition="false" constant="false" hasOnlySubstanceUnits="false" id="M_G00006[c]" name="G00006" compartment="c"/>
      <species boundaryCondition="false" constant="false" hasOnlySubstanceUnits="false" id="M_G10595[c]" name="G10595" compartment="c"/>
      <species boundaryCondition="false" constant="false" hasOnlySubstanceUnits="false" id="M_G10596[c]" name="G10596" compartment="c"/>
      <species boundaryCondition="false" constant="false" hasOnlySubstanceUnits="false" id="M_G10597[c]" name="G10597" compartment="c"/>
      <species boundaryCondition="false" constant="false" hasOnlySubstanceUnits="false" id="M_G00007[c]" name="G00007" compartment="c"/>
      <species boundaryCondition="false" constant="false" hasOnlySubstanceUnits="false" id="M_Dolichyl D_glucosyl phosphate[c]" name="Dolichyl D_glucosyl phosphate" compartment="c"/>
      <species boundaryCondition="false" constant="false" hasOnlySubstanceUnits="false" id="M_G10598[c]" name="G10598" compartment="c"/>
      <species boundaryCondition="false" constant="false" hasOnlySubstanceUnits="false" id="M_G10599[c]" name="G10599" compartment="c"/>
      <species boundaryCondition="false" constant="false" hasOnlySubstanceUnits="false" id="M_G00008[c]" name="G00008" compartment="c"/>
      <species boundaryCondition="false" constant="false" hasOnlySubstanceUnits="false" id="M_Nicotinamide D_ribonucleotide[c]" name="Nicotinamide D_ribonucleotide" compartment="c"/>
      <species boundaryCondition="false" constant="false" hasOnlySubstanceUnits="false" id="M_Nicotinate D_ribonucleotide[c]" name="Nicotinate D_ribonucleotide" compartment="c"/>
      <species boundaryCondition="false" constant="false" hasOnlySubstanceUnits="false" id="M_Deamino_NAD+[c]" name="Deamino_NAD+" compartment="c"/>
      <species boundaryCondition="false" constant="false" hasOnlySubstanceUnits="false" id="M_Nicotinate D_ribonucleoside[c]" name="Nicotinate D_ribonucleoside" compartment="c"/>
      <species boundaryCondition="false" constant="false" hasOnlySubstanceUnits="false" id="M_Quinolinate[c]" name="Quinolinate" compartment="c"/>
      <species boundaryCondition="false" constant="false" hasOnlySubstanceUnits="false" id="M_Carbonic acid[c]" name="Carbonic acid" compartment="c"/>
      <species boundaryCondition="false" constant="false" hasOnlySubstanceUnits="false" id="M_5,10_Methenyltetrahydrofolate[c]" name="5,10_Methenyltetrahydrofolate" compartment="c"/>
      <species boundaryCondition="false" constant="false" hasOnlySubstanceUnits="false" id="M_10_Formyltetrahydrofolate[c]" name="10_Formyltetrahydrofolate" compartment="c"/>
      <species boundaryCondition="false" constant="false" hasOnlySubstanceUnits="false" id="M_5_Formyltetrahydrofolate[c]" name="5_Formyltetrahydrofolate" compartment="c"/>
      <species boundaryCondition="false" constant="false" hasOnlySubstanceUnits="false" id="M_L_Methionyl_tRNA[c]" name="L_Methionyl_tRNA" compartment="c"/>
      <species boundaryCondition="false" constant="false" hasOnlySubstanceUnits="false" id="M_N_Formylmethionyl_tRNA[c]" name="N_Formylmethionyl_tRNA" compartment="c"/>
      <species boundaryCondition="false" constant="false" hasOnlySubstanceUnits="false" id="M_5&apos;_Phosphoribosylglycinamide[c]" name="5&apos;_Phosphoribosylglycinamide" compartment="c"/>
      <species boundaryCondition="false" constant="false" hasOnlySubstanceUnits="false" id="M_5&apos;_Phosphoribosyl_N_formylglycinamide[c]" name="5&apos;_Phosphoribosyl_N_formylglycinamide" compartment="c"/>
      <species boundaryCondition="false" constant="false" hasOnlySubstanceUnits="false" id="M_Protein serine[c]" name="Protein serine" compartment="c"/>
      <species boundaryCondition="false" constant="false" hasOnlySubstanceUnits="false" id="M_G13052[c]" name="G13052" compartment="c"/>
      <species boundaryCondition="false" constant="false" hasOnlySubstanceUnits="false" id="M_Pantetheine 4&apos;_phosphate[c]" name="Pantetheine 4&apos;_phosphate" compartment="c"/>
      <species boundaryCondition="false" constant="false" hasOnlySubstanceUnits="false" id="M_Dephospho_CoA[c]" name="Dephospho_CoA" compartment="c"/>
      <species boundaryCondition="false" constant="false" hasOnlySubstanceUnits="false" id="M_D_4&apos;_Phosphopantothenate[c]" name="D_4&apos;_Phosphopantothenate" compartment="c"/>
      <species boundaryCondition="false" constant="false" hasOnlySubstanceUnits="false" id="M_(R)_4&apos;_Phosphopantothenoyl_L_cysteine[c]" name="(R)_4&apos;_Phosphopantothenoyl_L_cysteine" compartment="c"/>
      <species boundaryCondition="false" constant="false" hasOnlySubstanceUnits="false" id="M_2,5_Dioxopentanoate[c]" name="2,5_Dioxopentanoate" compartment="c"/>
      <species boundaryCondition="false" constant="false" hasOnlySubstanceUnits="false" id="M_Xylitol[c]" name="Xylitol" compartment="c"/>
      <species boundaryCondition="false" constant="false" hasOnlySubstanceUnits="false" id="M_D_Xylose[c]" name="D_Xylose" compartment="c"/>
      <species boundaryCondition="false" constant="false" hasOnlySubstanceUnits="false" id="M_D_Ribulose[c]" name="D_Ribulose" compartment="c"/>
      <species boundaryCondition="false" constant="false" hasOnlySubstanceUnits="false" id="M_D_Ribulose 5_phosphate[c]" name="D_Ribulose 5_phosphate" compartment="c"/>
      <species boundaryCondition="false" constant="false" hasOnlySubstanceUnits="false" id="M_D_Xylulose[c]" name="D_Xylulose" compartment="c"/>
      <species boundaryCondition="false" constant="false" hasOnlySubstanceUnits="false" id="M_D_Xylulose 5_phosphate[c]" name="D_Xylulose 5_phosphate" compartment="c"/>
      <species boundaryCondition="false" constant="false" hasOnlySubstanceUnits="false" id="M_L_Arabitol[c]" name="L_Arabitol" compartment="c"/>
      <species boundaryCondition="false" constant="false" hasOnlySubstanceUnits="false" id="M_Digalacturonate[c]" name="Digalacturonate" compartment="c"/>
      <species boundaryCondition="false" constant="false" hasOnlySubstanceUnits="false" id="M_D_Galacturonate[c]" name="D_Galacturonate" compartment="c"/>
      <species boundaryCondition="false" constant="false" hasOnlySubstanceUnits="false" id="M_D_Ribose 5_phosphate[c]" name="D_Ribose 5_phosphate" compartment="c"/>
      <species boundaryCondition="false" constant="false" hasOnlySubstanceUnits="false" id="M_D_Ribose[c]" name="D_Ribose" compartment="c"/>
      <species boundaryCondition="false" constant="false" hasOnlySubstanceUnits="false" id="M_D_Gluconic acid[c]" name="D_Gluconic acid" compartment="c"/>
      <species boundaryCondition="false" constant="false" hasOnlySubstanceUnits="false" id="M_6_Phospho_D_gluconate[c]" name="6_Phospho_D_gluconate" compartment="c"/>
      <species boundaryCondition="false" constant="false" hasOnlySubstanceUnits="false" id="M_2_Keto_D_gluconic acid[c]" name="2_Keto_D_gluconic acid" compartment="c"/>
      <species boundaryCondition="false" constant="false" hasOnlySubstanceUnits="false" id="M_D_Glucono_1,5_lactone 6_phosphate[c]" name="D_Glucono_1,5_lactone 6_phosphate" compartment="c"/>
      <species boundaryCondition="false" constant="false" hasOnlySubstanceUnits="false" id="M_2_Deoxy_D_ribose 5_phosphate[c]" name="2_Deoxy_D_ribose 5_phosphate" compartment="c"/>
      <species boundaryCondition="false" constant="false" hasOnlySubstanceUnits="false" id="M_Deoxyribose[c]" name="Deoxyribose" compartment="c"/>
      <species boundaryCondition="false" constant="false" hasOnlySubstanceUnits="false" id="M_UDPMurAc(oyl_L_Ala_D_gamma_Glu_L_Lys_D_Ala_D_Ala)[c]" name="UDPMurAc(oyl_L_Ala_D_gamma_Glu_L_Lys_D_Ala_D_Ala)" compartment="c"/>
      <species boundaryCondition="false" constant="false" hasOnlySubstanceUnits="false" id="M_di_trans,poly_cis_Undecaprenyl phosphate[c]" name="di_trans,poly_cis_Undecaprenyl phosphate" compartment="c"/>
      <species boundaryCondition="false" constant="false" hasOnlySubstanceUnits="false" id="M_MurAc(oyl_L_Ala_D_gamma_Glu_L_Lys_D_Ala_D_Ala)_diphospho_undecaprenol[c]" name="MurAc(oyl_L_Ala_D_gamma_Glu_L_Lys_D_Ala_D_Ala)_diphospho_undecaprenol" compartment="c"/>
      <species boundaryCondition="false" constant="false" hasOnlySubstanceUnits="false" id="M_Undecaprenyl_diphospho_N_acetylmuramoyl_(N_acetylglucosamine)_L_alanyl_gamma_D_glutamyl_L_lysyl_D_alanyl_D_alanine[c]" name="Undecaprenyl_diphospho_N_acetylmuramoyl_(N_acetylglucosamine)_L_alanyl_gamma_D_glutamyl_L_lysyl_D_alanyl_D_alanine" compartment="c"/>
      <species boundaryCondition="false" constant="false" hasOnlySubstanceUnits="false" id="M_Phenylpyruvate[c]" name="Phenylpyruvate" compartment="c"/>
      <species boundaryCondition="false" constant="false" hasOnlySubstanceUnits="false" id="M_2_Hydroxyphenylacetate[c]" name="2_Hydroxyphenylacetate" compartment="c"/>
      <species boundaryCondition="false" constant="false" hasOnlySubstanceUnits="false" id="M_Phenylacetaldehyde[c]" name="Phenylacetaldehyde" compartment="c"/>
      <species boundaryCondition="false" constant="false" hasOnlySubstanceUnits="false" id="M_Phenylacetic acid[c]" name="Phenylacetic acid" compartment="c"/>
      <species boundaryCondition="false" constant="false" hasOnlySubstanceUnits="false" id="M_Indole[c]" name="Indole" compartment="c"/>
      <species boundaryCondition="false" constant="false" hasOnlySubstanceUnits="false" id="M_Chorismate[c]" name="Chorismate" compartment="c"/>
      <species boundaryCondition="false" constant="false" hasOnlySubstanceUnits="false" id="M_Anthranilate[c]" name="Anthranilate" compartment="c"/>
      <species boundaryCondition="false" constant="false" hasOnlySubstanceUnits="false" id="M_N_(5_Phospho_D_ribosyl)anthranilate[c]" name="N_(5_Phospho_D_ribosyl)anthranilate" compartment="c"/>
      <species boundaryCondition="false" constant="false" hasOnlySubstanceUnits="false" id="M_5_O_(1_Carboxyvinyl)_3_phosphoshikimate[c]" name="5_O_(1_Carboxyvinyl)_3_phosphoshikimate" compartment="c"/>
      <species boundaryCondition="false" constant="false" hasOnlySubstanceUnits="false" id="M_Prephenate[c]" name="Prephenate" compartment="c"/>
      <species boundaryCondition="false" constant="false" hasOnlySubstanceUnits="false" id="M_2_Dehydro_3_deoxy_D_arabino_heptonate 7_phosphate[c]" name="2_Dehydro_3_deoxy_D_arabino_heptonate 7_phosphate" compartment="c"/>
      <species boundaryCondition="false" constant="false" hasOnlySubstanceUnits="false" id="M_Shikimate[c]" name="Shikimate" compartment="c"/>
      <species boundaryCondition="false" constant="false" hasOnlySubstanceUnits="false" id="M_Shikimate 3_phosphate[c]" name="Shikimate 3_phosphate" compartment="c"/>
      <species boundaryCondition="false" constant="false" hasOnlySubstanceUnits="false" id="M_3_Dehydroshikimate[c]" name="3_Dehydroshikimate" compartment="c"/>
      <species boundaryCondition="false" constant="false" hasOnlySubstanceUnits="false" id="M_3_Dehydroquinate[c]" name="3_Dehydroquinate" compartment="c"/>
      <species boundaryCondition="false" constant="false" hasOnlySubstanceUnits="false" id="M_1_(2_Carboxyphenylamino)_1_deoxy_D_ribulose 5_phosphate[c]" name="1_(2_Carboxyphenylamino)_1_deoxy_D_ribulose 5_phosphate" compartment="c"/>
      <species boundaryCondition="false" constant="false" hasOnlySubstanceUnits="false" id="M_p_Coumaroyl_CoA[c]" name="p_Coumaroyl_CoA" compartment="c"/>
      <species boundaryCondition="false" constant="false" hasOnlySubstanceUnits="false" id="M_4_Hydroxycinnamyl aldehyde[c]" name="4_Hydroxycinnamyl aldehyde" compartment="c"/>
      <species boundaryCondition="false" constant="false" hasOnlySubstanceUnits="false" id="M_Caffeic aldehyde[c]" name="Caffeic aldehyde" compartment="c"/>
      <species boundaryCondition="false" constant="false" hasOnlySubstanceUnits="false" id="M_Caffeoyl_CoA[c]" name="Caffeoyl_CoA" compartment="c"/>
      <species boundaryCondition="false" constant="false" hasOnlySubstanceUnits="false" id="M_Coniferyl aldehyde[c]" name="Coniferyl aldehyde" compartment="c"/>
      <species boundaryCondition="false" constant="false" hasOnlySubstanceUnits="false" id="M_Feruloyl_CoA[c]" name="Feruloyl_CoA" compartment="c"/>
      <species boundaryCondition="false" constant="false" hasOnlySubstanceUnits="false" id="M_Sinapoyl aldehyde[c]" name="Sinapoyl aldehyde" compartment="c"/>
      <species boundaryCondition="false" constant="false" hasOnlySubstanceUnits="false" id="M_Sinapoyl_CoA[c]" name="Sinapoyl_CoA" compartment="c"/>
      <species boundaryCondition="false" constant="false" hasOnlySubstanceUnits="false" id="M_5_Hydroxyferulate[c]" name="5_Hydroxyferulate" compartment="c"/>
      <species boundaryCondition="false" constant="false" hasOnlySubstanceUnits="false" id="M_Sinapate[c]" name="Sinapate" compartment="c"/>
      <species boundaryCondition="false" constant="false" hasOnlySubstanceUnits="false" id="M_Coniferyl alcohol[c]" name="Coniferyl alcohol" compartment="c"/>
      <species boundaryCondition="false" constant="false" hasOnlySubstanceUnits="false" id="M_Guaiacyl lignin[c]" name="Guaiacyl lignin" compartment="c"/>
      <species boundaryCondition="false" constant="false" hasOnlySubstanceUnits="false" id="M_Caffeate[c]" name="Caffeate" compartment="c"/>
      <species boundaryCondition="false" constant="false" hasOnlySubstanceUnits="false" id="M_Ferulate[c]" name="Ferulate" compartment="c"/>
      <species boundaryCondition="false" constant="false" hasOnlySubstanceUnits="false" id="M_Sinapyl alcohol[c]" name="Sinapyl alcohol" compartment="c"/>
      <species boundaryCondition="false" constant="false" hasOnlySubstanceUnits="false" id="M_Syringyl lignin[c]" name="Syringyl lignin" compartment="c"/>
      <species boundaryCondition="false" constant="false" hasOnlySubstanceUnits="false" id="M_4_Coumaryl alcohol[c]" name="4_Coumaryl alcohol" compartment="c"/>
      <species boundaryCondition="false" constant="false" hasOnlySubstanceUnits="false" id="M_p_Hydroxyphenyl lignin[c]" name="p_Hydroxyphenyl lignin" compartment="c"/>
      <species boundaryCondition="false" constant="false" hasOnlySubstanceUnits="false" id="M_cis_beta_D_Glucosyl_2_hydroxycinnamate[c]" name="cis_beta_D_Glucosyl_2_hydroxycinnamate" compartment="c"/>
      <species boundaryCondition="false" constant="false" hasOnlySubstanceUnits="false" id="M_cis_2_Hydroxycinnamate[c]" name="cis_2_Hydroxycinnamate" compartment="c"/>
      <species boundaryCondition="false" constant="false" hasOnlySubstanceUnits="false" id="M_5_Hydroxyferuloyl_CoA[c]" name="5_Hydroxyferuloyl_CoA" compartment="c"/>
      <species boundaryCondition="false" constant="false" hasOnlySubstanceUnits="false" id="M_5_Hydroxyconiferaldehyde[c]" name="5_Hydroxyconiferaldehyde" compartment="c"/>
      <species boundaryCondition="false" constant="false" hasOnlySubstanceUnits="false" id="M_5_Hydroxyconiferyl alcohol[c]" name="5_Hydroxyconiferyl alcohol" compartment="c"/>
      <species boundaryCondition="false" constant="false" hasOnlySubstanceUnits="false" id="M_Caffeyl alcohol[c]" name="Caffeyl alcohol" compartment="c"/>
      <species boundaryCondition="false" constant="false" hasOnlySubstanceUnits="false" id="M_2_Aminoethylphosphonate[c]" name="2_Aminoethylphosphonate" compartment="c"/>
      <species boundaryCondition="false" constant="false" hasOnlySubstanceUnits="false" id="M_CMP_2_aminoethylphosphonate[c]" name="CMP_2_aminoethylphosphonate" compartment="c"/>
      <species boundaryCondition="false" constant="false" hasOnlySubstanceUnits="false" id="M_Diacylglyceryl_2_aminoethylphosphonate[c]" name="Diacylglyceryl_2_aminoethylphosphonate" compartment="c"/>
      <species boundaryCondition="false" constant="false" hasOnlySubstanceUnits="false" id="M_Pheophorbide a[c]" name="Pheophorbide a" compartment="c"/>
      <species boundaryCondition="false" constant="false" hasOnlySubstanceUnits="false" id="M_Pyropheophorbide a[c]" name="Pyropheophorbide a" compartment="c"/>
      <species boundaryCondition="false" constant="false" hasOnlySubstanceUnits="false" id="M_Bacteriochlorophyllide a[c]" name="Bacteriochlorophyllide a" compartment="c"/>
      <species boundaryCondition="false" constant="false" hasOnlySubstanceUnits="false" id="M_Bacteriochlorophyllide b[c]" name="Bacteriochlorophyllide b" compartment="c"/>
      <species boundaryCondition="false" constant="false" hasOnlySubstanceUnits="false" id="M_(2S,3R)_3_Hydroxybutane_1,2,3_tricarboxylate[c]" name="(2S,3R)_3_Hydroxybutane_1,2,3_tricarboxylate" compartment="c"/>
      <species boundaryCondition="false" constant="false" hasOnlySubstanceUnits="false" id="M_Propionyladenylate[c]" name="Propionyladenylate" compartment="c"/>
      <species boundaryCondition="false" constant="false" hasOnlySubstanceUnits="false" id="M_1_Aminocyclopropane_1_carboxylate[c]" name="1_Aminocyclopropane_1_carboxylate" compartment="c"/>
      <species boundaryCondition="false" constant="false" hasOnlySubstanceUnits="false" id="M_Propanoate[c]" name="Propanoate" compartment="c"/>
      <species boundaryCondition="false" constant="false" hasOnlySubstanceUnits="false" id="M_Electron_transferring flavoprotein[c]" name="Electron_transferring flavoprotein" compartment="c"/>
      <species boundaryCondition="false" constant="false" hasOnlySubstanceUnits="false" id="M_Reduced electron_transferring flavoprotein[c]" name="Reduced electron_transferring flavoprotein" compartment="c"/>
      <species boundaryCondition="false" constant="false" hasOnlySubstanceUnits="false" id="M_Adenosine[c]" name="Adenosine" compartment="c"/>
      <species boundaryCondition="false" constant="false" hasOnlySubstanceUnits="false" id="M_Adenine[c]" name="Adenine" compartment="c"/>
      <species boundaryCondition="false" constant="false" hasOnlySubstanceUnits="false" id="M_GMP[c]" name="GMP" compartment="c"/>
      <species boundaryCondition="false" constant="false" hasOnlySubstanceUnits="false" id="M_alpha_D_Ribose 1_phosphate[c]" name="alpha_D_Ribose 1_phosphate" compartment="c"/>
      <species boundaryCondition="false" constant="false" hasOnlySubstanceUnits="false" id="M_IMP[c]" name="IMP" compartment="c"/>
      <species boundaryCondition="false" constant="false" hasOnlySubstanceUnits="false" id="M_Inosine[c]" name="Inosine" compartment="c"/>
      <species boundaryCondition="false" constant="false" hasOnlySubstanceUnits="false" id="M_1_(5&apos;_Phosphoribosyl)_5_formamido_4_imidazolecarboxamide[c]" name="1_(5&apos;_Phosphoribosyl)_5_formamido_4_imidazolecarboxamide" compartment="c"/>
      <species boundaryCondition="false" constant="false" hasOnlySubstanceUnits="false" id="M_Xanthosine 5&apos;_phosphate[c]" name="Xanthosine 5&apos;_phosphate" compartment="c"/>
      <species boundaryCondition="false" constant="false" hasOnlySubstanceUnits="false" id="M_Hypoxanthine[c]" name="Hypoxanthine" compartment="c"/>
      <species boundaryCondition="false" constant="false" hasOnlySubstanceUnits="false" id="M_dATP[c]" name="dATP" compartment="c"/>
      <species boundaryCondition="false" constant="false" hasOnlySubstanceUnits="false" id="M_dADP[c]" name="dADP" compartment="c"/>
      <species boundaryCondition="false" constant="false" hasOnlySubstanceUnits="false" id="M_Guanosine[c]" name="Guanosine" compartment="c"/>
      <species boundaryCondition="false" constant="false" hasOnlySubstanceUnits="false" id="M_Guanine[c]" name="Guanine" compartment="c"/>
      <species boundaryCondition="false" constant="false" hasOnlySubstanceUnits="false" id="M_dAMP[c]" name="dAMP" compartment="c"/>
      <species boundaryCondition="false" constant="false" hasOnlySubstanceUnits="false" id="M_Xanthine[c]" name="Xanthine" compartment="c"/>
      <species boundaryCondition="false" constant="false" hasOnlySubstanceUnits="false" id="M_dGTP[c]" name="dGTP" compartment="c"/>
      <species boundaryCondition="false" constant="false" hasOnlySubstanceUnits="false" id="M_dGDP[c]" name="dGDP" compartment="c"/>
      <species boundaryCondition="false" constant="false" hasOnlySubstanceUnits="false" id="M_dGMP[c]" name="dGMP" compartment="c"/>
      <species boundaryCondition="false" constant="false" hasOnlySubstanceUnits="false" id="M_Deoxyguanosine[c]" name="Deoxyguanosine" compartment="c"/>
      <species boundaryCondition="false" constant="false" hasOnlySubstanceUnits="false" id="M_Deoxyadenosine[c]" name="Deoxyadenosine" compartment="c"/>
      <species boundaryCondition="false" constant="false" hasOnlySubstanceUnits="false" id="M_Urate[c]" name="Urate" compartment="c"/>
      <species boundaryCondition="false" constant="false" hasOnlySubstanceUnits="false" id="M_5_Hydroxyisourate[c]" name="5_Hydroxyisourate" compartment="c"/>
      <species boundaryCondition="false" constant="false" hasOnlySubstanceUnits="false" id="M_(S)(+)_Allantoin[c]" name="(S)(+)_Allantoin" compartment="c"/>
      <species boundaryCondition="false" constant="false" hasOnlySubstanceUnits="false" id="M_Allantoate[c]" name="Allantoate" compartment="c"/>
      <species boundaryCondition="false" constant="false" hasOnlySubstanceUnits="false" id="M_Deoxyinosine[c]" name="Deoxyinosine" compartment="c"/>
      <species boundaryCondition="false" constant="false" hasOnlySubstanceUnits="false" id="M_Xanthosine[c]" name="Xanthosine" compartment="c"/>
      <species boundaryCondition="false" constant="false" hasOnlySubstanceUnits="false" id="M_dIDP[c]" name="dIDP" compartment="c"/>
      <species boundaryCondition="false" constant="false" hasOnlySubstanceUnits="false" id="M_2&apos;_Deoxyinosine 5&apos;_phosphate[c]" name="2&apos;_Deoxyinosine 5&apos;_phosphate" compartment="c"/>
      <species boundaryCondition="false" constant="false" hasOnlySubstanceUnits="false" id="M_1_(5&apos;_Phosphoribosyl)_5_amino_4_imidazolecarboxamide[c]" name="1_(5&apos;_Phosphoribosyl)_5_amino_4_imidazolecarboxamide" compartment="c"/>
      <species boundaryCondition="false" constant="false" hasOnlySubstanceUnits="false" id="M_5_Amino_4_imidazolecarboxyamide[c]" name="5_Amino_4_imidazolecarboxyamide" compartment="c"/>
      <species boundaryCondition="false" constant="false" hasOnlySubstanceUnits="false" id="M_1_(5&apos;_Phosphoribosyl)_5_amino_4_(N_succinocarboxamide)_imidazole[c]" name="1_(5&apos;_Phosphoribosyl)_5_amino_4_(N_succinocarboxamide)_imidazole" compartment="c"/>
      <species boundaryCondition="false" constant="false" hasOnlySubstanceUnits="false" id="M_1_(5_Phospho_D_ribosyl)_5_amino_4_imidazolecarboxylate[c]" name="1_(5_Phospho_D_ribosyl)_5_amino_4_imidazolecarboxylate" compartment="c"/>
      <species boundaryCondition="false" constant="false" hasOnlySubstanceUnits="false" id="M_Aminoimidazole ribotide[c]" name="Aminoimidazole ribotide" compartment="c"/>
      <species boundaryCondition="false" constant="false" hasOnlySubstanceUnits="false" id="M_(S)_Ureidoglycine[c]" name="(S)_Ureidoglycine" compartment="c"/>
      <species boundaryCondition="false" constant="false" hasOnlySubstanceUnits="false" id="M_(_)_Ureidoglycolate[c]" name="(_)_Ureidoglycolate" compartment="c"/>
      <species boundaryCondition="false" constant="false" hasOnlySubstanceUnits="false" id="M_5_Hydroxy_2_oxo_4_ureido_2,5_dihydro_1H_imidazole_5_carboxylate[c]" name="5_Hydroxy_2_oxo_4_ureido_2,5_dihydro_1H_imidazole_5_carboxylate" compartment="c"/>
      <species boundaryCondition="false" constant="false" hasOnlySubstanceUnits="false" id="M_Cytidine[c]" name="Cytidine" compartment="c"/>
      <species boundaryCondition="false" constant="false" hasOnlySubstanceUnits="false" id="M_Uridine[c]" name="Uridine" compartment="c"/>
      <species boundaryCondition="false" constant="false" hasOnlySubstanceUnits="false" id="M_Orotidine 5&apos;_phosphate[c]" name="Orotidine 5&apos;_phosphate" compartment="c"/>
      <species boundaryCondition="false" constant="false" hasOnlySubstanceUnits="false" id="M_5,6_Dihydrouracil[c]" name="5,6_Dihydrouracil" compartment="c"/>
      <species boundaryCondition="false" constant="false" hasOnlySubstanceUnits="false" id="M_Uracil[c]" name="Uracil" compartment="c"/>
      <species boundaryCondition="false" constant="false" hasOnlySubstanceUnits="false" id="M_Pseudouridine 5&apos;_phosphate[c]" name="Pseudouridine 5&apos;_phosphate" compartment="c"/>
      <species boundaryCondition="false" constant="false" hasOnlySubstanceUnits="false" id="M_N_Carbamoyl_L_aspartate[c]" name="N_Carbamoyl_L_aspartate" compartment="c"/>
      <species boundaryCondition="false" constant="false" hasOnlySubstanceUnits="false" id="M_5,6_Dihydrothymine[c]" name="5,6_Dihydrothymine" compartment="c"/>
      <species boundaryCondition="false" constant="false" hasOnlySubstanceUnits="false" id="M_Thymine[c]" name="Thymine" compartment="c"/>
      <species boundaryCondition="false" constant="false" hasOnlySubstanceUnits="false" id="M_Thymidine[c]" name="Thymidine" compartment="c"/>
      <species boundaryCondition="false" constant="false" hasOnlySubstanceUnits="false" id="M_dTMP[c]" name="dTMP" compartment="c"/>
      <species boundaryCondition="false" constant="false" hasOnlySubstanceUnits="false" id="M_dCMP[c]" name="dCMP" compartment="c"/>
      <species boundaryCondition="false" constant="false" hasOnlySubstanceUnits="false" id="M_dUMP[c]" name="dUMP" compartment="c"/>
      <species boundaryCondition="false" constant="false" hasOnlySubstanceUnits="false" id="M_dCDP[c]" name="dCDP" compartment="c"/>
      <species boundaryCondition="false" constant="false" hasOnlySubstanceUnits="false" id="M_(S)_Dihydroorotate[c]" name="(S)_Dihydroorotate" compartment="c"/>
      <species boundaryCondition="false" constant="false" hasOnlySubstanceUnits="false" id="M_Quinone[c]" name="Quinone" compartment="c"/>
      <species boundaryCondition="false" constant="false" hasOnlySubstanceUnits="false" id="M_Orotate[c]" name="Orotate" compartment="c"/>
      <species boundaryCondition="false" constant="false" hasOnlySubstanceUnits="false" id="M_Hydroquinone[c]" name="Hydroquinone" compartment="c"/>
      <species boundaryCondition="false" constant="false" hasOnlySubstanceUnits="false" id="M_dTDP[c]" name="dTDP" compartment="c"/>
      <species boundaryCondition="false" constant="false" hasOnlySubstanceUnits="false" id="M_dTTP[c]" name="dTTP" compartment="c"/>
      <species boundaryCondition="false" constant="false" hasOnlySubstanceUnits="false" id="M_dUDP[c]" name="dUDP" compartment="c"/>
      <species boundaryCondition="false" constant="false" hasOnlySubstanceUnits="false" id="M_dUTP[c]" name="dUTP" compartment="c"/>
      <species boundaryCondition="false" constant="false" hasOnlySubstanceUnits="false" id="M_dCTP[c]" name="dCTP" compartment="c"/>
      <species boundaryCondition="false" constant="false" hasOnlySubstanceUnits="false" id="M_3_Ureidoisobutyrate[c]" name="3_Ureidoisobutyrate" compartment="c"/>
      <species boundaryCondition="false" constant="false" hasOnlySubstanceUnits="false" id="M_3_Aminoisobutyric acid[c]" name="3_Aminoisobutyric acid" compartment="c"/>
      <species boundaryCondition="false" constant="false" hasOnlySubstanceUnits="false" id="M_(R)_S_Lactoylglutathione[c]" name="(R)_S_Lactoylglutathione" compartment="c"/>
      <species boundaryCondition="false" constant="false" hasOnlySubstanceUnits="false" id="M_Methylglyoxal[c]" name="Methylglyoxal" compartment="c"/>
      <species boundaryCondition="false" constant="false" hasOnlySubstanceUnits="false" id="M_Acetyl adenylate[c]" name="Acetyl adenylate" compartment="c"/>
      <species boundaryCondition="false" constant="false" hasOnlySubstanceUnits="false" id="M_6,7_Dimethyl_8_(D_ribityl)lumazine[c]" name="6,7_Dimethyl_8_(D_ribityl)lumazine" compartment="c"/>
      <species boundaryCondition="false" constant="false" hasOnlySubstanceUnits="false" id="M_Riboflavin[c]" name="Riboflavin" compartment="c"/>
      <species boundaryCondition="false" constant="false" hasOnlySubstanceUnits="false" id="M_5_Amino_6_(1_D_ribitylamino)uracil[c]" name="5_Amino_6_(1_D_ribitylamino)uracil" compartment="c"/>
      <species boundaryCondition="false" constant="false" hasOnlySubstanceUnits="false" id="M_FMN[c]" name="FMN" compartment="c"/>
      <species boundaryCondition="false" constant="false" hasOnlySubstanceUnits="false" id="M_2,5_Diamino_6_(5_phospho_D_ribosylamino)pyrimidin_4(3H)_one[c]" name="2,5_Diamino_6_(5_phospho_D_ribosylamino)pyrimidin_4(3H)_one" compartment="c"/>
      <species boundaryCondition="false" constant="false" hasOnlySubstanceUnits="false" id="M_5_Amino_6_(5&apos;_phospho_D_ribitylamino)uracil[c]" name="5_Amino_6_(5&apos;_phospho_D_ribitylamino)uracil" compartment="c"/>
      <species boundaryCondition="false" constant="false" hasOnlySubstanceUnits="false" id="M_5_Amino_6_(5&apos;_phosphoribosylamino)uracil[c]" name="5_Amino_6_(5&apos;_phosphoribosylamino)uracil" compartment="c"/>
      <species boundaryCondition="false" constant="false" hasOnlySubstanceUnits="false" id="M_L_3,4_Dihydroxybutan_2_one 4_phosphate[c]" name="L_3,4_Dihydroxybutan_2_one 4_phosphate" compartment="c"/>
      <species boundaryCondition="false" constant="false" hasOnlySubstanceUnits="false" id="M_2,5_Diamino_6_(5_phospho_D_ribitylamino)pyrimidin_4(3H)_one[c]" name="2,5_Diamino_6_(5_phospho_D_ribitylamino)pyrimidin_4(3H)_one" compartment="c"/>
      <species boundaryCondition="false" constant="false" hasOnlySubstanceUnits="false" id="M_L_Selenomethionine[c]" name="L_Selenomethionine" compartment="c"/>
      <species boundaryCondition="false" constant="false" hasOnlySubstanceUnits="false" id="M_Se_Methylselenomethionine[c]" name="Se_Methylselenomethionine" compartment="c"/>
      <species boundaryCondition="false" constant="false" hasOnlySubstanceUnits="false" id="M_trans,trans_Farnesyl diphosphate[c]" name="trans,trans_Farnesyl diphosphate" compartment="c"/>
      <species boundaryCondition="false" constant="false" hasOnlySubstanceUnits="false" id="M_beta_Caryophyllene[c]" name="beta_Caryophyllene" compartment="c"/>
      <species boundaryCondition="false" constant="false" hasOnlySubstanceUnits="false" id="M_Sucrose 6&apos;_phosphate[c]" name="Sucrose 6&apos;_phosphate" compartment="c"/>
      <species boundaryCondition="false" constant="false" hasOnlySubstanceUnits="false" id="M_UDP_D_galacturonate[c]" name="UDP_D_galacturonate" compartment="c"/>
      <species boundaryCondition="false" constant="false" hasOnlySubstanceUnits="false" id="M_beta_D_Fructose[c]" name="beta_D_Fructose" compartment="c"/>
      <species boundaryCondition="false" constant="false" hasOnlySubstanceUnits="false" id="M_ADP_glucose[c]" name="ADP_glucose" compartment="c"/>
      <species boundaryCondition="false" constant="false" hasOnlySubstanceUnits="false" id="M_Cholesterol[c]" name="Cholesterol" compartment="c"/>
      <species boundaryCondition="false" constant="false" hasOnlySubstanceUnits="false" id="M_Desmosterol[c]" name="Desmosterol" compartment="c"/>
      <species boundaryCondition="false" constant="false" hasOnlySubstanceUnits="false" id="M_7_Dehydrocholesterol[c]" name="7_Dehydrocholesterol" compartment="c"/>
      <species boundaryCondition="false" constant="false" hasOnlySubstanceUnits="false" id="M_Cholesterol ester[c]" name="Cholesterol ester" compartment="c"/>
      <species boundaryCondition="false" constant="false" hasOnlySubstanceUnits="false" id="M_4alpha_Methylzymosterol[c]" name="4alpha_Methylzymosterol" compartment="c"/>
      <species boundaryCondition="false" constant="false" hasOnlySubstanceUnits="false" id="M_Zymosterol[c]" name="Zymosterol" compartment="c"/>
      <species boundaryCondition="false" constant="false" hasOnlySubstanceUnits="false" id="M_Lathosterol[c]" name="Lathosterol" compartment="c"/>
      <species boundaryCondition="false" constant="false" hasOnlySubstanceUnits="false" id="M_5alpha_Cholesta_7,24_dien_3beta_ol[c]" name="5alpha_Cholesta_7,24_dien_3beta_ol" compartment="c"/>
      <species boundaryCondition="false" constant="false" hasOnlySubstanceUnits="false" id="M_5alpha_Cholest_8_en_3beta_ol[c]" name="5alpha_Cholest_8_en_3beta_ol" compartment="c"/>
      <species boundaryCondition="false" constant="false" hasOnlySubstanceUnits="false" id="M_14_Demethyllanosterol[c]" name="14_Demethyllanosterol" compartment="c"/>
      <species boundaryCondition="false" constant="false" hasOnlySubstanceUnits="false" id="M_4,4_Dimethyl_5alpha_cholesta_8_en_3beta_ol[c]" name="4,4_Dimethyl_5alpha_cholesta_8_en_3beta_ol" compartment="c"/>
      <species boundaryCondition="false" constant="false" hasOnlySubstanceUnits="false" id="M_Lanosterol[c]" name="Lanosterol" compartment="c"/>
      <species boundaryCondition="false" constant="false" hasOnlySubstanceUnits="false" id="M_24,25_Dihydrolanosterol[c]" name="24,25_Dihydrolanosterol" compartment="c"/>
      <species boundaryCondition="false" constant="false" hasOnlySubstanceUnits="false" id="M_3,4&apos;,5_Trihydroxystilbene[c]" name="3,4&apos;,5_Trihydroxystilbene" compartment="c"/>
      <species boundaryCondition="false" constant="false" hasOnlySubstanceUnits="false" id="M_D_Glucose 6_phosphate[c]" name="D_Glucose 6_phosphate" compartment="c"/>
      <species boundaryCondition="false" constant="false" hasOnlySubstanceUnits="false" id="M_dTDP_glucose[c]" name="dTDP_glucose" compartment="c"/>
      <species boundaryCondition="false" constant="false" hasOnlySubstanceUnits="false" id="M_4,6_Dideoxy_4_oxo_dTDP_D_glucose[c]" name="4,6_Dideoxy_4_oxo_dTDP_D_glucose" compartment="c"/>
      <species boundaryCondition="false" constant="false" hasOnlySubstanceUnits="false" id="M_Adenylyl sulfate[c]" name="Adenylyl sulfate" compartment="c"/>
      <species boundaryCondition="false" constant="false" hasOnlySubstanceUnits="false" id="M_Oxidized ferredoxin[c]" name="Oxidized ferredoxin" compartment="c"/>
      <species boundaryCondition="false" constant="false" hasOnlySubstanceUnits="false" id="M_Reduced ferredoxin[c]" name="Reduced ferredoxin" compartment="c"/>
      <species boundaryCondition="false" constant="false" hasOnlySubstanceUnits="false" id="M_Taurine[c]" name="Taurine" compartment="c"/>
      <species boundaryCondition="false" constant="false" hasOnlySubstanceUnits="false" id="M_Hypotaurine[c]" name="Hypotaurine" compartment="c"/>
      <species boundaryCondition="false" constant="false" hasOnlySubstanceUnits="false" id="M_Cysteamine[c]" name="Cysteamine" compartment="c"/>
      <species boundaryCondition="false" constant="false" hasOnlySubstanceUnits="false" id="M_Isopentenyl diphosphate[c]" name="Isopentenyl diphosphate" compartment="c"/>
      <species boundaryCondition="false" constant="false" hasOnlySubstanceUnits="false" id="M_Dimethylallyl diphosphate[c]" name="Dimethylallyl diphosphate" compartment="c"/>
      <species boundaryCondition="false" constant="false" hasOnlySubstanceUnits="false" id="M_(2E,6E)_Farnesol[c]" name="(2E,6E)_Farnesol" compartment="c"/>
      <species boundaryCondition="false" constant="false" hasOnlySubstanceUnits="false" id="M_trans,trans_Farnesyl phosphate[c]" name="trans,trans_Farnesyl phosphate" compartment="c"/>
      <species boundaryCondition="false" constant="false" hasOnlySubstanceUnits="false" id="M_Tropine[c]" name="Tropine" compartment="c"/>
      <species boundaryCondition="false" constant="false" hasOnlySubstanceUnits="false" id="M_Tropinone[c]" name="Tropinone" compartment="c"/>
      <species boundaryCondition="false" constant="false" hasOnlySubstanceUnits="false" id="M_L_Kynurenine[c]" name="L_Kynurenine" compartment="c"/>
      <species boundaryCondition="false" constant="false" hasOnlySubstanceUnits="false" id="M_4_(2_Aminophenyl)_2,4_dioxobutanoate[c]" name="4_(2_Aminophenyl)_2,4_dioxobutanoate" compartment="c"/>
      <species boundaryCondition="false" constant="false" hasOnlySubstanceUnits="false" id="M_Indolepyruvate[c]" name="Indolepyruvate" compartment="c"/>
      <species boundaryCondition="false" constant="false" hasOnlySubstanceUnits="false" id="M_Indole_3_acetaldehyde[c]" name="Indole_3_acetaldehyde" compartment="c"/>
      <species boundaryCondition="false" constant="false" hasOnlySubstanceUnits="false" id="M_(Indol_3_yl)acetamide[c]" name="(Indol_3_yl)acetamide" compartment="c"/>
      <species boundaryCondition="false" constant="false" hasOnlySubstanceUnits="false" id="M_Indole_3_acetate[c]" name="Indole_3_acetate" compartment="c"/>
      <species boundaryCondition="false" constant="false" hasOnlySubstanceUnits="false" id="M_5_Hydroxy_L_tryptophan[c]" name="5_Hydroxy_L_tryptophan" compartment="c"/>
      <species boundaryCondition="false" constant="false" hasOnlySubstanceUnits="false" id="M_Serotonin[c]" name="Serotonin" compartment="c"/>
      <species boundaryCondition="false" constant="false" hasOnlySubstanceUnits="false" id="M_5_Hydroxyindoleacetaldehyde[c]" name="5_Hydroxyindoleacetaldehyde" compartment="c"/>
      <species boundaryCondition="false" constant="false" hasOnlySubstanceUnits="false" id="M_5_Hydroxyindoleacetate[c]" name="5_Hydroxyindoleacetate" compartment="c"/>
      <species boundaryCondition="false" constant="false" hasOnlySubstanceUnits="false" id="M_Indole_3_acetaldehyde oxime[c]" name="Indole_3_acetaldehyde oxime" compartment="c"/>
      <species boundaryCondition="false" constant="false" hasOnlySubstanceUnits="false" id="M_Indolylmethylthiohydroximate[c]" name="Indolylmethylthiohydroximate" compartment="c"/>
      <species boundaryCondition="false" constant="false" hasOnlySubstanceUnits="false" id="M_Indolylmethyl_desulfoglucosinolate[c]" name="Indolylmethyl_desulfoglucosinolate" compartment="c"/>
      <species boundaryCondition="false" constant="false" hasOnlySubstanceUnits="false" id="M_Glucobrassicin[c]" name="Glucobrassicin" compartment="c"/>
      <species boundaryCondition="false" constant="false" hasOnlySubstanceUnits="false" id="M_S_(Indolylmethylthiohydroximoyl)_L_cysteine[c]" name="S_(Indolylmethylthiohydroximoyl)_L_cysteine" compartment="c"/>
      <species boundaryCondition="false" constant="false" hasOnlySubstanceUnits="false" id="M_3,4_Dihydroxy_L_phenylalanine[c]" name="3,4_Dihydroxy_L_phenylalanine" compartment="c"/>
      <species boundaryCondition="false" constant="false" hasOnlySubstanceUnits="false" id="M_Dopaquinone[c]" name="Dopaquinone" compartment="c"/>
      <species boundaryCondition="false" constant="false" hasOnlySubstanceUnits="false" id="M_Tyramine[c]" name="Tyramine" compartment="c"/>
      <species boundaryCondition="false" constant="false" hasOnlySubstanceUnits="false" id="M_Acetoacetate[c]" name="Acetoacetate" compartment="c"/>
      <species boundaryCondition="false" constant="false" hasOnlySubstanceUnits="false" id="M_4_Fumarylacetoacetate[c]" name="4_Fumarylacetoacetate" compartment="c"/>
      <species boundaryCondition="false" constant="false" hasOnlySubstanceUnits="false" id="M_Dopamine[c]" name="Dopamine" compartment="c"/>
      <species boundaryCondition="false" constant="false" hasOnlySubstanceUnits="false" id="M_4_Hydroxyphenylacetaldehyde[c]" name="4_Hydroxyphenylacetaldehyde" compartment="c"/>
      <species boundaryCondition="false" constant="false" hasOnlySubstanceUnits="false" id="M_4_Hydroxyphenylacetate[c]" name="4_Hydroxyphenylacetate" compartment="c"/>
      <species boundaryCondition="false" constant="false" hasOnlySubstanceUnits="false" id="M_4_Maleylacetoacetate[c]" name="4_Maleylacetoacetate" compartment="c"/>
      <species boundaryCondition="false" constant="false" hasOnlySubstanceUnits="false" id="M_3,4_Dihydroxyphenylacetaldehyde[c]" name="3,4_Dihydroxyphenylacetaldehyde" compartment="c"/>
      <species boundaryCondition="false" constant="false" hasOnlySubstanceUnits="false" id="M_3,4_Dihydroxyphenylacetate[c]" name="3,4_Dihydroxyphenylacetate" compartment="c"/>
      <species boundaryCondition="false" constant="false" hasOnlySubstanceUnits="false" id="M_3,4_Dihydroxyphenylethyleneglycol[c]" name="3,4_Dihydroxyphenylethyleneglycol" compartment="c"/>
      <species boundaryCondition="false" constant="false" hasOnlySubstanceUnits="false" id="M_3,4_Dihydroxymandelaldehyde[c]" name="3,4_Dihydroxymandelaldehyde" compartment="c"/>
      <species boundaryCondition="false" constant="false" hasOnlySubstanceUnits="false" id="M_3,4_Dihydroxymandelate[c]" name="3,4_Dihydroxymandelate" compartment="c"/>
      <species boundaryCondition="false" constant="false" hasOnlySubstanceUnits="false" id="M_3_Methoxy_4_hydroxyphenylacetaldehyde[c]" name="3_Methoxy_4_hydroxyphenylacetaldehyde" compartment="c"/>
      <species boundaryCondition="false" constant="false" hasOnlySubstanceUnits="false" id="M_Homovanillate[c]" name="Homovanillate" compartment="c"/>
      <species boundaryCondition="false" constant="false" hasOnlySubstanceUnits="false" id="M_3_Methoxy_4_hydroxyphenylglycolaldehyde[c]" name="3_Methoxy_4_hydroxyphenylglycolaldehyde" compartment="c"/>
      <species boundaryCondition="false" constant="false" hasOnlySubstanceUnits="false" id="M_3_Methoxy_4_hydroxymandelate[c]" name="3_Methoxy_4_hydroxymandelate" compartment="c"/>
      <species boundaryCondition="false" constant="false" hasOnlySubstanceUnits="false" id="M_3_(4_Hydroxyphenyl)pyruvate[c]" name="3_(4_Hydroxyphenyl)pyruvate" compartment="c"/>
      <species boundaryCondition="false" constant="false" hasOnlySubstanceUnits="false" id="M_Isochorismate[c]" name="Isochorismate" compartment="c"/>
      <species boundaryCondition="false" constant="false" hasOnlySubstanceUnits="false" id="M_2_Hexaprenyl_6_methoxyphenol[c]" name="2_Hexaprenyl_6_methoxyphenol" compartment="c"/>
      <species boundaryCondition="false" constant="false" hasOnlySubstanceUnits="false" id="M_2_Hexaprenyl_6_methoxy_1,4_benzoquinone[c]" name="2_Hexaprenyl_6_methoxy_1,4_benzoquinone" compartment="c"/>
      <species boundaryCondition="false" constant="false" hasOnlySubstanceUnits="false" id="M_2_Hexaprenyl_3_methyl_6_methoxy_1,4_benzoquinone[c]" name="2_Hexaprenyl_3_methyl_6_methoxy_1,4_benzoquinone" compartment="c"/>
      <species boundaryCondition="false" constant="false" hasOnlySubstanceUnits="false" id="M_2_Octaprenyl_6_methoxy_1,4_benzoquinone[c]" name="2_Octaprenyl_6_methoxy_1,4_benzoquinone" compartment="c"/>
      <species boundaryCondition="false" constant="false" hasOnlySubstanceUnits="false" id="M_2_Octaprenyl_3_methyl_6_methoxy_1,4_benzoquinone[c]" name="2_Octaprenyl_3_methyl_6_methoxy_1,4_benzoquinone" compartment="c"/>
      <species boundaryCondition="false" constant="false" hasOnlySubstanceUnits="false" id="M_Menaquinone[c]" name="Menaquinone" compartment="c"/>
      <species boundaryCondition="false" constant="false" hasOnlySubstanceUnits="false" id="M_Menaquinol[c]" name="Menaquinol" compartment="c"/>
      <species boundaryCondition="false" constant="false" hasOnlySubstanceUnits="false" id="M_4_Hydroxybenzoate[c]" name="4_Hydroxybenzoate" compartment="c"/>
      <species boundaryCondition="false" constant="false" hasOnlySubstanceUnits="false" id="M_all_trans_Hexaprenyl diphosphate[c]" name="all_trans_Hexaprenyl diphosphate" compartment="c"/>
      <species boundaryCondition="false" constant="false" hasOnlySubstanceUnits="false" id="M_3_Hexaprenyl_4_hydroxybenzoate[c]" name="3_Hexaprenyl_4_hydroxybenzoate" compartment="c"/>
      <species boundaryCondition="false" constant="false" hasOnlySubstanceUnits="false" id="M_2_Succinylbenzoyl_CoA[c]" name="2_Succinylbenzoyl_CoA" compartment="c"/>
      <species boundaryCondition="false" constant="false" hasOnlySubstanceUnits="false" id="M_1,4_Dihydroxy_2_naphthoyl_CoA[c]" name="1,4_Dihydroxy_2_naphthoyl_CoA" compartment="c"/>
      <species boundaryCondition="false" constant="false" hasOnlySubstanceUnits="false" id="M_all_trans_Nonaprenyl diphosphate[c]" name="all_trans_Nonaprenyl diphosphate" compartment="c"/>
      <species boundaryCondition="false" constant="false" hasOnlySubstanceUnits="false" id="M_3_Nonaprenyl_4_hydroxybenzoate[c]" name="3_Nonaprenyl_4_hydroxybenzoate" compartment="c"/>
      <species boundaryCondition="false" constant="false" hasOnlySubstanceUnits="false" id="M_all_trans_Polyprenyl diphosphate[c]" name="all_trans_Polyprenyl diphosphate" compartment="c"/>
      <species boundaryCondition="false" constant="false" hasOnlySubstanceUnits="false" id="M_4_Hydroxy_3_polyprenylbenzoate[c]" name="4_Hydroxy_3_polyprenylbenzoate" compartment="c"/>
      <species boundaryCondition="false" constant="false" hasOnlySubstanceUnits="false" id="M_(R)_2_Methylmalate[c]" name="(R)_2_Methylmalate" compartment="c"/>
      <species boundaryCondition="false" constant="false" hasOnlySubstanceUnits="false" id="M_2_Methylmaleate[c]" name="2_Methylmaleate" compartment="c"/>
      <species boundaryCondition="false" constant="false" hasOnlySubstanceUnits="false" id="M_D_erythro_3_Methylmalate[c]" name="D_erythro_3_Methylmalate" compartment="c"/>
      <species boundaryCondition="false" constant="false" hasOnlySubstanceUnits="false" id="M_alpha_Isopropylmalate[c]" name="alpha_Isopropylmalate" compartment="c"/>
      <species boundaryCondition="false" constant="false" hasOnlySubstanceUnits="false" id="M_2_Isopropylmaleate[c]" name="2_Isopropylmaleate" compartment="c"/>
      <species boundaryCondition="false" constant="false" hasOnlySubstanceUnits="false" id="M_(2R,3S)_3_Isopropylmalate[c]" name="(2R,3S)_3_Isopropylmalate" compartment="c"/>
      <species boundaryCondition="false" constant="false" hasOnlySubstanceUnits="false" id="M_(2S)_2_Isopropyl_3_oxosuccinate[c]" name="(2S)_2_Isopropyl_3_oxosuccinate" compartment="c"/>
      <species boundaryCondition="false" constant="false" hasOnlySubstanceUnits="false" id="M_(R)_2,3_Dihydroxy_3_methylbutanoate[c]" name="(R)_2,3_Dihydroxy_3_methylbutanoate" compartment="c"/>
      <species boundaryCondition="false" constant="false" hasOnlySubstanceUnits="false" id="M_3_Hydroxy_3_methyl_2_oxobutanoic acid[c]" name="3_Hydroxy_3_methyl_2_oxobutanoic acid" compartment="c"/>
      <species boundaryCondition="false" constant="false" hasOnlySubstanceUnits="false" id="M_Thiamin diphosphate[c]" name="Thiamin diphosphate" compartment="c"/>
      <species boundaryCondition="false" constant="false" hasOnlySubstanceUnits="false" id="M_(S)_2_Acetolactate[c]" name="(S)_2_Acetolactate" compartment="c"/>
      <species boundaryCondition="false" constant="false" hasOnlySubstanceUnits="false" id="M_2_(alpha_Hydroxyethyl)thiamine diphosphate[c]" name="2_(alpha_Hydroxyethyl)thiamine diphosphate" compartment="c"/>
      <species boundaryCondition="false" constant="false" hasOnlySubstanceUnits="false" id="M_(S)_2_Aceto_2_hydroxybutanoate[c]" name="(S)_2_Aceto_2_hydroxybutanoate" compartment="c"/>
      <species boundaryCondition="false" constant="false" hasOnlySubstanceUnits="false" id="M_(R)_2,3_Dihydroxy_3_methylpentanoate[c]" name="(R)_2,3_Dihydroxy_3_methylpentanoate" compartment="c"/>
      <species boundaryCondition="false" constant="false" hasOnlySubstanceUnits="false" id="M_(R)_3_Hydroxy_3_methyl_2_oxopentanoate[c]" name="(R)_3_Hydroxy_3_methyl_2_oxopentanoate" compartment="c"/>
      <species boundaryCondition="false" constant="false" hasOnlySubstanceUnits="false" id="M_2_Methylacetoacetyl_CoA[c]" name="2_Methylacetoacetyl_CoA" compartment="c"/>
      <species boundaryCondition="false" constant="false" hasOnlySubstanceUnits="false" id="M_L_Leucine[c]" name="L_Leucine" compartment="c"/>
      <species boundaryCondition="false" constant="false" hasOnlySubstanceUnits="false" id="M_4_Methyl_2_oxopentanoate[c]" name="4_Methyl_2_oxopentanoate" compartment="c"/>
      <species boundaryCondition="false" constant="false" hasOnlySubstanceUnits="false" id="M_L_Valine[c]" name="L_Valine" compartment="c"/>
      <species boundaryCondition="false" constant="false" hasOnlySubstanceUnits="false" id="M_3_Methyl_2_oxobutanoic acid[c]" name="3_Methyl_2_oxobutanoic acid" compartment="c"/>
      <species boundaryCondition="false" constant="false" hasOnlySubstanceUnits="false" id="M_(S)_Methylmalonyl_CoA[c]" name="(S)_Methylmalonyl_CoA" compartment="c"/>
      <species boundaryCondition="false" constant="false" hasOnlySubstanceUnits="false" id="M_(S)_3_Hydroxy_3_methylglutaryl_CoA[c]" name="(S)_3_Hydroxy_3_methylglutaryl_CoA" compartment="c"/>
      <species boundaryCondition="false" constant="false" hasOnlySubstanceUnits="false" id="M_3_Methylglutaconyl_CoA[c]" name="3_Methylglutaconyl_CoA" compartment="c"/>
      <species boundaryCondition="false" constant="false" hasOnlySubstanceUnits="false" id="M_L_Isoleucine[c]" name="L_Isoleucine" compartment="c"/>
      <species boundaryCondition="false" constant="false" hasOnlySubstanceUnits="false" id="M_(S)_3_Methyl_2_oxopentanoic acid[c]" name="(S)_3_Methyl_2_oxopentanoic acid" compartment="c"/>
      <species boundaryCondition="false" constant="false" hasOnlySubstanceUnits="false" id="M_2_Methylpropanoyl_CoA[c]" name="2_Methylpropanoyl_CoA" compartment="c"/>
      <species boundaryCondition="false" constant="false" hasOnlySubstanceUnits="false" id="M_2_Methylprop_2_enoyl_CoA[c]" name="2_Methylprop_2_enoyl_CoA" compartment="c"/>
      <species boundaryCondition="false" constant="false" hasOnlySubstanceUnits="false" id="M_[Dihydrolipoyllysine_residue (2_methylpropanoyl)transferase] S_(2_methylpropanoyl)dihydrolipoyllysine[c]" name="[Dihydrolipoyllysine_residue (2_methylpropanoyl)transferase] S_(2_methylpropanoyl)dihydrolipoyllysine" compartment="c"/>
      <species boundaryCondition="false" constant="false" hasOnlySubstanceUnits="false" id="M_(S)_2_Methylbutanoyl_CoA[c]" name="(S)_2_Methylbutanoyl_CoA" compartment="c"/>
      <species boundaryCondition="false" constant="false" hasOnlySubstanceUnits="false" id="M_2_Methylbut_2_enoyl_CoA[c]" name="2_Methylbut_2_enoyl_CoA" compartment="c"/>
      <species boundaryCondition="false" constant="false" hasOnlySubstanceUnits="false" id="M_[Dihydrolipoyllysine_residue (2_methylpropanoyl)transferase] S_(2_methylbutanoyl)dihydrolipoyllysine[c]" name="[Dihydrolipoyllysine_residue (2_methylpropanoyl)transferase] S_(2_methylbutanoyl)dihydrolipoyllysine" compartment="c"/>
      <species boundaryCondition="false" constant="false" hasOnlySubstanceUnits="false" id="M_3_Methylbutanoyl_CoA[c]" name="3_Methylbutanoyl_CoA" compartment="c"/>
      <species boundaryCondition="false" constant="false" hasOnlySubstanceUnits="false" id="M_3_Methylcrotonyl_CoA[c]" name="3_Methylcrotonyl_CoA" compartment="c"/>
      <species boundaryCondition="false" constant="false" hasOnlySubstanceUnits="false" id="M_[Dihydrolipoyllysine_residue (2_methylpropanoyl)transferase] S_(3_methylbutanoyl)dihydrolipoyllysine[c]" name="[Dihydrolipoyllysine_residue (2_methylpropanoyl)transferase] S_(3_methylbutanoyl)dihydrolipoyllysine" compartment="c"/>
      <species boundaryCondition="false" constant="false" hasOnlySubstanceUnits="false" id="M_3_Hydroxyisovaleryl_CoA[c]" name="3_Hydroxyisovaleryl_CoA" compartment="c"/>
      <species boundaryCondition="false" constant="false" hasOnlySubstanceUnits="false" id="M_(2S,3S)_3_Hydroxy_2_methylbutanoyl_CoA[c]" name="(2S,3S)_3_Hydroxy_2_methylbutanoyl_CoA" compartment="c"/>
      <species boundaryCondition="false" constant="false" hasOnlySubstanceUnits="false" id="M_(S)_3_Hydroxyisobutyryl_CoA[c]" name="(S)_3_Hydroxyisobutyryl_CoA" compartment="c"/>
      <species boundaryCondition="false" constant="false" hasOnlySubstanceUnits="false" id="M_(S)_3_Hydroxyisobutyrate[c]" name="(S)_3_Hydroxyisobutyrate" compartment="c"/>
      <species boundaryCondition="false" constant="false" hasOnlySubstanceUnits="false" id="M_(S)_Methylmalonate semialdehyde[c]" name="(S)_Methylmalonate semialdehyde" compartment="c"/>
      <species boundaryCondition="false" constant="false" hasOnlySubstanceUnits="false" id="M_2_Methyl_1_hydroxypropyl_ThPP[c]" name="2_Methyl_1_hydroxypropyl_ThPP" compartment="c"/>
      <species boundaryCondition="false" constant="false" hasOnlySubstanceUnits="false" id="M_3_Methyl_1_hydroxybutyl_ThPP[c]" name="3_Methyl_1_hydroxybutyl_ThPP" compartment="c"/>
      <species boundaryCondition="false" constant="false" hasOnlySubstanceUnits="false" id="M_2_Methyl_1_hydroxybutyl_ThPP[c]" name="2_Methyl_1_hydroxybutyl_ThPP" compartment="c"/>
      <species boundaryCondition="false" constant="false" hasOnlySubstanceUnits="false" id="M_G10694[c]" name="G10694" compartment="c"/>
      <species boundaryCondition="false" constant="false" hasOnlySubstanceUnits="false" id="M_G00179[c]" name="G00179" compartment="c"/>
      <species boundaryCondition="false" constant="false" hasOnlySubstanceUnits="false" id="M_G13056[c]" name="G13056" compartment="c"/>
      <species boundaryCondition="false" constant="false" hasOnlySubstanceUnits="false" id="M_Pyridoxal phosphate[c]" name="Pyridoxal phosphate" compartment="c"/>
      <species boundaryCondition="false" constant="false" hasOnlySubstanceUnits="false" id="M_Pyridoxal[c]" name="Pyridoxal" compartment="c"/>
      <species boundaryCondition="false" constant="false" hasOnlySubstanceUnits="false" id="M_Pyridoxamine phosphate[c]" name="Pyridoxamine phosphate" compartment="c"/>
      <species boundaryCondition="false" constant="false" hasOnlySubstanceUnits="false" id="M_Pyridoxine phosphate[c]" name="Pyridoxine phosphate" compartment="c"/>
      <species boundaryCondition="false" constant="false" hasOnlySubstanceUnits="false" id="M_Pyridoxine[c]" name="Pyridoxine" compartment="c"/>
      <species boundaryCondition="false" constant="false" hasOnlySubstanceUnits="false" id="M_Pyridoxamine[c]" name="Pyridoxamine" compartment="c"/>
      <species boundaryCondition="false" constant="false" hasOnlySubstanceUnits="false" id="M_O_Phospho_4_hydroxy_L_threonine[c]" name="O_Phospho_4_hydroxy_L_threonine" compartment="c"/>
      <species boundaryCondition="false" constant="false" hasOnlySubstanceUnits="false" id="M_2_Oxo_3_hydroxy_4_phosphobutanoate[c]" name="2_Oxo_3_hydroxy_4_phosphobutanoate" compartment="c"/>
      <species boundaryCondition="false" constant="false" hasOnlySubstanceUnits="false" id="M_N6_(delta2_Isopentenyl)_adenosine 5&apos;_monophosphate[c]" name="N6_(delta2_Isopentenyl)_adenosine 5&apos;_monophosphate" compartment="c"/>
      <species boundaryCondition="false" constant="false" hasOnlySubstanceUnits="false" id="M_Isopentenyl adenosine[c]" name="Isopentenyl adenosine" compartment="c"/>
      <species boundaryCondition="false" constant="false" hasOnlySubstanceUnits="false" id="M_N6_(delta2_Isopentenyl)_adenine[c]" name="N6_(delta2_Isopentenyl)_adenine" compartment="c"/>
      <species boundaryCondition="false" constant="false" hasOnlySubstanceUnits="false" id="M_trans_Zeatin riboside monophosphate[c]" name="trans_Zeatin riboside monophosphate" compartment="c"/>
      <species boundaryCondition="false" constant="false" hasOnlySubstanceUnits="false" id="M_trans_Zeatin riboside[c]" name="trans_Zeatin riboside" compartment="c"/>
      <species boundaryCondition="false" constant="false" hasOnlySubstanceUnits="false" id="M_trans_Zeatin riboside triphosphate[c]" name="trans_Zeatin riboside triphosphate" compartment="c"/>
      <species boundaryCondition="false" constant="false" hasOnlySubstanceUnits="false" id="M_trans_Zeatin riboside diphosphate[c]" name="trans_Zeatin riboside diphosphate" compartment="c"/>
      <species boundaryCondition="false" constant="false" hasOnlySubstanceUnits="false" id="M_Glutathione disulfide[c]" name="Glutathione disulfide" compartment="c"/>
      <species boundaryCondition="false" constant="false" hasOnlySubstanceUnits="false" id="M_Dihydrolipoamide[c]" name="Dihydrolipoamide" compartment="c"/>
      <species boundaryCondition="false" constant="false" hasOnlySubstanceUnits="false" id="M_Lipoamide[c]" name="Lipoamide" compartment="c"/>
      <species boundaryCondition="false" constant="false" hasOnlySubstanceUnits="false" id="M_N_Acetyl_D_mannosamine[c]" name="N_Acetyl_D_mannosamine" compartment="c"/>
      <species boundaryCondition="false" constant="false" hasOnlySubstanceUnits="false" id="M_N_Acetyl_D_mannosamine 6_phosphate[c]" name="N_Acetyl_D_mannosamine 6_phosphate" compartment="c"/>
      <species boundaryCondition="false" constant="false" hasOnlySubstanceUnits="false" id="M_dTDP_galactose[c]" name="dTDP_galactose" compartment="c"/>
      <species boundaryCondition="false" constant="false" hasOnlySubstanceUnits="false" id="M_Hydrogen cyanide[c]" name="Hydrogen cyanide" compartment="c"/>
      <species boundaryCondition="false" constant="false" hasOnlySubstanceUnits="false" id="M_Thiocyanate[c]" name="Thiocyanate" compartment="c"/>
      <species boundaryCondition="false" constant="false" hasOnlySubstanceUnits="false" id="M_Selenide[c]" name="Selenide" compartment="c"/>
      <species boundaryCondition="false" constant="false" hasOnlySubstanceUnits="false" id="M_L_Selenocysteine[c]" name="L_Selenocysteine" compartment="c"/>
      <species boundaryCondition="false" constant="false" hasOnlySubstanceUnits="false" id="M_N1_Acetylspermine[c]" name="N1_Acetylspermine" compartment="c"/>
      <species boundaryCondition="false" constant="false" hasOnlySubstanceUnits="false" id="M_3_Acetamidopropanal[c]" name="3_Acetamidopropanal" compartment="c"/>
      <species boundaryCondition="false" constant="false" hasOnlySubstanceUnits="false" id="M_3alpha,7alpha_Dihydroxy_5beta_cholestan_26_al[c]" name="3alpha,7alpha_Dihydroxy_5beta_cholestan_26_al" compartment="c"/>
      <species boundaryCondition="false" constant="false" hasOnlySubstanceUnits="false" id="M_3alpha,7alpha_Dihydroxy_5beta_cholestanate[c]" name="3alpha,7alpha_Dihydroxy_5beta_cholestanate" compartment="c"/>
      <species boundaryCondition="false" constant="false" hasOnlySubstanceUnits="false" id="M_D_Galactosyl_N_acetyl_D_galactosaminyl_(N_acetylneuraminyl)_D_galactosyl_D_glucosylceramide[c]" name="D_Galactosyl_N_acetyl_D_galactosaminyl_(N_acetylneuraminyl)_D_galactosyl_D_glucosylceramide" compartment="c"/>
      <species boundaryCondition="false" constant="false" hasOnlySubstanceUnits="false" id="M_N_Acetyl_D_galactosaminyl_(N_acetylneuraminyl)_D_galactosyl_D_glucosylceramide[c]" name="N_Acetyl_D_galactosaminyl_(N_acetylneuraminyl)_D_galactosyl_D_glucosylceramide" compartment="c"/>
      <species boundaryCondition="false" constant="false" hasOnlySubstanceUnits="false" id="M_Se_Adenosylselenomethionine[c]" name="Se_Adenosylselenomethionine" compartment="c"/>
      <species boundaryCondition="false" constant="false" hasOnlySubstanceUnits="false" id="M_3alpha,7alpha,26_Trihydroxy_5beta_cholestane[c]" name="3alpha,7alpha,26_Trihydroxy_5beta_cholestane" compartment="c"/>
      <species boundaryCondition="false" constant="false" hasOnlySubstanceUnits="false" id="M_5,6_Dihydroxyindole[c]" name="5,6_Dihydroxyindole" compartment="c"/>
      <species boundaryCondition="false" constant="false" hasOnlySubstanceUnits="false" id="M_2_Carboxy_2,3_dihydro_5,6_dihydroxyindole[c]" name="2_Carboxy_2,3_dihydro_5,6_dihydroxyindole" compartment="c"/>
      <species boundaryCondition="false" constant="false" hasOnlySubstanceUnits="false" id="M_Adenylylselenate[c]" name="Adenylylselenate" compartment="c"/>
      <species boundaryCondition="false" constant="false" hasOnlySubstanceUnits="false" id="M_3&apos;_Phosphoadenylylselenate[c]" name="3&apos;_Phosphoadenylylselenate" compartment="c"/>
      <species boundaryCondition="false" constant="false" hasOnlySubstanceUnits="false" id="M_(5_L_Glutamyl)_peptide[c]" name="(5_L_Glutamyl)_peptide" compartment="c"/>
      <species boundaryCondition="false" constant="false" hasOnlySubstanceUnits="false" id="M_Se_Methyl_L_selenocysteine[c]" name="Se_Methyl_L_selenocysteine" compartment="c"/>
      <species boundaryCondition="false" constant="false" hasOnlySubstanceUnits="false" id="M_Peptide[c]" name="Peptide" compartment="c"/>
      <species boundaryCondition="false" constant="false" hasOnlySubstanceUnits="false" id="M_gamma_Glutamyl_Se_methylselenocysteine[c]" name="gamma_Glutamyl_Se_methylselenocysteine" compartment="c"/>
      <species boundaryCondition="false" constant="false" hasOnlySubstanceUnits="false" id="M_O_Acetyl_L_homoserine[c]" name="O_Acetyl_L_homoserine" compartment="c"/>
      <species boundaryCondition="false" constant="false" hasOnlySubstanceUnits="false" id="M_L_Selenocystathionine[c]" name="L_Selenocystathionine" compartment="c"/>
      <species boundaryCondition="false" constant="false" hasOnlySubstanceUnits="false" id="M_3_Methoxyapigenin[c]" name="3_Methoxyapigenin" compartment="c"/>
      <species boundaryCondition="false" constant="false" hasOnlySubstanceUnits="false" id="M_3_Hydroxybutanoyl_CoA[c]" name="3_Hydroxybutanoyl_CoA" compartment="c"/>
      <species boundaryCondition="false" constant="false" hasOnlySubstanceUnits="false" id="M_6_Oxo_2_hydroxycyclohexane_1_carboxyl_CoA[c]" name="6_Oxo_2_hydroxycyclohexane_1_carboxyl_CoA" compartment="c"/>
      <species boundaryCondition="false" constant="false" hasOnlySubstanceUnits="false" id="M_3_Hydroxypimeloyl_CoA[c]" name="3_Hydroxypimeloyl_CoA" compartment="c"/>
      <species boundaryCondition="false" constant="false" hasOnlySubstanceUnits="false" id="M_G00140[c]" name="G00140" compartment="c"/>
      <species boundaryCondition="false" constant="false" hasOnlySubstanceUnits="false" id="M_G00141[c]" name="G00141" compartment="c"/>
      <species boundaryCondition="false" constant="false" hasOnlySubstanceUnits="false" id="M_G00178[c]" name="G00178" compartment="c"/>
      <species boundaryCondition="false" constant="false" hasOnlySubstanceUnits="false" id="M_G00370[c]" name="G00370" compartment="c"/>
      <species boundaryCondition="false" constant="false" hasOnlySubstanceUnits="false" id="M_Melibiose[c]" name="Melibiose" compartment="c"/>
      <species boundaryCondition="false" constant="false" hasOnlySubstanceUnits="false" id="M_Squalene[c]" name="Squalene" compartment="c"/>
      <species boundaryCondition="false" constant="false" hasOnlySubstanceUnits="false" id="M_9(S)_HPODE[c]" name="9(S)_HPODE" compartment="c"/>
      <species boundaryCondition="false" constant="false" hasOnlySubstanceUnits="false" id="M_all_trans_Octaprenyl diphosphate[c]" name="all_trans_Octaprenyl diphosphate" compartment="c"/>
      <species boundaryCondition="false" constant="false" hasOnlySubstanceUnits="false" id="M_Prephytoene diphosphate[c]" name="Prephytoene diphosphate" compartment="c"/>
      <species boundaryCondition="false" constant="false" hasOnlySubstanceUnits="false" id="M_G00309[c]" name="G00309" compartment="c"/>
      <species boundaryCondition="false" constant="false" hasOnlySubstanceUnits="false" id="M_G00319[c]" name="G00319" compartment="c"/>
      <species boundaryCondition="false" constant="false" hasOnlySubstanceUnits="false" id="M_G00595[c]" name="G00595" compartment="c"/>
      <species boundaryCondition="false" constant="false" hasOnlySubstanceUnits="false" id="M_G00971[c]" name="G00971" compartment="c"/>
      <species boundaryCondition="false" constant="false" hasOnlySubstanceUnits="false" id="M_Dihydrogeranylgeranyl diphosphate[c]" name="Dihydrogeranylgeranyl diphosphate" compartment="c"/>
      <species boundaryCondition="false" constant="false" hasOnlySubstanceUnits="false" id="M_Tetrahydrogeranylgeranyl diphosphate[c]" name="Tetrahydrogeranylgeranyl diphosphate" compartment="c"/>
      <species boundaryCondition="false" constant="false" hasOnlySubstanceUnits="false" id="M_Phytyl diphosphate[c]" name="Phytyl diphosphate" compartment="c"/>
      <species boundaryCondition="false" constant="false" hasOnlySubstanceUnits="false" id="M_UDP_L_arabinofuranose[c]" name="UDP_L_arabinofuranose" compartment="c"/>
      <species boundaryCondition="false" constant="false" hasOnlySubstanceUnits="false" id="M_N1_Acetylspermidine[c]" name="N1_Acetylspermidine" compartment="c"/>
      <species boundaryCondition="false" constant="false" hasOnlySubstanceUnits="false" id="M_Acyl_[acyl_carrier protein][c]" name="Acyl_[acyl_carrier protein]" compartment="c"/>
      <species boundaryCondition="false" constant="false" hasOnlySubstanceUnits="false" id="M_Phosphatidate[c]" name="Phosphatidate" compartment="c"/>
      <species boundaryCondition="false" constant="false" hasOnlySubstanceUnits="false" id="M_4_(N_Nitrosomethylamino)_1_(3_pyridyl)_1_butanone[c]" name="4_(N_Nitrosomethylamino)_1_(3_pyridyl)_1_butanone" compartment="c"/>
      <species boundaryCondition="false" constant="false" hasOnlySubstanceUnits="false" id="M_4_(Methylnitrosamino)_1_(3_pyridyl)_1_butanol[c]" name="4_(Methylnitrosamino)_1_(3_pyridyl)_1_butanol" compartment="c"/>
      <species boundaryCondition="false" constant="false" hasOnlySubstanceUnits="false" id="M_2&apos;_Deoxy_5_hydroxymethylcytidine_5&apos;_diphosphate[c]" name="2&apos;_Deoxy_5_hydroxymethylcytidine_5&apos;_diphosphate" compartment="c"/>
      <species boundaryCondition="false" constant="false" hasOnlySubstanceUnits="false" id="M_2&apos;_Deoxy_5_hydroxymethylcytidine_5&apos;_triphosphate[c]" name="2&apos;_Deoxy_5_hydroxymethylcytidine_5&apos;_triphosphate" compartment="c"/>
      <species boundaryCondition="false" constant="false" hasOnlySubstanceUnits="false" id="M_DNA(n)[c]" name="DNA(n)" compartment="c"/>
      <species boundaryCondition="false" constant="false" hasOnlySubstanceUnits="false" id="M_5&apos;_Phospho_DNA(m)[c]" name="5&apos;_Phospho_DNA(m)" compartment="c"/>
      <species boundaryCondition="false" constant="false" hasOnlySubstanceUnits="false" id="M_DNA(n+m)[c]" name="DNA(n+m)" compartment="c"/>
      <species boundaryCondition="false" constant="false" hasOnlySubstanceUnits="false" id="M_Iminoaspartate[c]" name="Iminoaspartate" compartment="c"/>
      <species boundaryCondition="false" constant="false" hasOnlySubstanceUnits="false" id="M_Agmatine[c]" name="Agmatine" compartment="c"/>
      <species boundaryCondition="false" constant="false" hasOnlySubstanceUnits="false" id="M_tRNA guanine[c]" name="tRNA guanine" compartment="c"/>
      <species boundaryCondition="false" constant="false" hasOnlySubstanceUnits="false" id="M_tRNA containing N1_methylguanine[c]" name="tRNA containing N1_methylguanine" compartment="c"/>
      <species boundaryCondition="false" constant="false" hasOnlySubstanceUnits="false" id="M_Primary alcohol[c]" name="Primary alcohol" compartment="c"/>
      <species boundaryCondition="false" constant="false" hasOnlySubstanceUnits="false" id="M_Aldehyde[c]" name="Aldehyde" compartment="c"/>
      <species boundaryCondition="false" constant="false" hasOnlySubstanceUnits="false" id="M_Methanethiol[c]" name="Methanethiol" compartment="c"/>
      <species boundaryCondition="false" constant="false" hasOnlySubstanceUnits="false" id="M_3_Oxopropanoate[c]" name="3_Oxopropanoate" compartment="c"/>
      <species boundaryCondition="false" constant="false" hasOnlySubstanceUnits="false" id="M_L_Arogenate[c]" name="L_Arogenate" compartment="c"/>
      <species boundaryCondition="false" constant="false" hasOnlySubstanceUnits="false" id="M_Nitrite[c]" name="Nitrite" compartment="c"/>
      <species boundaryCondition="false" constant="false" hasOnlySubstanceUnits="false" id="M_Nitrate[c]" name="Nitrate" compartment="c"/>
      <species boundaryCondition="false" constant="false" hasOnlySubstanceUnits="false" id="M_Folate[c]" name="Folate" compartment="c"/>
      <species boundaryCondition="false" constant="false" hasOnlySubstanceUnits="false" id="M_Biotinyl_5&apos;_AMP[c]" name="Biotinyl_5&apos;_AMP" compartment="c"/>
      <species boundaryCondition="false" constant="false" hasOnlySubstanceUnits="false" id="M_3_Fumarylpyruvate[c]" name="3_Fumarylpyruvate" compartment="c"/>
      <species boundaryCondition="false" constant="false" hasOnlySubstanceUnits="false" id="M_N_Carbamoylputrescine[c]" name="N_Carbamoylputrescine" compartment="c"/>
      <species boundaryCondition="false" constant="false" hasOnlySubstanceUnits="false" id="M_N_Methylputrescine[c]" name="N_Methylputrescine" compartment="c"/>
      <species boundaryCondition="false" constant="false" hasOnlySubstanceUnits="false" id="M_L_Histidinol[c]" name="L_Histidinol" compartment="c"/>
      <species boundaryCondition="false" constant="false" hasOnlySubstanceUnits="false" id="M_L_Histidine[c]" name="L_Histidine" compartment="c"/>
      <species boundaryCondition="false" constant="false" hasOnlySubstanceUnits="false" id="M_5_Methyltetrahydrofolate[c]" name="5_Methyltetrahydrofolate" compartment="c"/>
      <species boundaryCondition="false" constant="false" hasOnlySubstanceUnits="false" id="M_Phenyllactate[c]" name="Phenyllactate" compartment="c"/>
      <species boundaryCondition="false" constant="false" hasOnlySubstanceUnits="false" id="M_2_Hydroxy_3_phenylpropenoate[c]" name="2_Hydroxy_3_phenylpropenoate" compartment="c"/>
      <species boundaryCondition="false" constant="false" hasOnlySubstanceUnits="false" id="M_UDP_apiose[c]" name="UDP_apiose" compartment="c"/>
      <species boundaryCondition="false" constant="false" hasOnlySubstanceUnits="false" id="M_Carbamate[c]" name="Carbamate" compartment="c"/>
      <species boundaryCondition="false" constant="false" hasOnlySubstanceUnits="false" id="M_trans_2,3_Dehydroacyl_[acyl_carrier protein][c]" name="trans_2,3_Dehydroacyl_[acyl_carrier protein]" compartment="c"/>
      <species boundaryCondition="false" constant="false" hasOnlySubstanceUnits="false" id="M_Cyanide ion[c]" name="Cyanide ion" compartment="c"/>
      <species boundaryCondition="false" constant="false" hasOnlySubstanceUnits="false" id="M_Benzoyl phosphate[c]" name="Benzoyl phosphate" compartment="c"/>
      <species boundaryCondition="false" constant="false" hasOnlySubstanceUnits="false" id="M_Benzoate[c]" name="Benzoate" compartment="c"/>
      <species boundaryCondition="false" constant="false" hasOnlySubstanceUnits="false" id="M_D_Arabinose 5_phosphate[c]" name="D_Arabinose 5_phosphate" compartment="c"/>
      <species boundaryCondition="false" constant="false" hasOnlySubstanceUnits="false" id="M_Nicotinate[c]" name="Nicotinate" compartment="c"/>
      <species boundaryCondition="false" constant="false" hasOnlySubstanceUnits="false" id="M_Glutaryl_CoA[c]" name="Glutaryl_CoA" compartment="c"/>
      <species boundaryCondition="false" constant="false" hasOnlySubstanceUnits="false" id="M_1_Phospho_alpha_D_galacturonate[c]" name="1_Phospho_alpha_D_galacturonate" compartment="c"/>
      <species boundaryCondition="false" constant="false" hasOnlySubstanceUnits="false" id="M_(R)_3_Amino_2_methylpropanoate[c]" name="(R)_3_Amino_2_methylpropanoate" compartment="c"/>
      <species boundaryCondition="false" constant="false" hasOnlySubstanceUnits="false" id="M_2_Methyl_3_oxopropanoate[c]" name="2_Methyl_3_oxopropanoate" compartment="c"/>
      <species boundaryCondition="false" constant="false" hasOnlySubstanceUnits="false" id="M_Deoxyuridine[c]" name="Deoxyuridine" compartment="c"/>
      <species boundaryCondition="false" constant="false" hasOnlySubstanceUnits="false" id="M_2_Hexaprenyl_3_methyl_5_hydroxy_6_methoxy_1,4_benzoquinone[c]" name="2_Hexaprenyl_3_methyl_5_hydroxy_6_methoxy_1,4_benzoquinone" compartment="c"/>
      <species boundaryCondition="false" constant="false" hasOnlySubstanceUnits="false" id="M_Ubiquinone_6[c]" name="Ubiquinone_6" compartment="c"/>
      <species boundaryCondition="false" constant="false" hasOnlySubstanceUnits="false" id="M_5alpha_Pregnane_3,20_dione[c]" name="5alpha_Pregnane_3,20_dione" compartment="c"/>
      <species boundaryCondition="false" constant="false" hasOnlySubstanceUnits="false" id="M_Progesterone[c]" name="Progesterone" compartment="c"/>
      <species boundaryCondition="false" constant="false" hasOnlySubstanceUnits="false" id="M_Chitobiose[c]" name="Chitobiose" compartment="c"/>
      <species boundaryCondition="false" constant="false" hasOnlySubstanceUnits="false" id="M_Estradiol_17beta[c]" name="Estradiol_17beta" compartment="c"/>
      <species boundaryCondition="false" constant="false" hasOnlySubstanceUnits="false" id="M_Estrone[c]" name="Estrone" compartment="c"/>
      <species boundaryCondition="false" constant="false" hasOnlySubstanceUnits="false" id="M_Retinol[c]" name="Retinol" compartment="c"/>
      <species boundaryCondition="false" constant="false" hasOnlySubstanceUnits="false" id="M_Retinyl ester[c]" name="Retinyl ester" compartment="c"/>
      <species boundaryCondition="false" constant="false" hasOnlySubstanceUnits="false" id="M_Retinyl palmitate[c]" name="Retinyl palmitate" compartment="c"/>
      <species boundaryCondition="false" constant="false" hasOnlySubstanceUnits="false" id="M_Dihydrotestosterone[c]" name="Dihydrotestosterone" compartment="c"/>
      <species boundaryCondition="false" constant="false" hasOnlySubstanceUnits="false" id="M_Testosterone[c]" name="Testosterone" compartment="c"/>
      <species boundaryCondition="false" constant="false" hasOnlySubstanceUnits="false" id="M_Homogentisate[c]" name="Homogentisate" compartment="c"/>
      <species boundaryCondition="false" constant="false" hasOnlySubstanceUnits="false" id="M_2_Phenylacetamide[c]" name="2_Phenylacetamide" compartment="c"/>
      <species boundaryCondition="false" constant="false" hasOnlySubstanceUnits="false" id="M_Betaine aldehyde[c]" name="Betaine aldehyde" compartment="c"/>
      <species boundaryCondition="false" constant="false" hasOnlySubstanceUnits="false" id="M_Betaine[c]" name="Betaine" compartment="c"/>
      <species boundaryCondition="false" constant="false" hasOnlySubstanceUnits="false" id="M_Prostaglandin F2alpha[c]" name="Prostaglandin F2alpha" compartment="c"/>
      <species boundaryCondition="false" constant="false" hasOnlySubstanceUnits="false" id="M_Phenethylamine[c]" name="Phenethylamine" compartment="c"/>
      <species boundaryCondition="false" constant="false" hasOnlySubstanceUnits="false" id="M_3_Hydroxyanthranilate[c]" name="3_Hydroxyanthranilate" compartment="c"/>
      <species boundaryCondition="false" constant="false" hasOnlySubstanceUnits="false" id="M_3_Methoxyanthranilate[c]" name="3_Methoxyanthranilate" compartment="c"/>
      <species boundaryCondition="false" constant="false" hasOnlySubstanceUnits="false" id="M_Ketone[c]" name="Ketone" compartment="c"/>
      <species boundaryCondition="false" constant="false" hasOnlySubstanceUnits="false" id="M_(S)_2,3_Epoxysqualene[c]" name="(S)_2,3_Epoxysqualene" compartment="c"/>
      <species boundaryCondition="false" constant="false" hasOnlySubstanceUnits="false" id="M_5_Methoxytryptamine[c]" name="5_Methoxytryptamine" compartment="c"/>
      <species boundaryCondition="false" constant="false" hasOnlySubstanceUnits="false" id="M_4_Nitrophenyl phosphate[c]" name="4_Nitrophenyl phosphate" compartment="c"/>
      <species boundaryCondition="false" constant="false" hasOnlySubstanceUnits="false" id="M_4_Nitrophenol[c]" name="4_Nitrophenol" compartment="c"/>
      <species boundaryCondition="false" constant="false" hasOnlySubstanceUnits="false" id="M_tRNA(Ala)[c]" name="tRNA(Ala)" compartment="c"/>
      <species boundaryCondition="false" constant="false" hasOnlySubstanceUnits="false" id="M_L_Alanyl_tRNA[c]" name="L_Alanyl_tRNA" compartment="c"/>
      <species boundaryCondition="false" constant="false" hasOnlySubstanceUnits="false" id="M_(R)_5,6_Dihydrothymine[c]" name="(R)_5,6_Dihydrothymine" compartment="c"/>
      <species boundaryCondition="false" constant="false" hasOnlySubstanceUnits="false" id="M_(R)_3_Ureidoisobutyrate[c]" name="(R)_3_Ureidoisobutyrate" compartment="c"/>
      <species boundaryCondition="false" constant="false" hasOnlySubstanceUnits="false" id="M_1,3_Diaminopropane[c]" name="1,3_Diaminopropane" compartment="c"/>
      <species boundaryCondition="false" constant="false" hasOnlySubstanceUnits="false" id="M_3_Aminopropanal[c]" name="3_Aminopropanal" compartment="c"/>
      <species boundaryCondition="false" constant="false" hasOnlySubstanceUnits="false" id="M_4_Guanidinobutanamide[c]" name="4_Guanidinobutanamide" compartment="c"/>
      <species boundaryCondition="false" constant="false" hasOnlySubstanceUnits="false" id="M_4_Guanidinobutanoate[c]" name="4_Guanidinobutanoate" compartment="c"/>
      <species boundaryCondition="false" constant="false" hasOnlySubstanceUnits="false" id="M_7,8_Diaminononanoate[c]" name="7,8_Diaminononanoate" compartment="c"/>
      <species boundaryCondition="false" constant="false" hasOnlySubstanceUnits="false" id="M_S_Adenosyl_4_methylthio_2_oxobutanoate[c]" name="S_Adenosyl_4_methylthio_2_oxobutanoate" compartment="c"/>
      <species boundaryCondition="false" constant="false" hasOnlySubstanceUnits="false" id="M_3_Deoxy_D_manno_octulosonate 8_phosphate[c]" name="3_Deoxy_D_manno_octulosonate 8_phosphate" compartment="c"/>
      <species boundaryCondition="false" constant="false" hasOnlySubstanceUnits="false" id="M_2_Hydroxy_3_(4_hydroxyphenyl)propenoate[c]" name="2_Hydroxy_3_(4_hydroxyphenyl)propenoate" compartment="c"/>
      <species boundaryCondition="false" constant="false" hasOnlySubstanceUnits="false" id="M_1_Phosphatidyl_1D_myo_inositol 3_phosphate[c]" name="1_Phosphatidyl_1D_myo_inositol 3_phosphate" compartment="c"/>
      <species boundaryCondition="false" constant="false" hasOnlySubstanceUnits="false" id="M_3_(3,4_Dihydroxyphenyl)lactate[c]" name="3_(3,4_Dihydroxyphenyl)lactate" compartment="c"/>
      <species boundaryCondition="false" constant="false" hasOnlySubstanceUnits="false" id="M_3_(3,4_Dihydroxyphenyl)pyruvate[c]" name="3_(3,4_Dihydroxyphenyl)pyruvate" compartment="c"/>
      <species boundaryCondition="false" constant="false" hasOnlySubstanceUnits="false" id="M_Methylmalonate[c]" name="Methylmalonate" compartment="c"/>
      <species boundaryCondition="false" constant="false" hasOnlySubstanceUnits="false" id="M_(R)_Methylmalonyl_CoA[c]" name="(R)_Methylmalonyl_CoA" compartment="c"/>
      <species boundaryCondition="false" constant="false" hasOnlySubstanceUnits="false" id="M_Lipoylprotein[c]" name="Lipoylprotein" compartment="c"/>
      <species boundaryCondition="false" constant="false" hasOnlySubstanceUnits="false" id="M_Hydrogen selenide[c]" name="Hydrogen selenide" compartment="c"/>
      <species boundaryCondition="false" constant="false" hasOnlySubstanceUnits="false" id="M_Selenite[c]" name="Selenite" compartment="c"/>
      <species boundaryCondition="false" constant="false" hasOnlySubstanceUnits="false" id="M_Peptide diphthine[c]" name="Peptide diphthine" compartment="c"/>
      <species boundaryCondition="false" constant="false" hasOnlySubstanceUnits="false" id="M_Peptide diphthamide[c]" name="Peptide diphthamide" compartment="c"/>
      <species boundaryCondition="false" constant="false" hasOnlySubstanceUnits="false" id="M_(9Z,11E)_(13S)_13_Hydroperoxyoctadeca_9,11_dienoic acid[c]" name="(9Z,11E)_(13S)_13_Hydroperoxyoctadeca_9,11_dienoic acid" compartment="c"/>
      <species boundaryCondition="false" constant="false" hasOnlySubstanceUnits="false" id="M_Vitamin K[c]" name="Vitamin K" compartment="c"/>
      <species boundaryCondition="false" constant="false" hasOnlySubstanceUnits="false" id="M_Reduced Vitamin K[c]" name="Reduced Vitamin K" compartment="c"/>
      <species boundaryCondition="false" constant="false" hasOnlySubstanceUnits="false" id="M_tRNA(Gln)[c]" name="tRNA(Gln)" compartment="c"/>
      <species boundaryCondition="false" constant="false" hasOnlySubstanceUnits="false" id="M_tRNA(Gly)[c]" name="tRNA(Gly)" compartment="c"/>
      <species boundaryCondition="false" constant="false" hasOnlySubstanceUnits="false" id="M_Glycyl_tRNA(Gly)[c]" name="Glycyl_tRNA(Gly)" compartment="c"/>
      <species boundaryCondition="false" constant="false" hasOnlySubstanceUnits="false" id="M_tRNA(Ile)[c]" name="tRNA(Ile)" compartment="c"/>
      <species boundaryCondition="false" constant="false" hasOnlySubstanceUnits="false" id="M_L_Isoleucyl_tRNA(Ile)[c]" name="L_Isoleucyl_tRNA(Ile)" compartment="c"/>
      <species boundaryCondition="false" constant="false" hasOnlySubstanceUnits="false" id="M_tRNA(Leu)[c]" name="tRNA(Leu)" compartment="c"/>
      <species boundaryCondition="false" constant="false" hasOnlySubstanceUnits="false" id="M_L_Leucyl_tRNA[c]" name="L_Leucyl_tRNA" compartment="c"/>
      <species boundaryCondition="false" constant="false" hasOnlySubstanceUnits="false" id="M_L_Lysine[c]" name="L_Lysine" compartment="c"/>
      <species boundaryCondition="false" constant="false" hasOnlySubstanceUnits="false" id="M_tRNA(Lys)[c]" name="tRNA(Lys)" compartment="c"/>
      <species boundaryCondition="false" constant="false" hasOnlySubstanceUnits="false" id="M_L_Lysyl_tRNA[c]" name="L_Lysyl_tRNA" compartment="c"/>
      <species boundaryCondition="false" constant="false" hasOnlySubstanceUnits="false" id="M_tRNA(Met)[c]" name="tRNA(Met)" compartment="c"/>
      <species boundaryCondition="false" constant="false" hasOnlySubstanceUnits="false" id="M_tRNA(Val)[c]" name="tRNA(Val)" compartment="c"/>
      <species boundaryCondition="false" constant="false" hasOnlySubstanceUnits="false" id="M_L_Valyl_tRNA(Val)[c]" name="L_Valyl_tRNA(Val)" compartment="c"/>
      <species boundaryCondition="false" constant="false" hasOnlySubstanceUnits="false" id="M_2,3_Dehydroacyl_CoA[c]" name="2,3_Dehydroacyl_CoA" compartment="c"/>
      <species boundaryCondition="false" constant="false" hasOnlySubstanceUnits="false" id="M_1,2_Diacyl_sn_glycerol[c]" name="1,2_Diacyl_sn_glycerol" compartment="c"/>
      <species boundaryCondition="false" constant="false" hasOnlySubstanceUnits="false" id="M_Pregnenolone[c]" name="Pregnenolone" compartment="c"/>
      <species boundaryCondition="false" constant="false" hasOnlySubstanceUnits="false" id="M_17alpha_Hydroxypregnenolone[c]" name="17alpha_Hydroxypregnenolone" compartment="c"/>
      <species boundaryCondition="false" constant="false" hasOnlySubstanceUnits="false" id="M_Queuine[c]" name="Queuine" compartment="c"/>
      <species boundaryCondition="false" constant="false" hasOnlySubstanceUnits="false" id="M_tRNA queuine[c]" name="tRNA queuine" compartment="c"/>
      <species boundaryCondition="false" constant="false" hasOnlySubstanceUnits="false" id="M_G(5&apos;)pppPur_mRNA[c]" name="G(5&apos;)pppPur_mRNA" compartment="c"/>
      <species boundaryCondition="false" constant="false" hasOnlySubstanceUnits="false" id="M_m7G(5&apos;)pppR_mRNA[c]" name="m7G(5&apos;)pppR_mRNA" compartment="c"/>
      <species boundaryCondition="false" constant="false" hasOnlySubstanceUnits="false" id="M_Plastoquinol[c]" name="Plastoquinol" compartment="c"/>
      <species boundaryCondition="false" constant="false" hasOnlySubstanceUnits="false" id="M_Oxidized plastocyanin[c]" name="Oxidized plastocyanin" compartment="c"/>
      <species boundaryCondition="false" constant="false" hasOnlySubstanceUnits="false" id="M_Plastoquinone[c]" name="Plastoquinone" compartment="c"/>
      <species boundaryCondition="false" constant="false" hasOnlySubstanceUnits="false" id="M_Reduced plastocyanin[c]" name="Reduced plastocyanin" compartment="c"/>
      <species boundaryCondition="false" constant="false" hasOnlySubstanceUnits="false" id="M_(5&apos;)ppPur_mRNA[c]" name="(5&apos;)ppPur_mRNA" compartment="c"/>
      <species boundaryCondition="false" constant="false" hasOnlySubstanceUnits="false" id="M_L_Arginyl_tRNA(Arg)[c]" name="L_Arginyl_tRNA(Arg)" compartment="c"/>
      <species boundaryCondition="false" constant="false" hasOnlySubstanceUnits="false" id="M_Protein[c]" name="Protein" compartment="c"/>
      <species boundaryCondition="false" constant="false" hasOnlySubstanceUnits="false" id="M_tRNA(Arg)[c]" name="tRNA(Arg)" compartment="c"/>
      <species boundaryCondition="false" constant="false" hasOnlySubstanceUnits="false" id="M_L_Arginyl_protein[c]" name="L_Arginyl_protein" compartment="c"/>
      <species boundaryCondition="false" constant="false" hasOnlySubstanceUnits="false" id="M_cis_4_Carboxymethylenebut_2_en_4_olide[c]" name="cis_4_Carboxymethylenebut_2_en_4_olide" compartment="c"/>
      <species boundaryCondition="false" constant="false" hasOnlySubstanceUnits="false" id="M_2_Maleylacetate[c]" name="2_Maleylacetate" compartment="c"/>
      <species boundaryCondition="false" constant="false" hasOnlySubstanceUnits="false" id="M_Monocarboxylic acid amide[c]" name="Monocarboxylic acid amide" compartment="c"/>
      <species boundaryCondition="false" constant="false" hasOnlySubstanceUnits="false" id="M_Histone_L_lysine[c]" name="Histone_L_lysine" compartment="c"/>
      <species boundaryCondition="false" constant="false" hasOnlySubstanceUnits="false" id="M_Histone N6_methyl_L_lysine[c]" name="Histone N6_methyl_L_lysine" compartment="c"/>
      <species boundaryCondition="false" constant="false" hasOnlySubstanceUnits="false" id="M_Xanthurenic acid[c]" name="Xanthurenic acid" compartment="c"/>
      <species boundaryCondition="false" constant="false" hasOnlySubstanceUnits="false" id="M_8_Methoxykynurenate[c]" name="8_Methoxykynurenate" compartment="c"/>
      <species boundaryCondition="false" constant="false" hasOnlySubstanceUnits="false" id="M_1_Methylpyrrolinium[c]" name="1_Methylpyrrolinium" compartment="c"/>
      <species boundaryCondition="false" constant="false" hasOnlySubstanceUnits="false" id="M_Dolichyl diphosphooligosaccharide[c]" name="Dolichyl diphosphooligosaccharide" compartment="c"/>
      <species boundaryCondition="false" constant="false" hasOnlySubstanceUnits="false" id="M_Protein asparagine[c]" name="Protein asparagine" compartment="c"/>
      <species boundaryCondition="false" constant="false" hasOnlySubstanceUnits="false" id="M_Dolichyl diphosphate[c]" name="Dolichyl diphosphate" compartment="c"/>
      <species boundaryCondition="false" constant="false" hasOnlySubstanceUnits="false" id="M_Glycoprotein with the oligosaccharide chain attached by N_glycosyl linkage to protein L_asparagine[c]" name="Glycoprotein with the oligosaccharide chain attached by N_glycosyl linkage to protein L_asparagine" compartment="c"/>
      <species boundaryCondition="false" constant="false" hasOnlySubstanceUnits="false" id="M_THF_polyglutamate(n)[c]" name="THF_polyglutamate(n)" compartment="c"/>
      <species boundaryCondition="false" constant="false" hasOnlySubstanceUnits="false" id="M_THF_polyglutamate(n+1)[c]" name="THF_polyglutamate(n+1)" compartment="c"/>
      <species boundaryCondition="false" constant="false" hasOnlySubstanceUnits="false" id="M_THF_polyglutamate[c]" name="THF_polyglutamate" compartment="c"/>
      <species boundaryCondition="false" constant="false" hasOnlySubstanceUnits="false" id="M_n H2O[c]" name="n H2O" compartment="c"/>
      <species boundaryCondition="false" constant="false" hasOnlySubstanceUnits="false" id="M_n L_Glutamate[c]" name="n L_Glutamate" compartment="c"/>
      <species boundaryCondition="false" constant="false" hasOnlySubstanceUnits="false" id="M_Resveratrol[c]" name="Resveratrol" compartment="c"/>
      <species boundaryCondition="false" constant="false" hasOnlySubstanceUnits="false" id="M_Piceatannol[c]" name="Piceatannol" compartment="c"/>
      <species boundaryCondition="false" constant="false" hasOnlySubstanceUnits="false" id="M_5_Methyltetrahydropteroyltri_L_glutamate[c]" name="5_Methyltetrahydropteroyltri_L_glutamate" compartment="c"/>
      <species boundaryCondition="false" constant="false" hasOnlySubstanceUnits="false" id="M_Tetrahydropteroyltri_L_glutamate[c]" name="Tetrahydropteroyltri_L_glutamate" compartment="c"/>
      <species boundaryCondition="false" constant="false" hasOnlySubstanceUnits="false" id="M_Chenodeoxycholoyl_CoA[c]" name="Chenodeoxycholoyl_CoA" compartment="c"/>
      <species boundaryCondition="false" constant="false" hasOnlySubstanceUnits="false" id="M_3alpha,7alpha_Dihydroxy_5beta_cholestanoyl_CoA[c]" name="3alpha,7alpha_Dihydroxy_5beta_cholestanoyl_CoA" compartment="c"/>
      <species boundaryCondition="false" constant="false" hasOnlySubstanceUnits="false" id="M_UDP_3_O_(3_hydroxytetradecanoyl)_D_glucosamine[c]" name="UDP_3_O_(3_hydroxytetradecanoyl)_D_glucosamine" compartment="c"/>
      <species boundaryCondition="false" constant="false" hasOnlySubstanceUnits="false" id="M_7,8_Dihydroneopterin 3&apos;_triphosphate[c]" name="7,8_Dihydroneopterin 3&apos;_triphosphate" compartment="c"/>
      <species boundaryCondition="false" constant="false" hasOnlySubstanceUnits="false" id="M_Lipid A disaccharide[c]" name="Lipid A disaccharide" compartment="c"/>
      <species boundaryCondition="false" constant="false" hasOnlySubstanceUnits="false" id="M_Estriol[c]" name="Estriol" compartment="c"/>
      <species boundaryCondition="false" constant="false" hasOnlySubstanceUnits="false" id="M_16alpha_Hydroxyestrone[c]" name="16alpha_Hydroxyestrone" compartment="c"/>
      <species boundaryCondition="false" constant="false" hasOnlySubstanceUnits="false" id="M_3_Hexaprenyl_4,5_dihydroxybenzoate[c]" name="3_Hexaprenyl_4,5_dihydroxybenzoate" compartment="c"/>
      <species boundaryCondition="false" constant="false" hasOnlySubstanceUnits="false" id="M_3_Hexaprenyl_4_hydroxy_5_methoxybenzoate[c]" name="3_Hexaprenyl_4_hydroxy_5_methoxybenzoate" compartment="c"/>
      <species boundaryCondition="false" constant="false" hasOnlySubstanceUnits="false" id="M_4a_Hydroxytetrahydrobiopterin[c]" name="4a_Hydroxytetrahydrobiopterin" compartment="c"/>
      <species boundaryCondition="false" constant="false" hasOnlySubstanceUnits="false" id="M_Dihydrobiopterin[c]" name="Dihydrobiopterin" compartment="c"/>
      <species boundaryCondition="false" constant="false" hasOnlySubstanceUnits="false" id="M_Methaneselenol[c]" name="Methaneselenol" compartment="c"/>
      <species boundaryCondition="false" constant="false" hasOnlySubstanceUnits="false" id="M_all_trans_Phytoene[c]" name="all_trans_Phytoene" compartment="c"/>
      <species boundaryCondition="false" constant="false" hasOnlySubstanceUnits="false" id="M_all_trans_Phytofluene[c]" name="all_trans_Phytofluene" compartment="c"/>
      <species boundaryCondition="false" constant="false" hasOnlySubstanceUnits="false" id="M_all_trans_zeta_Carotene[c]" name="all_trans_zeta_Carotene" compartment="c"/>
      <species boundaryCondition="false" constant="false" hasOnlySubstanceUnits="false" id="M_all_trans_Neurosporene[c]" name="all_trans_Neurosporene" compartment="c"/>
      <species boundaryCondition="false" constant="false" hasOnlySubstanceUnits="false" id="M_Lycopene[c]" name="Lycopene" compartment="c"/>
      <species boundaryCondition="false" constant="false" hasOnlySubstanceUnits="false" id="M_beta_Zeacarotene[c]" name="beta_Zeacarotene" compartment="c"/>
      <species boundaryCondition="false" constant="false" hasOnlySubstanceUnits="false" id="M_21_Deoxycortisol[c]" name="21_Deoxycortisol" compartment="c"/>
      <species boundaryCondition="false" constant="false" hasOnlySubstanceUnits="false" id="M_11beta_Hydroxyprogesterone[c]" name="11beta_Hydroxyprogesterone" compartment="c"/>
      <species boundaryCondition="false" constant="false" hasOnlySubstanceUnits="false" id="M_20alpha_Hydroxycholesterol[c]" name="20alpha_Hydroxycholesterol" compartment="c"/>
      <species boundaryCondition="false" constant="false" hasOnlySubstanceUnits="false" id="M_17alpha,20alpha_Dihydroxycholesterol[c]" name="17alpha,20alpha_Dihydroxycholesterol" compartment="c"/>
      <species boundaryCondition="false" constant="false" hasOnlySubstanceUnits="false" id="M_Se_Adenosyl_L_selenohomocysteine[c]" name="Se_Adenosyl_L_selenohomocysteine" compartment="c"/>
      <species boundaryCondition="false" constant="false" hasOnlySubstanceUnits="false" id="M_Selenohomocysteine[c]" name="Selenohomocysteine" compartment="c"/>
      <species boundaryCondition="false" constant="false" hasOnlySubstanceUnits="false" id="M_R[c]" name="R" compartment="c"/>
      <species boundaryCondition="false" constant="false" hasOnlySubstanceUnits="false" id="M_CH3_R[c]" name="CH3_R" compartment="c"/>
      <species boundaryCondition="false" constant="false" hasOnlySubstanceUnits="false" id="M_Apo_[carboxylase][c]" name="Apo_[carboxylase]" compartment="c"/>
      <species boundaryCondition="false" constant="false" hasOnlySubstanceUnits="false" id="M_trans_3_Chloro_2_propene_1_ol[c]" name="trans_3_Chloro_2_propene_1_ol" compartment="c"/>
      <species boundaryCondition="false" constant="false" hasOnlySubstanceUnits="false" id="M_trans_3_Chloroallyl aldehyde[c]" name="trans_3_Chloroallyl aldehyde" compartment="c"/>
      <species boundaryCondition="false" constant="false" hasOnlySubstanceUnits="false" id="M_cis_3_Chloro_2_propene_1_ol[c]" name="cis_3_Chloro_2_propene_1_ol" compartment="c"/>
      <species boundaryCondition="false" constant="false" hasOnlySubstanceUnits="false" id="M_cis_3_Chloroallyl aldehyde[c]" name="cis_3_Chloroallyl aldehyde" compartment="c"/>
      <species boundaryCondition="false" constant="false" hasOnlySubstanceUnits="false" id="M_trans_3_Chloroacrylic acid[c]" name="trans_3_Chloroacrylic acid" compartment="c"/>
      <species boundaryCondition="false" constant="false" hasOnlySubstanceUnits="false" id="M_cis_3_Chloroacrylic acid[c]" name="cis_3_Chloroacrylic acid" compartment="c"/>
      <species boundaryCondition="false" constant="false" hasOnlySubstanceUnits="false" id="M_4_Nitrocatechol[c]" name="4_Nitrocatechol" compartment="c"/>
      <species boundaryCondition="false" constant="false" hasOnlySubstanceUnits="false" id="M_Benzene_1,2,4_triol[c]" name="Benzene_1,2,4_triol" compartment="c"/>
      <species boundaryCondition="false" constant="false" hasOnlySubstanceUnits="false" id="M_Chloroacetaldehyde[c]" name="Chloroacetaldehyde" compartment="c"/>
      <species boundaryCondition="false" constant="false" hasOnlySubstanceUnits="false" id="M_Chloroacetic acid[c]" name="Chloroacetic acid" compartment="c"/>
      <species boundaryCondition="false" constant="false" hasOnlySubstanceUnits="false" id="M_Phospholipid[c]" name="Phospholipid" compartment="c"/>
      <species boundaryCondition="false" constant="false" hasOnlySubstanceUnits="false" id="M_Lysophospholipid[c]" name="Lysophospholipid" compartment="c"/>
      <species boundaryCondition="false" constant="false" hasOnlySubstanceUnits="false" id="M_Triacylglycerol[c]" name="Triacylglycerol" compartment="c"/>
      <species boundaryCondition="false" constant="false" hasOnlySubstanceUnits="false" id="M_Protoanemonin[c]" name="Protoanemonin" compartment="c"/>
      <species boundaryCondition="false" constant="false" hasOnlySubstanceUnits="false" id="M_cis_Acetylacrylate[c]" name="cis_Acetylacrylate" compartment="c"/>
      <species boundaryCondition="false" constant="false" hasOnlySubstanceUnits="false" id="M_cis_2_Chloro_4_carboxymethylenebut_2_en_1,4_olide[c]" name="cis_2_Chloro_4_carboxymethylenebut_2_en_1,4_olide" compartment="c"/>
      <species boundaryCondition="false" constant="false" hasOnlySubstanceUnits="false" id="M_2_Chloromaleylacetate[c]" name="2_Chloromaleylacetate" compartment="c"/>
      <species boundaryCondition="false" constant="false" hasOnlySubstanceUnits="false" id="M_Acrylic acid[c]" name="Acrylic acid" compartment="c"/>
      <species boundaryCondition="false" constant="false" hasOnlySubstanceUnits="false" id="M_Acrylamide[c]" name="Acrylamide" compartment="c"/>
      <species boundaryCondition="false" constant="false" hasOnlySubstanceUnits="false" id="M_4_Amino_4_deoxychorismate[c]" name="4_Amino_4_deoxychorismate" compartment="c"/>
      <species boundaryCondition="false" constant="false" hasOnlySubstanceUnits="false" id="M_Benzamide[c]" name="Benzamide" compartment="c"/>
      <species boundaryCondition="false" constant="false" hasOnlySubstanceUnits="false" id="M_Phytic acid[c]" name="Phytic acid" compartment="c"/>
      <species boundaryCondition="false" constant="false" hasOnlySubstanceUnits="false" id="M_1_Diphosinositol pentakisphosphate[c]" name="1_Diphosinositol pentakisphosphate" compartment="c"/>
      <species boundaryCondition="false" constant="false" hasOnlySubstanceUnits="false" id="M_[Protein]_L_serine[c]" name="[Protein]_L_serine" compartment="c"/>
      <species boundaryCondition="false" constant="false" hasOnlySubstanceUnits="false" id="M_G00154[c]" name="G00154" compartment="c"/>
      <species boundaryCondition="false" constant="false" hasOnlySubstanceUnits="false" id="M_G00155[c]" name="G00155" compartment="c"/>
      <species boundaryCondition="false" constant="false" hasOnlySubstanceUnits="false" id="M_G00156[c]" name="G00156" compartment="c"/>
      <species boundaryCondition="false" constant="false" hasOnlySubstanceUnits="false" id="M_G00009[c]" name="G00009" compartment="c"/>
      <species boundaryCondition="false" constant="false" hasOnlySubstanceUnits="false" id="M_G00171[c]" name="G00171" compartment="c"/>
      <species boundaryCondition="false" constant="false" hasOnlySubstanceUnits="false" id="M_G00010[c]" name="G00010" compartment="c"/>
      <species boundaryCondition="false" constant="false" hasOnlySubstanceUnits="false" id="M_Xylan(n)[c]" name="Xylan(n)" compartment="c"/>
      <species boundaryCondition="false" constant="false" hasOnlySubstanceUnits="false" id="M_Xylan(n+1)[c]" name="Xylan(n+1)" compartment="c"/>
      <species boundaryCondition="false" constant="false" hasOnlySubstanceUnits="false" id="M_Methylamine[c]" name="Methylamine" compartment="c"/>
      <species boundaryCondition="false" constant="false" hasOnlySubstanceUnits="false" id="M_1,4_beta_D_Glucan(n+2)[c]" name="1,4_beta_D_Glucan(n+2)" compartment="c"/>
      <species boundaryCondition="false" constant="false" hasOnlySubstanceUnits="false" id="M_1,4_beta_D_Glucan(n)[c]" name="1,4_beta_D_Glucan(n)" compartment="c"/>
      <species boundaryCondition="false" constant="false" hasOnlySubstanceUnits="false" id="M_Cellobiose[c]" name="Cellobiose" compartment="c"/>
      <species boundaryCondition="false" constant="false" hasOnlySubstanceUnits="false" id="M_Pectic acid(n+2)[c]" name="Pectic acid(n+2)" compartment="c"/>
      <species boundaryCondition="false" constant="false" hasOnlySubstanceUnits="false" id="M_G10113[c]" name="G10113" compartment="c"/>
      <species boundaryCondition="false" constant="false" hasOnlySubstanceUnits="false" id="M_Pectic acid(n)[c]" name="Pectic acid(n)" compartment="c"/>
      <species boundaryCondition="false" constant="false" hasOnlySubstanceUnits="false" id="M_Pinocarveol[c]" name="Pinocarveol" compartment="c"/>
      <species boundaryCondition="false" constant="false" hasOnlySubstanceUnits="false" id="M_beta_Amyrin[c]" name="beta_Amyrin" compartment="c"/>
      <species boundaryCondition="false" constant="false" hasOnlySubstanceUnits="false" id="M_Sphinganine 1_phosphate[c]" name="Sphinganine 1_phosphate" compartment="c"/>
      <species boundaryCondition="false" constant="false" hasOnlySubstanceUnits="false" id="M_Sphinganine[c]" name="Sphinganine" compartment="c"/>
      <species boundaryCondition="false" constant="false" hasOnlySubstanceUnits="false" id="M_Vetispiradiene[c]" name="Vetispiradiene" compartment="c"/>
      <species boundaryCondition="false" constant="false" hasOnlySubstanceUnits="false" id="M_Apigenin[c]" name="Apigenin" compartment="c"/>
      <species boundaryCondition="false" constant="false" hasOnlySubstanceUnits="false" id="M_Luteolin[c]" name="Luteolin" compartment="c"/>
      <species boundaryCondition="false" constant="false" hasOnlySubstanceUnits="false" id="M_5_Hydroxyferulic acid methyl ester[c]" name="5_Hydroxyferulic acid methyl ester" compartment="c"/>
      <species boundaryCondition="false" constant="false" hasOnlySubstanceUnits="false" id="M_Aminofructose 6_phosphate[c]" name="Aminofructose 6_phosphate" compartment="c"/>
      <species boundaryCondition="false" constant="false" hasOnlySubstanceUnits="false" id="M_Iminoerythrose 4_phosphate[c]" name="Iminoerythrose 4_phosphate" compartment="c"/>
      <species boundaryCondition="false" constant="false" hasOnlySubstanceUnits="false" id="M_Pseudotropine[c]" name="Pseudotropine" compartment="c"/>
      <species boundaryCondition="false" constant="false" hasOnlySubstanceUnits="false" id="M_Cadaverine[c]" name="Cadaverine" compartment="c"/>
      <species boundaryCondition="false" constant="false" hasOnlySubstanceUnits="false" id="M_5_Aminopentanal[c]" name="5_Aminopentanal" compartment="c"/>
      <species boundaryCondition="false" constant="false" hasOnlySubstanceUnits="false" id="M_Kaempferol_3_O_galactoside[c]" name="Kaempferol_3_O_galactoside" compartment="c"/>
      <species boundaryCondition="false" constant="false" hasOnlySubstanceUnits="false" id="M_2,5_Dichloro_carboxymethylenebut_2_en_4_olide[c]" name="2,5_Dichloro_carboxymethylenebut_2_en_4_olide" compartment="c"/>
      <species boundaryCondition="false" constant="false" hasOnlySubstanceUnits="false" id="M_2,5_Dichloro_4_oxohex_2_enedioate[c]" name="2,5_Dichloro_4_oxohex_2_enedioate" compartment="c"/>
      <species boundaryCondition="false" constant="false" hasOnlySubstanceUnits="false" id="M_trans_4_Carboxymethylenebut_2_en_4_olide[c]" name="trans_4_Carboxymethylenebut_2_en_4_olide" compartment="c"/>
      <species boundaryCondition="false" constant="false" hasOnlySubstanceUnits="false" id="M_Bisphenol A[c]" name="Bisphenol A" compartment="c"/>
      <species boundaryCondition="false" constant="false" hasOnlySubstanceUnits="false" id="M_1,2_Bis(4_hydroxyphenyl)_2_propanol[c]" name="1,2_Bis(4_hydroxyphenyl)_2_propanol" compartment="c"/>
      <species boundaryCondition="false" constant="false" hasOnlySubstanceUnits="false" id="M_2,2_Bis(4_hydroxyphenyl)_1_propanol[c]" name="2,2_Bis(4_hydroxyphenyl)_1_propanol" compartment="c"/>
      <species boundaryCondition="false" constant="false" hasOnlySubstanceUnits="false" id="M_2,3_Bis(4_hydroxyphenyl)_1,2_propanediol[c]" name="2,3_Bis(4_hydroxyphenyl)_1,2_propanediol" compartment="c"/>
      <species boundaryCondition="false" constant="false" hasOnlySubstanceUnits="false" id="M_1_Hydroxymethylnaphthalene[c]" name="1_Hydroxymethylnaphthalene" compartment="c"/>
      <species boundaryCondition="false" constant="false" hasOnlySubstanceUnits="false" id="M_1_Naphthaldehyde[c]" name="1_Naphthaldehyde" compartment="c"/>
      <species boundaryCondition="false" constant="false" hasOnlySubstanceUnits="false" id="M_(2_Naphthyl)methanol[c]" name="(2_Naphthyl)methanol" compartment="c"/>
      <species boundaryCondition="false" constant="false" hasOnlySubstanceUnits="false" id="M_2_Naphthaldehyde[c]" name="2_Naphthaldehyde" compartment="c"/>
      <species boundaryCondition="false" constant="false" hasOnlySubstanceUnits="false" id="M_(3S)_3_Hydroxyadipyl_CoA[c]" name="(3S)_3_Hydroxyadipyl_CoA" compartment="c"/>
      <species boundaryCondition="false" constant="false" hasOnlySubstanceUnits="false" id="M_3_Oxoadipyl_CoA[c]" name="3_Oxoadipyl_CoA" compartment="c"/>
      <species boundaryCondition="false" constant="false" hasOnlySubstanceUnits="false" id="M_alpha_Zeacarotene[c]" name="alpha_Zeacarotene" compartment="c"/>
      <species boundaryCondition="false" constant="false" hasOnlySubstanceUnits="false" id="M_(1R,2S)_Naphthalene 1,2_oxide[c]" name="(1R,2S)_Naphthalene 1,2_oxide" compartment="c"/>
      <species boundaryCondition="false" constant="false" hasOnlySubstanceUnits="false" id="M_(1R)_Hydroxy_(2R)_glutathionyl_1,2_dihydronaphthalene[c]" name="(1R)_Hydroxy_(2R)_glutathionyl_1,2_dihydronaphthalene" compartment="c"/>
      <species boundaryCondition="false" constant="false" hasOnlySubstanceUnits="false" id="M_(1S,2R)_Naphthalene 1,2_oxide[c]" name="(1S,2R)_Naphthalene 1,2_oxide" compartment="c"/>
      <species boundaryCondition="false" constant="false" hasOnlySubstanceUnits="false" id="M_(1R)_Glutathionyl_(2R)_hydroxy_1,2_dihydronaphthalene[c]" name="(1R)_Glutathionyl_(2R)_hydroxy_1,2_dihydronaphthalene" compartment="c"/>
      <species boundaryCondition="false" constant="false" hasOnlySubstanceUnits="false" id="M_(1S)_Hydroxy_(2S)_glutathionyl_1,2_dihydronaphthalene[c]" name="(1S)_Hydroxy_(2S)_glutathionyl_1,2_dihydronaphthalene" compartment="c"/>
      <species boundaryCondition="false" constant="false" hasOnlySubstanceUnits="false" id="M_1_Nitronaphthalene_7,8_oxide[c]" name="1_Nitronaphthalene_7,8_oxide" compartment="c"/>
      <species boundaryCondition="false" constant="false" hasOnlySubstanceUnits="false" id="M_1_Nitro_7_hydroxy_8_glutathionyl_7,8_dihydronaphthalene[c]" name="1_Nitro_7_hydroxy_8_glutathionyl_7,8_dihydronaphthalene" compartment="c"/>
      <species boundaryCondition="false" constant="false" hasOnlySubstanceUnits="false" id="M_1_Nitro_7_glutathionyl_8_hydroxy_7,8_dihydronaphthalene[c]" name="1_Nitro_7_glutathionyl_8_hydroxy_7,8_dihydronaphthalene" compartment="c"/>
      <species boundaryCondition="false" constant="false" hasOnlySubstanceUnits="false" id="M_1_Nitronaphthalene_5,6_oxide[c]" name="1_Nitronaphthalene_5,6_oxide" compartment="c"/>
      <species boundaryCondition="false" constant="false" hasOnlySubstanceUnits="false" id="M_1_Nitro_5_hydroxy_6_glutathionyl_5,6_dihydronaphthalene[c]" name="1_Nitro_5_hydroxy_6_glutathionyl_5,6_dihydronaphthalene" compartment="c"/>
      <species boundaryCondition="false" constant="false" hasOnlySubstanceUnits="false" id="M_1_Nitro_5_glutathionyl_6_hydroxy_5,6_dihydronaphthalene[c]" name="1_Nitro_5_glutathionyl_6_hydroxy_5,6_dihydronaphthalene" compartment="c"/>
      <species boundaryCondition="false" constant="false" hasOnlySubstanceUnits="false" id="M_Bromobenzene_3,4_oxide[c]" name="Bromobenzene_3,4_oxide" compartment="c"/>
      <species boundaryCondition="false" constant="false" hasOnlySubstanceUnits="false" id="M_3,4_Dihydro_3_hydroxy_4_S_glutathionyl bromobenzene[c]" name="3,4_Dihydro_3_hydroxy_4_S_glutathionyl bromobenzene" compartment="c"/>
      <species boundaryCondition="false" constant="false" hasOnlySubstanceUnits="false" id="M_Bromobenzene_2,3_oxide[c]" name="Bromobenzene_2,3_oxide" compartment="c"/>
      <species boundaryCondition="false" constant="false" hasOnlySubstanceUnits="false" id="M_2,3_Dihydro_2_S_glutathionyl_3_hydroxy bromobenzene[c]" name="2,3_Dihydro_2_S_glutathionyl_3_hydroxy bromobenzene" compartment="c"/>
      <species boundaryCondition="false" constant="false" hasOnlySubstanceUnits="false" id="M_Benzo[a]pyrene_4,5_oxide[c]" name="Benzo[a]pyrene_4,5_oxide" compartment="c"/>
      <species boundaryCondition="false" constant="false" hasOnlySubstanceUnits="false" id="M_4,5_Dihydro_4_hydroxy_5_S_glutathionyl_benzo[a]pyrene[c]" name="4,5_Dihydro_4_hydroxy_5_S_glutathionyl_benzo[a]pyrene" compartment="c"/>
      <species boundaryCondition="false" constant="false" hasOnlySubstanceUnits="false" id="M_Benzo[a]pyrene_7,8_diol[c]" name="Benzo[a]pyrene_7,8_diol" compartment="c"/>
      <species boundaryCondition="false" constant="false" hasOnlySubstanceUnits="false" id="M_7,8_Dihydro_7_hydroxy_8_S_glutathionyl_benzo[a]pyrene[c]" name="7,8_Dihydro_7_hydroxy_8_S_glutathionyl_benzo[a]pyrene" compartment="c"/>
      <species boundaryCondition="false" constant="false" hasOnlySubstanceUnits="false" id="M_2,2_Dichloroacetaldehyde[c]" name="2,2_Dichloroacetaldehyde" compartment="c"/>
      <species boundaryCondition="false" constant="false" hasOnlySubstanceUnits="false" id="M_S_(2,2_Dichloro_1_hydroxy)ethyl glutathione[c]" name="S_(2,2_Dichloro_1_hydroxy)ethyl glutathione" compartment="c"/>
      <species boundaryCondition="false" constant="false" hasOnlySubstanceUnits="false" id="M_1,1_Dichloroethylene epoxide[c]" name="1,1_Dichloroethylene epoxide" compartment="c"/>
      <species boundaryCondition="false" constant="false" hasOnlySubstanceUnits="false" id="M_2_(S_Glutathionyl)acetyl chloride[c]" name="2_(S_Glutathionyl)acetyl chloride" compartment="c"/>
      <species boundaryCondition="false" constant="false" hasOnlySubstanceUnits="false" id="M_Hydrochloric acid[c]" name="Hydrochloric acid" compartment="c"/>
      <species boundaryCondition="false" constant="false" hasOnlySubstanceUnits="false" id="M_Chloroacetyl chloride[c]" name="Chloroacetyl chloride" compartment="c"/>
      <species boundaryCondition="false" constant="false" hasOnlySubstanceUnits="false" id="M_S_(2_Chloroacetyl)glutathione[c]" name="S_(2_Chloroacetyl)glutathione" compartment="c"/>
      <species boundaryCondition="false" constant="false" hasOnlySubstanceUnits="false" id="M_2_(S_Glutathionyl)acetyl glutathione[c]" name="2_(S_Glutathionyl)acetyl glutathione" compartment="c"/>
      <species boundaryCondition="false" constant="false" hasOnlySubstanceUnits="false" id="M_Trichloroethene[c]" name="Trichloroethene" compartment="c"/>
      <species boundaryCondition="false" constant="false" hasOnlySubstanceUnits="false" id="M_S_(1,2_Dichlorovinyl)glutathione[c]" name="S_(1,2_Dichlorovinyl)glutathione" compartment="c"/>
      <species boundaryCondition="false" constant="false" hasOnlySubstanceUnits="false" id="M_Chloral hydrate[c]" name="Chloral hydrate" compartment="c"/>
      <species boundaryCondition="false" constant="false" hasOnlySubstanceUnits="false" id="M_Trichloroethanol[c]" name="Trichloroethanol" compartment="c"/>
      <species boundaryCondition="false" constant="false" hasOnlySubstanceUnits="false" id="M_1,2_Dibromoethane[c]" name="1,2_Dibromoethane" compartment="c"/>
      <species boundaryCondition="false" constant="false" hasOnlySubstanceUnits="false" id="M_Glutathione episulfonium ion[c]" name="Glutathione episulfonium ion" compartment="c"/>
      <species boundaryCondition="false" constant="false" hasOnlySubstanceUnits="false" id="M_Hydrobromic acid[c]" name="Hydrobromic acid" compartment="c"/>
      <species boundaryCondition="false" constant="false" hasOnlySubstanceUnits="false" id="M_2_Bromoacetaldehyde[c]" name="2_Bromoacetaldehyde" compartment="c"/>
      <species boundaryCondition="false" constant="false" hasOnlySubstanceUnits="false" id="M_S_(Formylmethyl)glutathione[c]" name="S_(Formylmethyl)glutathione" compartment="c"/>
      <species boundaryCondition="false" constant="false" hasOnlySubstanceUnits="false" id="M_(2R)_3_Sulfolactate[c]" name="(2R)_3_Sulfolactate" compartment="c"/>
      <species boundaryCondition="false" constant="false" hasOnlySubstanceUnits="false" id="M_trans_2,3_Dehydroacyl_CoA[c]" name="trans_2,3_Dehydroacyl_CoA" compartment="c"/>
      <species boundaryCondition="false" constant="false" hasOnlySubstanceUnits="false" id="M_Zeaxanthin[c]" name="Zeaxanthin" compartment="c"/>
      <species boundaryCondition="false" constant="false" hasOnlySubstanceUnits="false" id="M_Antheraxanthin[c]" name="Antheraxanthin" compartment="c"/>
      <species boundaryCondition="false" constant="false" hasOnlySubstanceUnits="false" id="M_Violaxanthin[c]" name="Violaxanthin" compartment="c"/>
      <species boundaryCondition="false" constant="false" hasOnlySubstanceUnits="false" id="M_Adenine in rRNA[c]" name="Adenine in rRNA" compartment="c"/>
      <species boundaryCondition="false" constant="false" hasOnlySubstanceUnits="false" id="M_rRNA containing N6_methyladenine[c]" name="rRNA containing N6_methyladenine" compartment="c"/>
      <species boundaryCondition="false" constant="false" hasOnlySubstanceUnits="false" id="M_3_Demethylubiquinone_9[c]" name="3_Demethylubiquinone_9" compartment="c"/>
      <species boundaryCondition="false" constant="false" hasOnlySubstanceUnits="false" id="M_Ubiquinone_9[c]" name="Ubiquinone_9" compartment="c"/>
      <species boundaryCondition="false" constant="false" hasOnlySubstanceUnits="false" id="M_myo_Inositol[c]" name="myo_Inositol" compartment="c"/>
      <species boundaryCondition="false" constant="false" hasOnlySubstanceUnits="false" id="M_1D_myo_Inositol 3_phosphate[c]" name="1D_myo_Inositol 3_phosphate" compartment="c"/>
      <species boundaryCondition="false" constant="false" hasOnlySubstanceUnits="false" id="M_4_Methylthio_2_oxobutanoic acid[c]" name="4_Methylthio_2_oxobutanoic acid" compartment="c"/>
      <species boundaryCondition="false" constant="false" hasOnlySubstanceUnits="false" id="M_Choline[c]" name="Choline" compartment="c"/>
      <species boundaryCondition="false" constant="false" hasOnlySubstanceUnits="false" id="M_6_Oxocampestanol[c]" name="6_Oxocampestanol" compartment="c"/>
      <species boundaryCondition="false" constant="false" hasOnlySubstanceUnits="false" id="M_Campestanol[c]" name="Campestanol" compartment="c"/>
      <species boundaryCondition="false" constant="false" hasOnlySubstanceUnits="false" id="M_Episterol[c]" name="Episterol" compartment="c"/>
      <species boundaryCondition="false" constant="false" hasOnlySubstanceUnits="false" id="M_Ferrocytochrome b5[c]" name="Ferrocytochrome b5" compartment="c"/>
      <species boundaryCondition="false" constant="false" hasOnlySubstanceUnits="false" id="M_5,7,24(28)_Ergostatrienol[c]" name="5,7,24(28)_Ergostatrienol" compartment="c"/>
      <species boundaryCondition="false" constant="false" hasOnlySubstanceUnits="false" id="M_Ferricytochrome b5[c]" name="Ferricytochrome b5" compartment="c"/>
      <species boundaryCondition="false" constant="false" hasOnlySubstanceUnits="false" id="M_7_Dehydrodesmosterol[c]" name="7_Dehydrodesmosterol" compartment="c"/>
      <species boundaryCondition="false" constant="false" hasOnlySubstanceUnits="false" id="M_15_cis_Phytoene[c]" name="15_cis_Phytoene" compartment="c"/>
      <species boundaryCondition="false" constant="false" hasOnlySubstanceUnits="false" id="M_9,9&apos;_dicis_zeta_Carotene[c]" name="9,9&apos;_dicis_zeta_Carotene" compartment="c"/>
      <species boundaryCondition="false" constant="false" hasOnlySubstanceUnits="false" id="M_7,9,7&apos;,9&apos;_tetracis_Lycopene[c]" name="7,9,7&apos;,9&apos;_tetracis_Lycopene" compartment="c"/>
      <species boundaryCondition="false" constant="false" hasOnlySubstanceUnits="false" id="M_(1E,4S,5E,7R)_Germacra_1(10),5_dien_11_ol[c]" name="(1E,4S,5E,7R)_Germacra_1(10),5_dien_11_ol" compartment="c"/>
      <species boundaryCondition="false" constant="false" hasOnlySubstanceUnits="false" id="M_(_)_Germacrene D[c]" name="(_)_Germacrene D" compartment="c"/>
      <species boundaryCondition="false" constant="false" hasOnlySubstanceUnits="false" id="M_Anthracene[c]" name="Anthracene" compartment="c"/>
      <species boundaryCondition="false" constant="false" hasOnlySubstanceUnits="false" id="M_Anthracene_9,10_dihydrodiol[c]" name="Anthracene_9,10_dihydrodiol" compartment="c"/>
      <species boundaryCondition="false" constant="false" hasOnlySubstanceUnits="false" id="M_Phenylboronic acid[c]" name="Phenylboronic acid" compartment="c"/>
      <species boundaryCondition="false" constant="false" hasOnlySubstanceUnits="false" id="M_Phenol[c]" name="Phenol" compartment="c"/>
      <species boundaryCondition="false" constant="false" hasOnlySubstanceUnits="false" id="M_Boric acid[c]" name="Boric acid" compartment="c"/>
      <species boundaryCondition="false" constant="false" hasOnlySubstanceUnits="false" id="M_Aniline[c]" name="Aniline" compartment="c"/>
      <species boundaryCondition="false" constant="false" hasOnlySubstanceUnits="false" id="M_Catechol[c]" name="Catechol" compartment="c"/>
      <species boundaryCondition="false" constant="false" hasOnlySubstanceUnits="false" id="M_7,8_Dihydro_beta_carotene[c]" name="7,8_Dihydro_beta_carotene" compartment="c"/>
      <species boundaryCondition="false" constant="false" hasOnlySubstanceUnits="false" id="M_9,10_EOT[c]" name="9,10_EOT" compartment="c"/>
      <species boundaryCondition="false" constant="false" hasOnlySubstanceUnits="false" id="M_3_Hydroxy_OPC8_CoA[c]" name="3_Hydroxy_OPC8_CoA" compartment="c"/>
      <species boundaryCondition="false" constant="false" hasOnlySubstanceUnits="false" id="M_3_Oxo_OPC8_CoA[c]" name="3_Oxo_OPC8_CoA" compartment="c"/>
      <species boundaryCondition="false" constant="false" hasOnlySubstanceUnits="false" id="M_3_Hydroxy_OPC6_CoA[c]" name="3_Hydroxy_OPC6_CoA" compartment="c"/>
      <species boundaryCondition="false" constant="false" hasOnlySubstanceUnits="false" id="M_3_Oxo_OPC6_CoA[c]" name="3_Oxo_OPC6_CoA" compartment="c"/>
      <species boundaryCondition="false" constant="false" hasOnlySubstanceUnits="false" id="M_Cyanidin 3_O_(6_O_malonyl_beta_D_glucoside)[c]" name="Cyanidin 3_O_(6_O_malonyl_beta_D_glucoside)" compartment="c"/>
      <species boundaryCondition="false" constant="false" hasOnlySubstanceUnits="false" id="M_Cyanidin_3_O_(6&apos;&apos;_O_malonyl_2&apos;&apos;_O_glucuronyl)glucoside[c]" name="Cyanidin_3_O_(6&apos;&apos;_O_malonyl_2&apos;&apos;_O_glucuronyl)glucoside" compartment="c"/>
      <species boundaryCondition="false" constant="false" hasOnlySubstanceUnits="false" id="M_(6Z,9Z,12Z,15Z,18Z,21Z)_Tetracosahexaenoyl_CoA[c]" name="(6Z,9Z,12Z,15Z,18Z,21Z)_Tetracosahexaenoyl_CoA" compartment="c"/>
      <species boundaryCondition="false" constant="false" hasOnlySubstanceUnits="false" id="M_(2E,6Z,9Z,12Z,15Z,18Z,21Z)_Tetracosahepta_2,6,9,12,15,18,21_enoyl_CoA[c]" name="(2E,6Z,9Z,12Z,15Z,18Z,21Z)_Tetracosahepta_2,6,9,12,15,18,21_enoyl_CoA" compartment="c"/>
      <species boundaryCondition="false" constant="false" hasOnlySubstanceUnits="false" id="M_(4Z,7Z,10Z,13Z,16Z,19Z)_Docosahexaenoyl_CoA[c]" name="(4Z,7Z,10Z,13Z,16Z,19Z)_Docosahexaenoyl_CoA" compartment="c"/>
      <species boundaryCondition="false" constant="false" hasOnlySubstanceUnits="false" id="M_(6Z,9Z,12Z,15Z,18Z,21Z)_3_Oxotetracosahexa_6,9,12,15,18,21_enoyl_CoA[c]" name="(6Z,9Z,12Z,15Z,18Z,21Z)_3_Oxotetracosahexa_6,9,12,15,18,21_enoyl_CoA" compartment="c"/>
      <species boundaryCondition="false" constant="false" hasOnlySubstanceUnits="false" id="M_(6Z,9Z,12Z,15Z,18Z)_Tetracosapentaenoyl_CoA[c]" name="(6Z,9Z,12Z,15Z,18Z)_Tetracosapentaenoyl_CoA" compartment="c"/>
      <species boundaryCondition="false" constant="false" hasOnlySubstanceUnits="false" id="M_(2E,6Z,9Z,12Z,15Z,18Z)_Tetracosahexa_2,6,9,12,15,18_enoyl_CoA[c]" name="(2E,6Z,9Z,12Z,15Z,18Z)_Tetracosahexa_2,6,9,12,15,18_enoyl_CoA" compartment="c"/>
      <species boundaryCondition="false" constant="false" hasOnlySubstanceUnits="false" id="M_(4Z,7Z,10Z,13Z,16Z)_Docosapentaenoyl_CoA[c]" name="(4Z,7Z,10Z,13Z,16Z)_Docosapentaenoyl_CoA" compartment="c"/>
      <species boundaryCondition="false" constant="false" hasOnlySubstanceUnits="false" id="M_(6Z,9Z,12Z,15Z,18Z)_3_Oxotetracosapenta_6,9,12,15,18_enoyl_CoA[c]" name="(6Z,9Z,12Z,15Z,18Z)_3_Oxotetracosapenta_6,9,12,15,18_enoyl_CoA" compartment="c"/>
      <species boundaryCondition="false" constant="false" hasOnlySubstanceUnits="false" id="M_3_Hydroxy_3_(4_methylpent_3_en_1_yl)glutaryl_CoA[c]" name="3_Hydroxy_3_(4_methylpent_3_en_1_yl)glutaryl_CoA" compartment="c"/>
      <species boundaryCondition="false" constant="false" hasOnlySubstanceUnits="false" id="M_7_Methyl_3_oxo_6_octenoyl_CoA[c]" name="7_Methyl_3_oxo_6_octenoyl_CoA" compartment="c"/>
      <species boundaryCondition="false" constant="false" hasOnlySubstanceUnits="false" id="M_5_Fluoromuconolactone[c]" name="5_Fluoromuconolactone" compartment="c"/>
      <species boundaryCondition="false" constant="false" hasOnlySubstanceUnits="false" id="M_Hydrofluoric acid[c]" name="Hydrofluoric acid" compartment="c"/>
      <species boundaryCondition="false" constant="false" hasOnlySubstanceUnits="false" id="M_4_Fluoromuconolactone[c]" name="4_Fluoromuconolactone" compartment="c"/>
      <species boundaryCondition="false" constant="false" hasOnlySubstanceUnits="false" id="M_Stearoyl_CoA[c]" name="Stearoyl_CoA" compartment="c"/>
      <species boundaryCondition="false" constant="false" hasOnlySubstanceUnits="false" id="M_Octadecanoic acid[c]" name="Octadecanoic acid" compartment="c"/>
      <species boundaryCondition="false" constant="false" hasOnlySubstanceUnits="false" id="M_Eicosanoyl_CoA[c]" name="Eicosanoyl_CoA" compartment="c"/>
      <species boundaryCondition="false" constant="false" hasOnlySubstanceUnits="false" id="M_Icosanoic acid[c]" name="Icosanoic acid" compartment="c"/>
      <species boundaryCondition="false" constant="false" hasOnlySubstanceUnits="false" id="M_Oleoyl_CoA[c]" name="Oleoyl_CoA" compartment="c"/>
      <species boundaryCondition="false" constant="false" hasOnlySubstanceUnits="false" id="M_(9Z)_Octadecenoic acid[c]" name="(9Z)_Octadecenoic acid" compartment="c"/>
      <species boundaryCondition="false" constant="false" hasOnlySubstanceUnits="false" id="M_Linoleoyl_CoA[c]" name="Linoleoyl_CoA" compartment="c"/>
      <species boundaryCondition="false" constant="false" hasOnlySubstanceUnits="false" id="M_(9Z,12Z,15Z)_Octadecatrienoyl_CoA[c]" name="(9Z,12Z,15Z)_Octadecatrienoyl_CoA" compartment="c"/>
      <species boundaryCondition="false" constant="false" hasOnlySubstanceUnits="false" id="M_(5Z,8Z,11Z,14Z,17Z)_Icosapentaenoyl_CoA[c]" name="(5Z,8Z,11Z,14Z,17Z)_Icosapentaenoyl_CoA" compartment="c"/>
      <species boundaryCondition="false" constant="false" hasOnlySubstanceUnits="false" id="M_(5Z,8Z,11Z,14Z,17Z)_Icosapentaenoic acid[c]" name="(5Z,8Z,11Z,14Z,17Z)_Icosapentaenoic acid" compartment="c"/>
      <species boundaryCondition="false" constant="false" hasOnlySubstanceUnits="false" id="M_(4Z,7Z,10Z,13Z,16Z,19Z)_Docosahexaenoic acid[c]" name="(4Z,7Z,10Z,13Z,16Z,19Z)_Docosahexaenoic acid" compartment="c"/>
      <species boundaryCondition="false" constant="false" hasOnlySubstanceUnits="false" id="M_gamma_Linolenoyl_CoA[c]" name="gamma_Linolenoyl_CoA" compartment="c"/>
      <species boundaryCondition="false" constant="false" hasOnlySubstanceUnits="false" id="M_(6Z,9Z,12Z)_Octadecatrienoic acid[c]" name="(6Z,9Z,12Z)_Octadecatrienoic acid" compartment="c"/>
      <species boundaryCondition="false" constant="false" hasOnlySubstanceUnits="false" id="M_8,11,14_Eicosatrienoyl_CoA[c]" name="8,11,14_Eicosatrienoyl_CoA" compartment="c"/>
      <species boundaryCondition="false" constant="false" hasOnlySubstanceUnits="false" id="M_(8Z,11Z,14Z)_Icosatrienoic acid[c]" name="(8Z,11Z,14Z)_Icosatrienoic acid" compartment="c"/>
      <species boundaryCondition="false" constant="false" hasOnlySubstanceUnits="false" id="M_Arachidonyl_CoA[c]" name="Arachidonyl_CoA" compartment="c"/>
      <species boundaryCondition="false" constant="false" hasOnlySubstanceUnits="false" id="M_5&apos;_Deoxy_5_fluorocytidine[c]" name="5&apos;_Deoxy_5_fluorocytidine" compartment="c"/>
      <species boundaryCondition="false" constant="false" hasOnlySubstanceUnits="false" id="M_5&apos;_Deoxy_5_fluorouridine[c]" name="5&apos;_Deoxy_5_fluorouridine" compartment="c"/>
      <species boundaryCondition="false" constant="false" hasOnlySubstanceUnits="false" id="M_5_FU[c]" name="5_FU" compartment="c"/>
      <species boundaryCondition="false" constant="false" hasOnlySubstanceUnits="false" id="M_5,6_Dihydro_5_fluorouracil[c]" name="5,6_Dihydro_5_fluorouracil" compartment="c"/>
      <species boundaryCondition="false" constant="false" hasOnlySubstanceUnits="false" id="M_alpha_Fluoro_beta_ureidopropionic acid[c]" name="alpha_Fluoro_beta_ureidopropionic acid" compartment="c"/>
      <species boundaryCondition="false" constant="false" hasOnlySubstanceUnits="false" id="M_alpha_Fluoro_beta_alanine[c]" name="alpha_Fluoro_beta_alanine" compartment="c"/>
      <species boundaryCondition="false" constant="false" hasOnlySubstanceUnits="false" id="M_5_Fluorouridine monophosphate[c]" name="5_Fluorouridine monophosphate" compartment="c"/>
      <species boundaryCondition="false" constant="false" hasOnlySubstanceUnits="false" id="M_5_Fluorouridine[c]" name="5_Fluorouridine" compartment="c"/>
      <species boundaryCondition="false" constant="false" hasOnlySubstanceUnits="false" id="M_5_Fluorodeoxyuridine[c]" name="5_Fluorodeoxyuridine" compartment="c"/>
      <species boundaryCondition="false" constant="false" hasOnlySubstanceUnits="false" id="M_5_Fluorodeoxyuridine monophosphate[c]" name="5_Fluorodeoxyuridine monophosphate" compartment="c"/>
      <species boundaryCondition="false" constant="false" hasOnlySubstanceUnits="false" id="M_6_Mercaptopurine[c]" name="6_Mercaptopurine" compartment="c"/>
      <species boundaryCondition="false" constant="false" hasOnlySubstanceUnits="false" id="M_6_Thiourate[c]" name="6_Thiourate" compartment="c"/>
      <species boundaryCondition="false" constant="false" hasOnlySubstanceUnits="false" id="M_6_Thioinosine_5&apos;_monophosphate[c]" name="6_Thioinosine_5&apos;_monophosphate" compartment="c"/>
      <species boundaryCondition="false" constant="false" hasOnlySubstanceUnits="false" id="M_6_Methylmercaptopurine[c]" name="6_Methylmercaptopurine" compartment="c"/>
      <species boundaryCondition="false" constant="false" hasOnlySubstanceUnits="false" id="M_6_Methylthiopurine 5&apos;_monophosphate ribonucleotide[c]" name="6_Methylthiopurine 5&apos;_monophosphate ribonucleotide" compartment="c"/>
      <species boundaryCondition="false" constant="false" hasOnlySubstanceUnits="false" id="M_6_Thioxanthine 5&apos;_monophosphate[c]" name="6_Thioxanthine 5&apos;_monophosphate" compartment="c"/>
      <species boundaryCondition="false" constant="false" hasOnlySubstanceUnits="false" id="M_6_Mercaptopurine ribonucleoside triphosphate[c]" name="6_Mercaptopurine ribonucleoside triphosphate" compartment="c"/>
      <species boundaryCondition="false" constant="false" hasOnlySubstanceUnits="false" id="M_6_Thioguanosine monophosphate[c]" name="6_Thioguanosine monophosphate" compartment="c"/>
      <species boundaryCondition="false" constant="false" hasOnlySubstanceUnits="false" id="M_Thioguanine[c]" name="Thioguanine" compartment="c"/>
      <species boundaryCondition="false" constant="false" hasOnlySubstanceUnits="false" id="M_Tamoxifen[c]" name="Tamoxifen" compartment="c"/>
      <species boundaryCondition="false" constant="false" hasOnlySubstanceUnits="false" id="M_Tamoxifen N_oxide[c]" name="Tamoxifen N_oxide" compartment="c"/>
      <species boundaryCondition="false" constant="false" hasOnlySubstanceUnits="false" id="M_Aldophosphamide[c]" name="Aldophosphamide" compartment="c"/>
      <species boundaryCondition="false" constant="false" hasOnlySubstanceUnits="false" id="M_4_Glutathionyl cyclophosphamide[c]" name="4_Glutathionyl cyclophosphamide" compartment="c"/>
      <species boundaryCondition="false" constant="false" hasOnlySubstanceUnits="false" id="M_Alcophosphamide[c]" name="Alcophosphamide" compartment="c"/>
      <species boundaryCondition="false" constant="false" hasOnlySubstanceUnits="false" id="M_2_Phenyl_1,3_propanediol monocarbamate[c]" name="2_Phenyl_1,3_propanediol monocarbamate" compartment="c"/>
      <species boundaryCondition="false" constant="false" hasOnlySubstanceUnits="false" id="M_3_Carbamoyl_2_phenylpropionaldehyde[c]" name="3_Carbamoyl_2_phenylpropionaldehyde" compartment="c"/>
      <species boundaryCondition="false" constant="false" hasOnlySubstanceUnits="false" id="M_4_Hydroxy_5_phenyltetrahydro_1,3_oxazin_2_one[c]" name="4_Hydroxy_5_phenyltetrahydro_1,3_oxazin_2_one" compartment="c"/>
      <species boundaryCondition="false" constant="false" hasOnlySubstanceUnits="false" id="M_5_Phenyl_1,3_oxazinane_2,4_dione[c]" name="5_Phenyl_1,3_oxazinane_2,4_dione" compartment="c"/>
      <species boundaryCondition="false" constant="false" hasOnlySubstanceUnits="false" id="M_11_cis_Retinol[c]" name="11_cis_Retinol" compartment="c"/>
      <species boundaryCondition="false" constant="false" hasOnlySubstanceUnits="false" id="M_11_cis_Retinyl palmitate[c]" name="11_cis_Retinyl palmitate" compartment="c"/>
      <species boundaryCondition="false" constant="false" hasOnlySubstanceUnits="false" id="M_Plastoquinol_9[c]" name="Plastoquinol_9" compartment="c"/>
      <species boundaryCondition="false" constant="false" hasOnlySubstanceUnits="false" id="M_Plastoquinone_9[c]" name="Plastoquinone_9" compartment="c"/>
      <species boundaryCondition="false" constant="false" hasOnlySubstanceUnits="false" id="M_Dehydroepiandrosterone[c]" name="Dehydroepiandrosterone" compartment="c"/>
      <species boundaryCondition="false" constant="false" hasOnlySubstanceUnits="false" id="M_17alpha_Hydroxyprogesterone[c]" name="17alpha_Hydroxyprogesterone" compartment="c"/>
      <species boundaryCondition="false" constant="false" hasOnlySubstanceUnits="false" id="M_Androstenedione[c]" name="Androstenedione" compartment="c"/>
      <species boundaryCondition="false" constant="false" hasOnlySubstanceUnits="false" id="M_alpha_Farnesene[c]" name="alpha_Farnesene" compartment="c"/>
      <species boundaryCondition="false" constant="false" hasOnlySubstanceUnits="false" id="M_tRNA uridine[c]" name="tRNA uridine" compartment="c"/>
      <species boundaryCondition="false" constant="false" hasOnlySubstanceUnits="false" id="M_[Enzyme]_S_sulfanylcysteine[c]" name="[Enzyme]_S_sulfanylcysteine" compartment="c"/>
      <species boundaryCondition="false" constant="false" hasOnlySubstanceUnits="false" id="M_tRNA containing 2_thiouridine[c]" name="tRNA containing 2_thiouridine" compartment="c"/>
      <species boundaryCondition="false" constant="false" hasOnlySubstanceUnits="false" id="M_[Enzyme]_cysteine[c]" name="[Enzyme]_cysteine" compartment="c"/>
      <species boundaryCondition="false" constant="false" hasOnlySubstanceUnits="false" id="M_Folinic acid[c]" name="Folinic acid" compartment="c"/>
      <species boundaryCondition="false" constant="false" hasOnlySubstanceUnits="false" id="M_tRNA containing 5_carboxymethylaminomethyl_2_thiouridine[c]" name="tRNA containing 5_carboxymethylaminomethyl_2_thiouridine" compartment="c"/>
      <species boundaryCondition="false" constant="false" hasOnlySubstanceUnits="false" id="M_4,5_seco_Dopa[c]" name="4,5_seco_Dopa" compartment="c"/>
      <species boundaryCondition="false" constant="false" hasOnlySubstanceUnits="false" id="M_alpha_D_Aldose 1_phosphate[c]" name="alpha_D_Aldose 1_phosphate" compartment="c"/>
      <species boundaryCondition="false" constant="false" hasOnlySubstanceUnits="false" id="M_UDP_sugar[c]" name="UDP_sugar" compartment="c"/>
      <species boundaryCondition="false" constant="false" hasOnlySubstanceUnits="false" id="M_dTDP_L_rhamnose[c]" name="dTDP_L_rhamnose" compartment="c"/>
      <species boundaryCondition="false" constant="false" hasOnlySubstanceUnits="false" id="M_dTDP_4_oxo_6_deoxy_D_glucose[c]" name="dTDP_4_oxo_6_deoxy_D_glucose" compartment="c"/>
      <species boundaryCondition="false" constant="false" hasOnlySubstanceUnits="false" id="M_11_Deoxycorticosterone[c]" name="11_Deoxycorticosterone" compartment="c"/>
      <species boundaryCondition="false" constant="false" hasOnlySubstanceUnits="false" id="M_5alpha_Dihydrodeoxycorticosterone[c]" name="5alpha_Dihydrodeoxycorticosterone" compartment="c"/>
      <species boundaryCondition="false" constant="false" hasOnlySubstanceUnits="false" id="M_5_PP_InsP5[c]" name="5_PP_InsP5" compartment="c"/>
      <species boundaryCondition="false" constant="false" hasOnlySubstanceUnits="false" id="M_1D_myo_Inositol 1,5_bis(diphosphate) 2,3,4,6_tetrakisphosphate[c]" name="1D_myo_Inositol 1,5_bis(diphosphate) 2,3,4,6_tetrakisphosphate" compartment="c"/>
      <species boundaryCondition="false" constant="false" hasOnlySubstanceUnits="false" id="M_11beta,17beta_Dihydroxy_4_androsten_3_one[c]" name="11beta,17beta_Dihydroxy_4_androsten_3_one" compartment="c"/>
      <species boundaryCondition="false" constant="false" hasOnlySubstanceUnits="false" id="M_11beta_Hydroxyandrost_4_ene_3,17_dione[c]" name="11beta_Hydroxyandrost_4_ene_3,17_dione" compartment="c"/>
      <species boundaryCondition="false" constant="false" hasOnlySubstanceUnits="false" id="M_7(1)_Hydroxychlorophyll a[c]" name="7(1)_Hydroxychlorophyll a" compartment="c"/>
      <species boundaryCondition="false" constant="false" hasOnlySubstanceUnits="false" id="M_Chlorophyll b[c]" name="Chlorophyll b" compartment="c"/>
      <species boundaryCondition="false" constant="false" hasOnlySubstanceUnits="false" id="M_5,6,7,8_Tetrahydromethanopterin[c]" name="5,6,7,8_Tetrahydromethanopterin" compartment="c"/>
      <species boundaryCondition="false" constant="false" hasOnlySubstanceUnits="false" id="M_5,10_Methylenetetrahydromethanopterin[c]" name="5,10_Methylenetetrahydromethanopterin" compartment="c"/>
      <species boundaryCondition="false" constant="false" hasOnlySubstanceUnits="false" id="M_Bis(4_hydroxyphenyl)methane[c]" name="Bis(4_hydroxyphenyl)methane" compartment="c"/>
      <species boundaryCondition="false" constant="false" hasOnlySubstanceUnits="false" id="M_Bis(4_hydroxyphenyl)methanol[c]" name="Bis(4_hydroxyphenyl)methanol" compartment="c"/>
      <species boundaryCondition="false" constant="false" hasOnlySubstanceUnits="false" id="M_4,4&apos;_Dihydroxybenzophenone[c]" name="4,4&apos;_Dihydroxybenzophenone" compartment="c"/>
      <species boundaryCondition="false" constant="false" hasOnlySubstanceUnits="false" id="M_4_Hydroxyphenyl_4_hydroxybenzoate[c]" name="4_Hydroxyphenyl_4_hydroxybenzoate" compartment="c"/>
      <species boundaryCondition="false" constant="false" hasOnlySubstanceUnits="false" id="M_16_Hydroxypalmitate[c]" name="16_Hydroxypalmitate" compartment="c"/>
      <species boundaryCondition="false" constant="false" hasOnlySubstanceUnits="false" id="M_16_Feruloyloxypalmitate[c]" name="16_Feruloyloxypalmitate" compartment="c"/>
      <species boundaryCondition="false" constant="false" hasOnlySubstanceUnits="false" id="M_2,3,5_Trichlorodienelactone[c]" name="2,3,5_Trichlorodienelactone" compartment="c"/>
      <species boundaryCondition="false" constant="false" hasOnlySubstanceUnits="false" id="M_2,3,5_Trichloromaleylacetate[c]" name="2,3,5_Trichloromaleylacetate" compartment="c"/>
      <species boundaryCondition="false" constant="false" hasOnlySubstanceUnits="false" id="M_3_Chloro_2_methyldienelactone[c]" name="3_Chloro_2_methyldienelactone" compartment="c"/>
      <species boundaryCondition="false" constant="false" hasOnlySubstanceUnits="false" id="M_3_Chloro_2_methylmaleylacetate[c]" name="3_Chloro_2_methylmaleylacetate" compartment="c"/>
      <species boundaryCondition="false" constant="false" hasOnlySubstanceUnits="false" id="M_2_Chloro_5_methyl_cis_dienelactone[c]" name="2_Chloro_5_methyl_cis_dienelactone" compartment="c"/>
      <species boundaryCondition="false" constant="false" hasOnlySubstanceUnits="false" id="M_2_Chloro_5_methylmaleylacetate[c]" name="2_Chloro_5_methylmaleylacetate" compartment="c"/>
      <species boundaryCondition="false" constant="false" hasOnlySubstanceUnits="false" id="M_4_Hydroxybutanoic acid[c]" name="4_Hydroxybutanoic acid" compartment="c"/>
      <species boundaryCondition="false" constant="false" hasOnlySubstanceUnits="false" id="M_G12573[c]" name="G12573" compartment="c"/>
      <species boundaryCondition="false" constant="false" hasOnlySubstanceUnits="false" id="M_Aflatoxin B1_exo_8,9_epoxide[c]" name="Aflatoxin B1_exo_8,9_epoxide" compartment="c"/>
      <species boundaryCondition="false" constant="false" hasOnlySubstanceUnits="false" id="M_Aflatoxin B1exo_8,9_epoxide_GSH[c]" name="Aflatoxin B1exo_8,9_epoxide_GSH" compartment="c"/>
      <species boundaryCondition="false" constant="false" hasOnlySubstanceUnits="false" id="M_3_Oxoacyl_CoA[c]" name="3_Oxoacyl_CoA" compartment="c"/>
      <species boundaryCondition="false" constant="false" hasOnlySubstanceUnits="false" id="M_Long_chain acyl_CoA[c]" name="Long_chain acyl_CoA" compartment="c"/>
      <species boundaryCondition="false" constant="false" hasOnlySubstanceUnits="false" id="M_Long_chain fatty acid[c]" name="Long_chain fatty acid" compartment="c"/>
      <species boundaryCondition="false" constant="false" hasOnlySubstanceUnits="false" id="M_18_Hydroxyoleate[c]" name="18_Hydroxyoleate" compartment="c"/>
      <species boundaryCondition="false" constant="false" hasOnlySubstanceUnits="false" id="M_cis_9,10_Epoxystearic acid[c]" name="cis_9,10_Epoxystearic acid" compartment="c"/>
      <species boundaryCondition="false" constant="false" hasOnlySubstanceUnits="false" id="M_9,10_Epoxy_18_hydroxystearate[c]" name="9,10_Epoxy_18_hydroxystearate" compartment="c"/>
      <species boundaryCondition="false" constant="false" hasOnlySubstanceUnits="false" id="M_Docosanoic acid[c]" name="Docosanoic acid" compartment="c"/>
      <species boundaryCondition="false" constant="false" hasOnlySubstanceUnits="false" id="M_22_Hydroxydocosanoate[c]" name="22_Hydroxydocosanoate" compartment="c"/>
      <species boundaryCondition="false" constant="false" hasOnlySubstanceUnits="false" id="M_9,10_Dihydroxystearate[c]" name="9,10_Dihydroxystearate" compartment="c"/>
      <species boundaryCondition="false" constant="false" hasOnlySubstanceUnits="false" id="M_9,10,18_Trihydroxystearate[c]" name="9,10,18_Trihydroxystearate" compartment="c"/>
      <species boundaryCondition="false" constant="false" hasOnlySubstanceUnits="false" id="M_Lipid hydroperoxide[c]" name="Lipid hydroperoxide" compartment="c"/>
      <species boundaryCondition="false" constant="false" hasOnlySubstanceUnits="false" id="M_Alcohol[c]" name="Alcohol" compartment="c"/>
      <species boundaryCondition="false" constant="false" hasOnlySubstanceUnits="false" id="M_Long_chain aldehyde[c]" name="Long_chain aldehyde" compartment="c"/>
      <species boundaryCondition="false" constant="false" hasOnlySubstanceUnits="false" id="M_Alkane[c]" name="Alkane" compartment="c"/>
      <species boundaryCondition="false" constant="false" hasOnlySubstanceUnits="false" id="M_2,3_Bisphospho_D_glycerate[c]" name="2,3_Bisphospho_D_glycerate" compartment="c"/>
      <species boundaryCondition="false" constant="false" hasOnlySubstanceUnits="false" id="M_Solavetivol[c]" name="Solavetivol" compartment="c"/>
      <species boundaryCondition="false" constant="false" hasOnlySubstanceUnits="false" id="M_Solavetivone[c]" name="Solavetivone" compartment="c"/>
      <species boundaryCondition="false" constant="false" hasOnlySubstanceUnits="false" id="M_(E)_Phenylacetaldoxime[c]" name="(E)_Phenylacetaldoxime" compartment="c"/>
      <species boundaryCondition="false" constant="false" hasOnlySubstanceUnits="false" id="M_Chrysanthemin[c]" name="Chrysanthemin" compartment="c"/>
      <species boundaryCondition="false" constant="false" hasOnlySubstanceUnits="false" id="M_Cyanidin 3_O_(2_O_beta_D_glucuronosyl)_beta_D_glucoside[c]" name="Cyanidin 3_O_(2_O_beta_D_glucuronosyl)_beta_D_glucoside" compartment="c"/>
      <species boundaryCondition="false" constant="false" hasOnlySubstanceUnits="false" id="M_9,15,9&apos;_tricis_zeta_Carotene[c]" name="9,15,9&apos;_tricis_zeta_Carotene" compartment="c"/>
      <species boundaryCondition="false" constant="false" hasOnlySubstanceUnits="false" id="M_UDP_N_acetyl_alpha_D_glucosamine[c]" name="UDP_N_acetyl_alpha_D_glucosamine" compartment="c"/>
      <species boundaryCondition="false" constant="false" hasOnlySubstanceUnits="false" id="M_[Protein]_3_O_(N_acetyl_D_glucosaminyl)_L_serine[c]" name="[Protein]_3_O_(N_acetyl_D_glucosaminyl)_L_serine" compartment="c"/>
      <species boundaryCondition="false" constant="false" hasOnlySubstanceUnits="false" id="M_9_cis_Epoxycarotenoid[c]" name="9_cis_Epoxycarotenoid" compartment="c"/>
      <species boundaryCondition="false" constant="false" hasOnlySubstanceUnits="false" id="M_Xanthoxin[c]" name="Xanthoxin" compartment="c"/>
      <species boundaryCondition="false" constant="false" hasOnlySubstanceUnits="false" id="M_12&apos;_apo_Carotenal[c]" name="12&apos;_apo_Carotenal" compartment="c"/>
      <species boundaryCondition="false" constant="false" hasOnlySubstanceUnits="false" id="M_(3R)_3_Hydroxyacyl_CoA[c]" name="(3R)_3_Hydroxyacyl_CoA" compartment="c"/>
      <species boundaryCondition="false" constant="false" hasOnlySubstanceUnits="false" id="M_Adenylated molybdopterin[c]" name="Adenylated molybdopterin" compartment="c"/>
      <species boundaryCondition="false" constant="false" hasOnlySubstanceUnits="false" id="M_Molybdate[c]" name="Molybdate" compartment="c"/>
      <species boundaryCondition="false" constant="false" hasOnlySubstanceUnits="false" id="M_Molybdoenzyme molybdenum cofactor[c]" name="Molybdoenzyme molybdenum cofactor" compartment="c"/>
      <species boundaryCondition="false" constant="false" hasOnlySubstanceUnits="false" id="M_Demethylmenaquinol[c]" name="Demethylmenaquinol" compartment="c"/>
      <species boundaryCondition="false" constant="false" hasOnlySubstanceUnits="false" id="M_26_Hydroxycastasterone[c]" name="26_Hydroxycastasterone" compartment="c"/>
      <species boundaryCondition="false" constant="false" hasOnlySubstanceUnits="false" id="M_26_Hydroxybrassinolide[c]" name="26_Hydroxybrassinolide" compartment="c"/>
      <species boundaryCondition="false" constant="false" hasOnlySubstanceUnits="false" id="M_Phosphatidylinositol_3,4,5_trisphosphate[c]" name="Phosphatidylinositol_3,4,5_trisphosphate" compartment="c"/>
      <species boundaryCondition="false" constant="false" hasOnlySubstanceUnits="false" id="M_1_Phosphatidyl_1D_myo_inositol 3,4_bisphosphate[c]" name="1_Phosphatidyl_1D_myo_inositol 3,4_bisphosphate" compartment="c"/>
      <species boundaryCondition="false" constant="false" hasOnlySubstanceUnits="false" id="M_Dhurrin[c]" name="Dhurrin" compartment="c"/>
      <species boundaryCondition="false" constant="false" hasOnlySubstanceUnits="false" id="M_Lotaustralin[c]" name="Lotaustralin" compartment="c"/>
      <species boundaryCondition="false" constant="false" hasOnlySubstanceUnits="false" id="M_(2R)_2_Hydroxy_2_methylbutanenitrile[c]" name="(2R)_2_Hydroxy_2_methylbutanenitrile" compartment="c"/>
      <species boundaryCondition="false" constant="false" hasOnlySubstanceUnits="false" id="M_Linamarin[c]" name="Linamarin" compartment="c"/>
      <species boundaryCondition="false" constant="false" hasOnlySubstanceUnits="false" id="M_Acetone cyanohydrin[c]" name="Acetone cyanohydrin" compartment="c"/>
      <species boundaryCondition="false" constant="false" hasOnlySubstanceUnits="false" id="M_Ascorbate[c]" name="Ascorbate" compartment="c"/>
      <species boundaryCondition="false" constant="false" hasOnlySubstanceUnits="false" id="M_Dehydroascorbate[c]" name="Dehydroascorbate" compartment="c"/>
      <species boundaryCondition="false" constant="false" hasOnlySubstanceUnits="false" id="M_4,4_Dimethyl_5alpha_cholest_7_en_3beta_ol[c]" name="4,4_Dimethyl_5alpha_cholest_7_en_3beta_ol" compartment="c"/>
      <species boundaryCondition="false" constant="false" hasOnlySubstanceUnits="false" id="M_3beta_Hydroxy_4beta_methyl_5alpha_cholest_7_ene_4alpha_carboxylate[c]" name="3beta_Hydroxy_4beta_methyl_5alpha_cholest_7_ene_4alpha_carboxylate" compartment="c"/>
      <species boundaryCondition="false" constant="false" hasOnlySubstanceUnits="false" id="M_D_myo_Inositol 1,4,5_trisphosphate[c]" name="D_myo_Inositol 1,4,5_trisphosphate" compartment="c"/>
      <species boundaryCondition="false" constant="false" hasOnlySubstanceUnits="false" id="M_ent_Kaurene[c]" name="ent_Kaurene" compartment="c"/>
      <species boundaryCondition="false" constant="false" hasOnlySubstanceUnits="false" id="M_Kaur_16_en_18_oic acid[c]" name="Kaur_16_en_18_oic acid" compartment="c"/>
      <species boundaryCondition="false" constant="false" hasOnlySubstanceUnits="false" id="M_Gibberellin A12[c]" name="Gibberellin A12" compartment="c"/>
      <species boundaryCondition="false" constant="false" hasOnlySubstanceUnits="false" id="M_Magnesium protoporphyrin monomethyl ester[c]" name="Magnesium protoporphyrin monomethyl ester" compartment="c"/>
      <species boundaryCondition="false" constant="false" hasOnlySubstanceUnits="false" id="M_Divinylprotochlorophyllide[c]" name="Divinylprotochlorophyllide" compartment="c"/>
      <species boundaryCondition="false" constant="false" hasOnlySubstanceUnits="false" id="M_Cyanate[c]" name="Cyanate" compartment="c"/>
      <species boundaryCondition="false" constant="false" hasOnlySubstanceUnits="false" id="M_Chlorophyllide[c]" name="Chlorophyllide" compartment="c"/>
      <species boundaryCondition="false" constant="false" hasOnlySubstanceUnits="false" id="M_Chlorophyllide b[c]" name="Chlorophyllide b" compartment="c"/>
      <species boundaryCondition="false" constant="false" hasOnlySubstanceUnits="false" id="M_Malonyl_[acp] methyl ester[c]" name="Malonyl_[acp] methyl ester" compartment="c"/>
      <species boundaryCondition="false" constant="false" hasOnlySubstanceUnits="false" id="M_3_Ketoglutaryl_[acp] methyl ester[c]" name="3_Ketoglutaryl_[acp] methyl ester" compartment="c"/>
      <species boundaryCondition="false" constant="false" hasOnlySubstanceUnits="false" id="M_3_Hydroxyglutaryl_[acp] methyl ester[c]" name="3_Hydroxyglutaryl_[acp] methyl ester" compartment="c"/>
      <species boundaryCondition="false" constant="false" hasOnlySubstanceUnits="false" id="M_Enoylglutaryl_[acp] methyl ester[c]" name="Enoylglutaryl_[acp] methyl ester" compartment="c"/>
      <species boundaryCondition="false" constant="false" hasOnlySubstanceUnits="false" id="M_Glutaryl_[acp] methyl ester[c]" name="Glutaryl_[acp] methyl ester" compartment="c"/>
      <species boundaryCondition="false" constant="false" hasOnlySubstanceUnits="false" id="M_3_Ketopimeloyl_[acp] methyl ester[c]" name="3_Ketopimeloyl_[acp] methyl ester" compartment="c"/>
      <species boundaryCondition="false" constant="false" hasOnlySubstanceUnits="false" id="M_3_Hydroxypimeloyl_[acp] methyl ester[c]" name="3_Hydroxypimeloyl_[acp] methyl ester" compartment="c"/>
      <species boundaryCondition="false" constant="false" hasOnlySubstanceUnits="false" id="M_Enoylpimeloyl_[acp] methyl ester[c]" name="Enoylpimeloyl_[acp] methyl ester" compartment="c"/>
      <species boundaryCondition="false" constant="false" hasOnlySubstanceUnits="false" id="M_Pimeloyl_[acyl_carrier protein] methyl ester[c]" name="Pimeloyl_[acyl_carrier protein] methyl ester" compartment="c"/>
      <species boundaryCondition="false" constant="false" hasOnlySubstanceUnits="false" id="M_Pimeloyl_[acyl_carrier protein][c]" name="Pimeloyl_[acyl_carrier protein]" compartment="c"/>
      <species boundaryCondition="false" constant="false" hasOnlySubstanceUnits="false" id="M_Ferricytochrome c[c]" name="Ferricytochrome c" compartment="c"/>
      <species boundaryCondition="false" constant="false" hasOnlySubstanceUnits="false" id="M_Sulfate[c]" name="Sulfate" compartment="c"/>
      <species boundaryCondition="false" constant="false" hasOnlySubstanceUnits="false" id="M_Ferrocytochrome c[c]" name="Ferrocytochrome c" compartment="c"/>
      <species boundaryCondition="false" constant="false" hasOnlySubstanceUnits="false" id="M_7_Aminomethyl_7_carbaguanine[c]" name="7_Aminomethyl_7_carbaguanine" compartment="c"/>
      <species boundaryCondition="false" constant="false" hasOnlySubstanceUnits="false" id="M_tRNA 7_aminomethyl_7_carbaguanine[c]" name="tRNA 7_aminomethyl_7_carbaguanine" compartment="c"/>
      <species boundaryCondition="false" constant="false" hasOnlySubstanceUnits="false" id="M_tRNA adenine[c]" name="tRNA adenine" compartment="c"/>
      <species boundaryCondition="false" constant="false" hasOnlySubstanceUnits="false" id="M_tRNA hypoxanthine[c] +NH3[c]" name="tRNA hypoxanthine[c] +NH3" compartment="c"/>
      <species boundaryCondition="false" constant="false" hasOnlySubstanceUnits="false" id="M_tRNA(Ala) adenine[c]" name="tRNA(Ala) adenine" compartment="c"/>
      <species boundaryCondition="false" constant="false" hasOnlySubstanceUnits="false" id="M_tRNA(Ala) hypoxanthine[c]" name="tRNA(Ala) hypoxanthine" compartment="c"/>
      <species boundaryCondition="false" constant="false" hasOnlySubstanceUnits="false" id="M_5alpha_Androstane_3,17_dione[c]" name="5alpha_Androstane_3,17_dione" compartment="c"/>
      <species boundaryCondition="false" constant="false" hasOnlySubstanceUnits="false" id="M_Myricetin[c]" name="Myricetin" compartment="c"/>
      <species boundaryCondition="false" constant="false" hasOnlySubstanceUnits="false" id="M_Tricetin[c]" name="Tricetin" compartment="c"/>
      <species boundaryCondition="false" constant="false" hasOnlySubstanceUnits="false" id="M_beta_Carotene[c]" name="beta_Carotene" compartment="c"/>
      <species boundaryCondition="false" constant="false" hasOnlySubstanceUnits="false" id="M_9_cis_beta_Carotene[c]" name="9_cis_beta_Carotene" compartment="c"/>
      <species boundaryCondition="false" constant="false" hasOnlySubstanceUnits="false" id="M_Pelargonidin 3_O_beta_D_sambubioside[c]" name="Pelargonidin 3_O_beta_D_sambubioside" compartment="c"/>
      <species boundaryCondition="false" constant="false" hasOnlySubstanceUnits="false" id="M_Cyanidin 3_O_beta_D_sambubioside[c]" name="Cyanidin 3_O_beta_D_sambubioside" compartment="c"/>
      <species boundaryCondition="false" constant="false" hasOnlySubstanceUnits="false" id="M_Delphinidin 3_O_glucoside[c]" name="Delphinidin 3_O_glucoside" compartment="c"/>
      <species boundaryCondition="false" constant="false" hasOnlySubstanceUnits="false" id="M_Delphinidin 3_O_beta_D_sambubioside[c]" name="Delphinidin 3_O_beta_D_sambubioside" compartment="c"/>
      <species boundaryCondition="false" constant="false" hasOnlySubstanceUnits="false" id="M_L_Histidine_[translation elongation factor 2][c]" name="L_Histidine_[translation elongation factor 2]" compartment="c"/>
      <species boundaryCondition="false" constant="false" hasOnlySubstanceUnits="false" id="M_Peptide 2_(3_carboxy_3_aminopropyl)_L_histidine[c]" name="Peptide 2_(3_carboxy_3_aminopropyl)_L_histidine" compartment="c"/>
      <species boundaryCondition="false" constant="false" hasOnlySubstanceUnits="false" id="M_S_Substituted N_acetyl_L_cysteine[c]" name="S_Substituted N_acetyl_L_cysteine" compartment="c"/>
      <species boundaryCondition="false" constant="false" hasOnlySubstanceUnits="false" id="M_S_Substituted L_cysteine[c]" name="S_Substituted L_cysteine" compartment="c"/>
      <species boundaryCondition="false" constant="false" hasOnlySubstanceUnits="false" id="M_9_cis_10&apos;_Apo_beta_carotenal[c]" name="9_cis_10&apos;_Apo_beta_carotenal" compartment="c"/>
      <species boundaryCondition="false" constant="false" hasOnlySubstanceUnits="false" id="M_beta_Ionone[c]" name="beta_Ionone" compartment="c"/>
      <species boundaryCondition="false" constant="false" hasOnlySubstanceUnits="false" id="M_Carlactone[c]" name="Carlactone" compartment="c"/>
      <species boundaryCondition="false" constant="false" hasOnlySubstanceUnits="false" id="M_(2E,4E,6E)_7_Hydroxy_4_methylhepta_2,4,6_trienal[c]" name="(2E,4E,6E)_7_Hydroxy_4_methylhepta_2,4,6_trienal" compartment="c"/>
      <species boundaryCondition="false" constant="false" hasOnlySubstanceUnits="false" id="M_7_[(3S)_(3_Amino_3_carboxypropyl)]wyosine in tRNA(Phe)[c]" name="7_[(3S)_(3_Amino_3_carboxypropyl)]wyosine in tRNA(Phe)" compartment="c"/>
      <species boundaryCondition="false" constant="false" hasOnlySubstanceUnits="false" id="M_7_[(3S)_3_Amino_3_(methoxycarbonyl)propyl]wyosine in tRNA(Phe)[c]" name="7_[(3S)_3_Amino_3_(methoxycarbonyl)propyl]wyosine in tRNA(Phe)" compartment="c"/>
      <species boundaryCondition="false" constant="false" hasOnlySubstanceUnits="false" id="M_Wybutosine in tRNA(Phe)[c]" name="Wybutosine in tRNA(Phe)" compartment="c"/>
      <species boundaryCondition="false" constant="false" hasOnlySubstanceUnits="false" id="M_L_Threonylcarbamoyladenylate[c]" name="L_Threonylcarbamoyladenylate" compartment="c"/>
      <species boundaryCondition="false" constant="false" hasOnlySubstanceUnits="false" id="M_N6_L_Threonylcarbamoyladenine in tRNA[c]" name="N6_L_Threonylcarbamoyladenine in tRNA" compartment="c"/>
      <species boundaryCondition="false" constant="false" hasOnlySubstanceUnits="false" id="M_2_Methylthio_N6_L_threonylcarbamoyladenine in tRNA[c]" name="2_Methylthio_N6_L_threonylcarbamoyladenine in tRNA" compartment="c"/>
      <species boundaryCondition="false" constant="false" hasOnlySubstanceUnits="false" id="M_Phytol[c]" name="Phytol" compartment="c"/>
      <species boundaryCondition="false" constant="false" hasOnlySubstanceUnits="false" id="M_Phytyl phosphate[c]" name="Phytyl phosphate" compartment="c"/>
      <species boundaryCondition="false" constant="false" hasOnlySubstanceUnits="false" id="M_Reduced flavoprotein[c]" name="Reduced flavoprotein" compartment="c"/>
      <species boundaryCondition="false" constant="false" hasOnlySubstanceUnits="false" id="M_Oxidized flavoprotein[c]" name="Oxidized flavoprotein" compartment="c"/>
      <species boundaryCondition="false" constant="false" hasOnlySubstanceUnits="false" id="M_6_Deoxotyphasterol[c]" name="6_Deoxotyphasterol" compartment="c"/>
      <species boundaryCondition="false" constant="false" hasOnlySubstanceUnits="false" id="M_7_Oxatyphasterol[c]" name="7_Oxatyphasterol" compartment="c"/>
      <species boundaryCondition="false" constant="false" hasOnlySubstanceUnits="false" id="M_5_O_Caffeoylshikimic acid[c]" name="5_O_Caffeoylshikimic acid" compartment="c"/>
      <species boundaryCondition="false" constant="false" hasOnlySubstanceUnits="false" id="M_N6_Dimethyladenine in rRNA[c]" name="N6_Dimethyladenine in rRNA" compartment="c"/>
      <species boundaryCondition="false" constant="false" hasOnlySubstanceUnits="false" id="M_1,4_Dihydroxy_2_naphthoate[c]" name="1,4_Dihydroxy_2_naphthoate" compartment="c"/>
      <species boundaryCondition="false" constant="false" hasOnlySubstanceUnits="false" id="M_3_Hexenal[c]" name="3_Hexenal" compartment="c"/>
      <species boundaryCondition="false" constant="false" hasOnlySubstanceUnits="false" id="M_3_Hexenol[c]" name="3_Hexenol" compartment="c"/>
      <species boundaryCondition="false" constant="false" hasOnlySubstanceUnits="false" id="M_Protein glutamine[c]" name="Protein glutamine" compartment="c"/>
      <species boundaryCondition="false" constant="false" hasOnlySubstanceUnits="false" id="M_Protein N5_methyl_L_glutamine[c]" name="Protein N5_methyl_L_glutamine" compartment="c"/>
      <species boundaryCondition="false" constant="false" hasOnlySubstanceUnits="false" id="M_5&apos;_Triphospho_[mRNA][c]" name="5&apos;_Triphospho_[mRNA]" compartment="c"/>
      <species boundaryCondition="false" constant="false" hasOnlySubstanceUnits="false" id="M_N7_Methylguanosine 5&apos;_diphosphate[c]" name="N7_Methylguanosine 5&apos;_diphosphate" compartment="c"/>
      <species boundaryCondition="false" constant="false" hasOnlySubstanceUnits="false" id="M_5&apos;_Phospho_[mRNA][c]" name="5&apos;_Phospho_[mRNA]" compartment="c"/>
      <species boundaryCondition="false" constant="false" hasOnlySubstanceUnits="false" id="M_Carboxyphosphate[c]" name="Carboxyphosphate" compartment="c"/>
      <species boundaryCondition="false" constant="false" hasOnlySubstanceUnits="false" id="M_1_Phosphatidyl_1D_myo_inositol 5_phosphate[c]" name="1_Phosphatidyl_1D_myo_inositol 5_phosphate" compartment="c"/>
      <species boundaryCondition="false" constant="false" hasOnlySubstanceUnits="false" id="M_1_Phosphatidyl_1D_myo_inositol 4_phosphate[c]" name="1_Phosphatidyl_1D_myo_inositol 4_phosphate" compartment="c"/>
      <species boundaryCondition="false" constant="false" hasOnlySubstanceUnits="false" id="M_1D_myo_Inositol 1,4_bisphosphate[c]" name="1D_myo_Inositol 1,4_bisphosphate" compartment="c"/>
      <species boundaryCondition="false" constant="false" hasOnlySubstanceUnits="false" id="M_1D_myo_Inositol 1,3,4,5_tetrakisphosphate[c]" name="1D_myo_Inositol 1,3,4,5_tetrakisphosphate" compartment="c"/>
      <species boundaryCondition="false" constant="false" hasOnlySubstanceUnits="false" id="M_(S)_2_Aminobutanoate[c]" name="(S)_2_Aminobutanoate" compartment="c"/>
      <species boundaryCondition="false" constant="false" hasOnlySubstanceUnits="false" id="M_gamma_L_Glutamyl_L_2_aminobutyrate[c]" name="gamma_L_Glutamyl_L_2_aminobutyrate" compartment="c"/>
      <species boundaryCondition="false" constant="false" hasOnlySubstanceUnits="false" id="M_Ophthalmate[c]" name="Ophthalmate" compartment="c"/>
      <species boundaryCondition="false" constant="false" hasOnlySubstanceUnits="false" id="M_2_(alpha_Hydroxypropyl)thiamine diphosphate[c]" name="2_(alpha_Hydroxypropyl)thiamine diphosphate" compartment="c"/>
      <species boundaryCondition="false" constant="false" hasOnlySubstanceUnits="false" id="M_Enzyme N6_(S_propyldihydrolipoyl)lysine[c]" name="Enzyme N6_(S_propyldihydrolipoyl)lysine" compartment="c"/>
      <species boundaryCondition="false" constant="false" hasOnlySubstanceUnits="false" id="M_Palmitoleoyl_CoA[c]" name="Palmitoleoyl_CoA" compartment="c"/>
      <species boundaryCondition="false" constant="false" hasOnlySubstanceUnits="false" id="M_Ferrocytochrome b51[c]" name="Ferrocytochrome b51" compartment="c"/>
      <species boundaryCondition="false" constant="false" hasOnlySubstanceUnits="false" id="M_(9Z,12Z)_Hexadeca_9,12_dienoyl_CoA[c]" name="(9Z,12Z)_Hexadeca_9,12_dienoyl_CoA" compartment="c"/>
      <species boundaryCondition="false" constant="false" hasOnlySubstanceUnits="false" id="M_24_Methylenecholesterol[c]" name="24_Methylenecholesterol" compartment="c"/>
      <species boundaryCondition="false" constant="false" hasOnlySubstanceUnits="false" id="M_24_epi_Campesterol[c]" name="24_epi_Campesterol" compartment="c"/>
      <species boundaryCondition="false" constant="false" hasOnlySubstanceUnits="false" id="M_Brassicasterol[c]" name="Brassicasterol" compartment="c"/>
      <species boundaryCondition="false" constant="false" hasOnlySubstanceUnits="false" id="M_NMNH[c]" name="NMNH" compartment="c"/>
      <species boundaryCondition="false" constant="false" hasOnlySubstanceUnits="false" id="M_(4Z)_Hexadec_4_enoyl_[acyl_carrier protein][c]" name="(4Z)_Hexadec_4_enoyl_[acyl_carrier protein]" compartment="c"/>
      <species boundaryCondition="false" constant="false" hasOnlySubstanceUnits="false" id="M_(6Z)_Hexadec_6_enoyl_[acyl_carrier protein][c]" name="(6Z)_Hexadec_6_enoyl_[acyl_carrier protein]" compartment="c"/>
      <species boundaryCondition="false" constant="false" hasOnlySubstanceUnits="false" id="M_Peptide diphthine methyl ester[c]" name="Peptide diphthine methyl ester" compartment="c"/>
      <species boundaryCondition="false" constant="false" hasOnlySubstanceUnits="false" id="M_Pseudouridine[c]" name="Pseudouridine" compartment="c"/>
      <species boundaryCondition="false" constant="false" hasOnlySubstanceUnits="false" id="M_Nucleoside 3&apos;,5&apos;_bisphosphate[c]" name="Nucleoside 3&apos;,5&apos;_bisphosphate" compartment="c"/>
      <species boundaryCondition="false" constant="false" hasOnlySubstanceUnits="false" id="M_Nucleoside 5&apos;_phosphate[c]" name="Nucleoside 5&apos;_phosphate" compartment="c"/>
      <species boundaryCondition="false" constant="false" hasOnlySubstanceUnits="false" id="M_[Wnt]_O_(9Z)_hexadec_9_enoyl_L_serine[c]" name="[Wnt]_O_(9Z)_hexadec_9_enoyl_L_serine" compartment="c"/>
      <species boundaryCondition="false" constant="false" hasOnlySubstanceUnits="false" id="M_[Wnt]_L_serine[c]" name="[Wnt]_L_serine" compartment="c"/>
      <species boundaryCondition="false" constant="false" hasOnlySubstanceUnits="false" id="M_(9Z)_Hexadecenoic acid[c]" name="(9Z)_Hexadecenoic acid" compartment="c"/>
      <species boundaryCondition="false" constant="false" hasOnlySubstanceUnits="false" id="M_Protein_L_arginine[c]" name="Protein_L_arginine" compartment="c"/>
      <species boundaryCondition="false" constant="false" hasOnlySubstanceUnits="false" id="M_Protein N(omega)_methyl_L_arginine[c]" name="Protein N(omega)_methyl_L_arginine" compartment="c"/>
      <species boundaryCondition="false" constant="false" hasOnlySubstanceUnits="false" id="M_Protein N(omega),N(omega)_dimethyl_L_arginine[c]" name="Protein N(omega),N(omega)_dimethyl_L_arginine" compartment="c"/>
      <species boundaryCondition="false" constant="false" hasOnlySubstanceUnits="false" id="M_Protein N(omega),N(omega)&apos;_dimethyl_L_arginine[c]" name="Protein N(omega),N(omega)&apos;_dimethyl_L_arginine" compartment="c"/>
      <species boundaryCondition="false" constant="false" hasOnlySubstanceUnits="false" id="M_Protein N5_methyl_L_arginine[c]" name="Protein N5_methyl_L_arginine" compartment="c"/>
      <species boundaryCondition="false" constant="false" hasOnlySubstanceUnits="false" id="M_2_Oxoglutaramate[c]" name="2_Oxoglutaramate" compartment="c"/>
      <species boundaryCondition="false" constant="false" hasOnlySubstanceUnits="false" id="M_2_Oxosuccinamate[c]" name="2_Oxosuccinamate" compartment="c"/>
      <species boundaryCondition="false" constant="false" hasOnlySubstanceUnits="false" id="M_N6_(1,2_Dicarboxyethyl)_AMP[c]" name="N6_(1,2_Dicarboxyethyl)_AMP" compartment="c"/>
      <species boundaryCondition="false" constant="false" hasOnlySubstanceUnits="false" id="M_N_(L_Arginino)succinate[c]" name="N_(L_Arginino)succinate" compartment="c"/>
      <species boundaryCondition="false" constant="false" hasOnlySubstanceUnits="false" id="M_12_OPDA[c]" name="12_OPDA" compartment="c"/>
      <species boundaryCondition="false" constant="false" hasOnlySubstanceUnits="false" id="M_8_[(1R,2R)_3_Oxo_2_{(Z)_pent_2_enyl}cyclopentyl]octanoate[c]" name="8_[(1R,2R)_3_Oxo_2_{(Z)_pent_2_enyl}cyclopentyl]octanoate" compartment="c"/>
      <species boundaryCondition="false" constant="false" hasOnlySubstanceUnits="false" id="M_(9Z,15Z)_(13S)_12,13_Epoxyoctadeca_9,11,15_trienoic acid[c]" name="(9Z,15Z)_(13S)_12,13_Epoxyoctadeca_9,11,15_trienoic acid" compartment="c"/>
      <species boundaryCondition="false" constant="false" hasOnlySubstanceUnits="false" id="M_(_)_Jasmonic acid[c]" name="(_)_Jasmonic acid" compartment="c"/>
      <species boundaryCondition="false" constant="false" hasOnlySubstanceUnits="false" id="M_Methyl jasmonate[c]" name="Methyl jasmonate" compartment="c"/>
      <species boundaryCondition="false" constant="false" hasOnlySubstanceUnits="false" id="M_(+)_7_Isojasmonic acid[c]" name="(+)_7_Isojasmonic acid" compartment="c"/>
      <species boundaryCondition="false" constant="false" hasOnlySubstanceUnits="false" id="M_9_Oxononanoic acid[c]" name="9_Oxononanoic acid" compartment="c"/>
      <species boundaryCondition="false" constant="false" hasOnlySubstanceUnits="false" id="M_3,6_Nonadienal[c]" name="3,6_Nonadienal" compartment="c"/>
      <species boundaryCondition="false" constant="false" hasOnlySubstanceUnits="false" id="M_13(S)_HPOT[c]" name="13(S)_HPOT" compartment="c"/>
      <species boundaryCondition="false" constant="false" hasOnlySubstanceUnits="false" id="M_12_Oxo_9(Z)_dodecenoic acid[c]" name="12_Oxo_9(Z)_dodecenoic acid" compartment="c"/>
      <species boundaryCondition="false" constant="false" hasOnlySubstanceUnits="false" id="M_OPC6_CoA[c]" name="OPC6_CoA" compartment="c"/>
      <species boundaryCondition="false" constant="false" hasOnlySubstanceUnits="false" id="M_OPC4_CoA[c]" name="OPC4_CoA" compartment="c"/>
      <species boundaryCondition="false" constant="false" hasOnlySubstanceUnits="false" id="M_3_Oxo_OPC4_CoA[c]" name="3_Oxo_OPC4_CoA" compartment="c"/>
      <species boundaryCondition="false" constant="false" hasOnlySubstanceUnits="false" id="M_(+)_7_Isojasmonic acid CoA[c]" name="(+)_7_Isojasmonic acid CoA" compartment="c"/>
      <species boundaryCondition="false" constant="false" hasOnlySubstanceUnits="false" id="M_OPC8_CoA[c]" name="OPC8_CoA" compartment="c"/>
      <species boundaryCondition="false" constant="false" hasOnlySubstanceUnits="false" id="M_trans_2_Enoyl_OPC8_CoA[c]" name="trans_2_Enoyl_OPC8_CoA" compartment="c"/>
      <species boundaryCondition="false" constant="false" hasOnlySubstanceUnits="false" id="M_trans_2_Enoyl_OPC6_CoA[c]" name="trans_2_Enoyl_OPC6_CoA" compartment="c"/>
      <species boundaryCondition="false" constant="false" hasOnlySubstanceUnits="false" id="M_trans_2_Enoyl_OPC4_CoA[c]" name="trans_2_Enoyl_OPC4_CoA" compartment="c"/>
      <species boundaryCondition="false" constant="false" hasOnlySubstanceUnits="false" id="M_3_Hydroxy_OPC4_CoA[c]" name="3_Hydroxy_OPC4_CoA" compartment="c"/>
      <species boundaryCondition="false" constant="false" hasOnlySubstanceUnits="false" id="M_UDP_4_keto_rhamnose[c]" name="UDP_4_keto_rhamnose" compartment="c"/>
      <species boundaryCondition="false" constant="false" hasOnlySubstanceUnits="false" id="M_D_Glucuronate 1_phosphate[c]" name="D_Glucuronate 1_phosphate" compartment="c"/>
      <species boundaryCondition="false" constant="false" hasOnlySubstanceUnits="false" id="M_D_Glucuronate[c]" name="D_Glucuronate" compartment="c"/>
      <species boundaryCondition="false" constant="false" hasOnlySubstanceUnits="false" id="M_tRNA(Tyr)[c]" name="tRNA(Tyr)" compartment="c"/>
      <species boundaryCondition="false" constant="false" hasOnlySubstanceUnits="false" id="M_L_Tyrosyl_tRNA(Tyr)[c]" name="L_Tyrosyl_tRNA(Tyr)" compartment="c"/>
      <species boundaryCondition="false" constant="false" hasOnlySubstanceUnits="false" id="M_tRNA(Asn)[c]" name="tRNA(Asn)" compartment="c"/>
      <species boundaryCondition="false" constant="false" hasOnlySubstanceUnits="false" id="M_L_Asparaginyl_tRNA(Asn)[c]" name="L_Asparaginyl_tRNA(Asn)" compartment="c"/>
      <species boundaryCondition="false" constant="false" hasOnlySubstanceUnits="false" id="M_tRNA(Cys)[c]" name="tRNA(Cys)" compartment="c"/>
      <species boundaryCondition="false" constant="false" hasOnlySubstanceUnits="false" id="M_L_Cysteinyl_tRNA(Cys)[c]" name="L_Cysteinyl_tRNA(Cys)" compartment="c"/>
      <species boundaryCondition="false" constant="false" hasOnlySubstanceUnits="false" id="M_tRNA(His)[c]" name="tRNA(His)" compartment="c"/>
      <species boundaryCondition="false" constant="false" hasOnlySubstanceUnits="false" id="M_L_Histidyl_tRNA(His)[c]" name="L_Histidyl_tRNA(His)" compartment="c"/>
      <species boundaryCondition="false" constant="false" hasOnlySubstanceUnits="false" id="M_tRNA(Phe)[c]" name="tRNA(Phe)" compartment="c"/>
      <species boundaryCondition="false" constant="false" hasOnlySubstanceUnits="false" id="M_L_Phenylalanyl_tRNA(Phe)[c]" name="L_Phenylalanyl_tRNA(Phe)" compartment="c"/>
      <species boundaryCondition="false" constant="false" hasOnlySubstanceUnits="false" id="M_tRNA(Pro)[c]" name="tRNA(Pro)" compartment="c"/>
      <species boundaryCondition="false" constant="false" hasOnlySubstanceUnits="false" id="M_L_Prolyl_tRNA(Pro)[c]" name="L_Prolyl_tRNA(Pro)" compartment="c"/>
      <species boundaryCondition="false" constant="false" hasOnlySubstanceUnits="false" id="M_tRNA(Ser)[c]" name="tRNA(Ser)" compartment="c"/>
      <species boundaryCondition="false" constant="false" hasOnlySubstanceUnits="false" id="M_L_Seryl_tRNA(Ser)[c]" name="L_Seryl_tRNA(Ser)" compartment="c"/>
      <species boundaryCondition="false" constant="false" hasOnlySubstanceUnits="false" id="M_tRNA(Thr)[c]" name="tRNA(Thr)" compartment="c"/>
      <species boundaryCondition="false" constant="false" hasOnlySubstanceUnits="false" id="M_L_Threonyl_tRNA(Thr)[c]" name="L_Threonyl_tRNA(Thr)" compartment="c"/>
      <species boundaryCondition="false" constant="false" hasOnlySubstanceUnits="false" id="M_L_Aspartyl_tRNA(Asn)[c]" name="L_Aspartyl_tRNA(Asn)" compartment="c"/>
      <species boundaryCondition="false" constant="false" hasOnlySubstanceUnits="false" id="M_tRNA(Asp)[c]" name="tRNA(Asp)" compartment="c"/>
      <species boundaryCondition="false" constant="false" hasOnlySubstanceUnits="false" id="M_L_Aspartyl_tRNA(Asp)[c]" name="L_Aspartyl_tRNA(Asp)" compartment="c"/>
      <species boundaryCondition="false" constant="false" hasOnlySubstanceUnits="false" id="M_tRNA(Sec)[c]" name="tRNA(Sec)" compartment="c"/>
      <species boundaryCondition="false" constant="false" hasOnlySubstanceUnits="false" id="M_L_Seryl_tRNA(Sec)[c]" name="L_Seryl_tRNA(Sec)" compartment="c"/>
      <species boundaryCondition="false" constant="false" hasOnlySubstanceUnits="false" id="M_tRNA(Trp)[c]" name="tRNA(Trp)" compartment="c"/>
      <species boundaryCondition="false" constant="false" hasOnlySubstanceUnits="false" id="M_L_Tryptophanyl_tRNA(Trp)[c]" name="L_Tryptophanyl_tRNA(Trp)" compartment="c"/>
      <species boundaryCondition="false" constant="false" hasOnlySubstanceUnits="false" id="M_Cyanidin[c]" name="Cyanidin" compartment="c"/>
      <species boundaryCondition="false" constant="false" hasOnlySubstanceUnits="false" id="M_Delphinidin[c]" name="Delphinidin" compartment="c"/>
      <species boundaryCondition="false" constant="false" hasOnlySubstanceUnits="false" id="M_Cyanin[c]" name="Cyanin" compartment="c"/>
      <species boundaryCondition="false" constant="false" hasOnlySubstanceUnits="false" id="M_Cyanidin 3_O_(6_O_p_coumaroyl)glucoside[c]" name="Cyanidin 3_O_(6_O_p_coumaroyl)glucoside" compartment="c"/>
      <species boundaryCondition="false" constant="false" hasOnlySubstanceUnits="false" id="M_Cyanidin 3_O_(6_O_p_coumaroyl)glucoside_5_O_glucoside[c]" name="Cyanidin 3_O_(6_O_p_coumaroyl)glucoside_5_O_glucoside" compartment="c"/>
      <species boundaryCondition="false" constant="false" hasOnlySubstanceUnits="false" id="M_Pelargonin[c]" name="Pelargonin" compartment="c"/>
      <species boundaryCondition="false" constant="false" hasOnlySubstanceUnits="false" id="M_Delphin[c]" name="Delphin" compartment="c"/>
      <species boundaryCondition="false" constant="false" hasOnlySubstanceUnits="false" id="M_5(S)_HPETE[c]" name="5(S)_HPETE" compartment="c"/>
      <species boundaryCondition="false" constant="false" hasOnlySubstanceUnits="false" id="M_5(S)_HETE[c]" name="5(S)_HETE" compartment="c"/>
      <species boundaryCondition="false" constant="false" hasOnlySubstanceUnits="false" id="M_15(S)_HPETE[c]" name="15(S)_HPETE" compartment="c"/>
      <species boundaryCondition="false" constant="false" hasOnlySubstanceUnits="false" id="M_(15S)_15_Hydroxy_5,8,11_cis_13_trans_eicosatetraenoate[c]" name="(15S)_15_Hydroxy_5,8,11_cis_13_trans_eicosatetraenoate" compartment="c"/>
      <species boundaryCondition="false" constant="false" hasOnlySubstanceUnits="false" id="M_N_(omega)_Hydroxyarginine[c]" name="N_(omega)_Hydroxyarginine" compartment="c"/>
      <species boundaryCondition="false" constant="false" hasOnlySubstanceUnits="false" id="M_4_Aminobutyraldehyde[c]" name="4_Aminobutyraldehyde" compartment="c"/>
      <species boundaryCondition="false" constant="false" hasOnlySubstanceUnits="false" id="M_N_Acetyl_L_glutamate 5_semialdehyde[c]" name="N_Acetyl_L_glutamate 5_semialdehyde" compartment="c"/>
      <species boundaryCondition="false" constant="false" hasOnlySubstanceUnits="false" id="M_N_Acetyl_L_glutamate 5_phosphate[c]" name="N_Acetyl_L_glutamate 5_phosphate" compartment="c"/>
      <species boundaryCondition="false" constant="false" hasOnlySubstanceUnits="false" id="M_N_Acetyl_L_citrulline[c]" name="N_Acetyl_L_citrulline" compartment="c"/>
      <species boundaryCondition="false" constant="false" hasOnlySubstanceUnits="false" id="M_L_Galactose 1_phosphate[c]" name="L_Galactose 1_phosphate" compartment="c"/>
      <species boundaryCondition="false" constant="false" hasOnlySubstanceUnits="false" id="M_L_Galactose[c]" name="L_Galactose" compartment="c"/>
      <species boundaryCondition="false" constant="false" hasOnlySubstanceUnits="false" id="M_L_Galactono_1,4_lactone[c]" name="L_Galactono_1,4_lactone" compartment="c"/>
      <species boundaryCondition="false" constant="false" hasOnlySubstanceUnits="false" id="M_Monodehydroascorbate[c]" name="Monodehydroascorbate" compartment="c"/>
      <species boundaryCondition="false" constant="false" hasOnlySubstanceUnits="false" id="M_Indolin_2_one[c]" name="Indolin_2_one" compartment="c"/>
      <species boundaryCondition="false" constant="false" hasOnlySubstanceUnits="false" id="M_NADP[c]" name="NADP" compartment="c"/>
      <species boundaryCondition="false" constant="false" hasOnlySubstanceUnits="false" id="M_DIBOA[c]" name="DIBOA" compartment="c"/>
      <species boundaryCondition="false" constant="false" hasOnlySubstanceUnits="false" id="M_DIBOA_glucoside[c]" name="DIBOA_glucoside" compartment="c"/>
      <species boundaryCondition="false" constant="false" hasOnlySubstanceUnits="false" id="M_3_Oxostearoyl_CoA[c]" name="3_Oxostearoyl_CoA" compartment="c"/>
      <species boundaryCondition="false" constant="false" hasOnlySubstanceUnits="false" id="M_3_Hydroxyoctadecanoyl_CoA[c]" name="3_Hydroxyoctadecanoyl_CoA" compartment="c"/>
      <species boundaryCondition="false" constant="false" hasOnlySubstanceUnits="false" id="M_(2E)_Octadecenoyl_CoA[c]" name="(2E)_Octadecenoyl_CoA" compartment="c"/>
      <species boundaryCondition="false" constant="false" hasOnlySubstanceUnits="false" id="M_Typhasterol[c]" name="Typhasterol" compartment="c"/>
      <species boundaryCondition="false" constant="false" hasOnlySubstanceUnits="false" id="M_22alpha_Hydroxy_campesterol[c]" name="22alpha_Hydroxy_campesterol" compartment="c"/>
      <species boundaryCondition="false" constant="false" hasOnlySubstanceUnits="false" id="M_(22R,23R)_22,23_Dihydroxycampesterol[c]" name="(22R,23R)_22,23_Dihydroxycampesterol" compartment="c"/>
      <species boundaryCondition="false" constant="false" hasOnlySubstanceUnits="false" id="M_Campesterol[c]" name="Campesterol" compartment="c"/>
      <species boundaryCondition="false" constant="false" hasOnlySubstanceUnits="false" id="M_(22R,23R)_22,23_Dihydroxy_campest_4_en_3_one[c]" name="(22R,23R)_22,23_Dihydroxy_campest_4_en_3_one" compartment="c"/>
      <species boundaryCondition="false" constant="false" hasOnlySubstanceUnits="false" id="M_7_Oxateasterone[c]" name="7_Oxateasterone" compartment="c"/>
      <species boundaryCondition="false" constant="false" hasOnlySubstanceUnits="false" id="M_2_Acetolactate[c]" name="2_Acetolactate" compartment="c"/>
      <species boundaryCondition="false" constant="false" hasOnlySubstanceUnits="false" id="M_2_Hydroxyglutarate[c]" name="2_Hydroxyglutarate" compartment="c"/>
      <species boundaryCondition="false" constant="false" hasOnlySubstanceUnits="false" id="M_1_Methylxanthine[c]" name="1_Methylxanthine" compartment="c"/>
      <species boundaryCondition="false" constant="false" hasOnlySubstanceUnits="false" id="M_1_Methyluric acid[c]" name="1_Methyluric acid" compartment="c"/>
      <species boundaryCondition="false" constant="false" hasOnlySubstanceUnits="false" id="M_Theobromine[c]" name="Theobromine" compartment="c"/>
      <species boundaryCondition="false" constant="false" hasOnlySubstanceUnits="false" id="M_3,7_Dimethyluric acid[c]" name="3,7_Dimethyluric acid" compartment="c"/>
      <species boundaryCondition="false" constant="false" hasOnlySubstanceUnits="false" id="M_7_Methylxanthine[c]" name="7_Methylxanthine" compartment="c"/>
      <species boundaryCondition="false" constant="false" hasOnlySubstanceUnits="false" id="M_7_Methyluric acid[c]" name="7_Methyluric acid" compartment="c"/>
      <species boundaryCondition="false" constant="false" hasOnlySubstanceUnits="false" id="M_15,9&apos;_dicis_Phytofluene[c]" name="15,9&apos;_dicis_Phytofluene" compartment="c"/>
      <species boundaryCondition="false" constant="false" hasOnlySubstanceUnits="false" id="M_7,9,9&apos;_tricis_Neurosporene[c]" name="7,9,9&apos;_tricis_Neurosporene" compartment="c"/>
      <species boundaryCondition="false" constant="false" hasOnlySubstanceUnits="false" id="M_gamma_Carotene[c]" name="gamma_Carotene" compartment="c"/>
      <species boundaryCondition="false" constant="false" hasOnlySubstanceUnits="false" id="M_Abscisic aldehyde[c]" name="Abscisic aldehyde" compartment="c"/>
      <species boundaryCondition="false" constant="false" hasOnlySubstanceUnits="false" id="M_Abscisate[c]" name="Abscisate" compartment="c"/>
      <species boundaryCondition="false" constant="false" hasOnlySubstanceUnits="false" id="M_8&apos;_Hydroxyabscisate[c]" name="8&apos;_Hydroxyabscisate" compartment="c"/>
      <species boundaryCondition="false" constant="false" hasOnlySubstanceUnits="false" id="M_alpha_Carotene[c]" name="alpha_Carotene" compartment="c"/>
      <species boundaryCondition="false" constant="false" hasOnlySubstanceUnits="false" id="M_Zeinoxanthin[c]" name="Zeinoxanthin" compartment="c"/>
      <species boundaryCondition="false" constant="false" hasOnlySubstanceUnits="false" id="M_Lutein[c]" name="Lutein" compartment="c"/>
      <species boundaryCondition="false" constant="false" hasOnlySubstanceUnits="false" id="M_delta_Carotene[c]" name="delta_Carotene" compartment="c"/>
      <species boundaryCondition="false" constant="false" hasOnlySubstanceUnits="false" id="M_epsilon_Carotene[c]" name="epsilon_Carotene" compartment="c"/>
      <species boundaryCondition="false" constant="false" hasOnlySubstanceUnits="false" id="M_beta_Cryptoxanthin[c]" name="beta_Cryptoxanthin" compartment="c"/>
      <species boundaryCondition="false" constant="false" hasOnlySubstanceUnits="false" id="M_Neoxanthin[c]" name="Neoxanthin" compartment="c"/>
      <species boundaryCondition="false" constant="false" hasOnlySubstanceUnits="false" id="M_9&apos;_cis_Neoxanthin[c]" name="9&apos;_cis_Neoxanthin" compartment="c"/>
      <species boundaryCondition="false" constant="false" hasOnlySubstanceUnits="false" id="M_9_cis_Violaxanthin[c]" name="9_cis_Violaxanthin" compartment="c"/>
      <species boundaryCondition="false" constant="false" hasOnlySubstanceUnits="false" id="M_C25_Allenic_apo_aldehyde[c]" name="C25_Allenic_apo_aldehyde" compartment="c"/>
      <species boundaryCondition="false" constant="false" hasOnlySubstanceUnits="false" id="M_C25_Epoxy_apo_aldehyde[c]" name="C25_Epoxy_apo_aldehyde" compartment="c"/>
      <species boundaryCondition="false" constant="false" hasOnlySubstanceUnits="false" id="M_Echinenone[c]" name="Echinenone" compartment="c"/>
      <species boundaryCondition="false" constant="false" hasOnlySubstanceUnits="false" id="M_3&apos;_Hydroxyechinenone[c]" name="3&apos;_Hydroxyechinenone" compartment="c"/>
      <species boundaryCondition="false" constant="false" hasOnlySubstanceUnits="false" id="M_3_Hydroxyechinenone[c]" name="3_Hydroxyechinenone" compartment="c"/>
      <species boundaryCondition="false" constant="false" hasOnlySubstanceUnits="false" id="M_Canthaxanthin[c]" name="Canthaxanthin" compartment="c"/>
      <species boundaryCondition="false" constant="false" hasOnlySubstanceUnits="false" id="M_Phoenicoxanthin[c]" name="Phoenicoxanthin" compartment="c"/>
      <species boundaryCondition="false" constant="false" hasOnlySubstanceUnits="false" id="M_Adonixanthin[c]" name="Adonixanthin" compartment="c"/>
      <species boundaryCondition="false" constant="false" hasOnlySubstanceUnits="false" id="M_Astaxanthin[c]" name="Astaxanthin" compartment="c"/>
      <species boundaryCondition="false" constant="false" hasOnlySubstanceUnits="false" id="M_alpha_Cryptoxanthin[c]" name="alpha_Cryptoxanthin" compartment="c"/>
      <species boundaryCondition="false" constant="false" hasOnlySubstanceUnits="false" id="M_3_Carboxy_1_hydroxypropyl_ThPP[c]" name="3_Carboxy_1_hydroxypropyl_ThPP" compartment="c"/>
      <species boundaryCondition="false" constant="false" hasOnlySubstanceUnits="false" id="M_gamma_Glutamyl_beta_cyanoalanine[c]" name="gamma_Glutamyl_beta_cyanoalanine" compartment="c"/>
      <species boundaryCondition="false" constant="false" hasOnlySubstanceUnits="false" id="M_N_Hydroxy_L_phenylalanine[c]" name="N_Hydroxy_L_phenylalanine" compartment="c"/>
      <species boundaryCondition="false" constant="false" hasOnlySubstanceUnits="false" id="M_N,N_Dihydroxy_L_phenylalanine[c]" name="N,N_Dihydroxy_L_phenylalanine" compartment="c"/>
      <species boundaryCondition="false" constant="false" hasOnlySubstanceUnits="false" id="M_Mandelonitrile[c]" name="Mandelonitrile" compartment="c"/>
      <species boundaryCondition="false" constant="false" hasOnlySubstanceUnits="false" id="M_Prunasin[c]" name="Prunasin" compartment="c"/>
      <species boundaryCondition="false" constant="false" hasOnlySubstanceUnits="false" id="M_Amygdalin[c]" name="Amygdalin" compartment="c"/>
      <species boundaryCondition="false" constant="false" hasOnlySubstanceUnits="false" id="M_Benzaldehyde[c]" name="Benzaldehyde" compartment="c"/>
      <species boundaryCondition="false" constant="false" hasOnlySubstanceUnits="false" id="M_3_Aminopropiononitrile[c]" name="3_Aminopropiononitrile" compartment="c"/>
      <species boundaryCondition="false" constant="false" hasOnlySubstanceUnits="false" id="M_gamma_Glutamyl_beta_aminopropiononitrile[c]" name="gamma_Glutamyl_beta_aminopropiononitrile" compartment="c"/>
      <species boundaryCondition="false" constant="false" hasOnlySubstanceUnits="false" id="M_5_Methylthio_D_ribose[c]" name="5_Methylthio_D_ribose" compartment="c"/>
      <species boundaryCondition="false" constant="false" hasOnlySubstanceUnits="false" id="M_Thiocysteine[c]" name="Thiocysteine" compartment="c"/>
      <species boundaryCondition="false" constant="false" hasOnlySubstanceUnits="false" id="M_3_Mercaptolactate[c]" name="3_Mercaptolactate" compartment="c"/>
      <species boundaryCondition="false" constant="false" hasOnlySubstanceUnits="false" id="M_S_Sulfo_L_cysteine[c]" name="S_Sulfo_L_cysteine" compartment="c"/>
      <species boundaryCondition="false" constant="false" hasOnlySubstanceUnits="false" id="M_S_Methyl_5_thio_D_ribose 1_phosphate[c]" name="S_Methyl_5_thio_D_ribose 1_phosphate" compartment="c"/>
      <species boundaryCondition="false" constant="false" hasOnlySubstanceUnits="false" id="M_S_Methyl_5_thio_D_ribulose 1_phosphate[c]" name="S_Methyl_5_thio_D_ribulose 1_phosphate" compartment="c"/>
      <species boundaryCondition="false" constant="false" hasOnlySubstanceUnits="false" id="M_Ethylene[c]" name="Ethylene" compartment="c"/>
      <species boundaryCondition="false" constant="false" hasOnlySubstanceUnits="false" id="M_2,3_Diketo_5_methylthiopentyl_1_phosphate[c]" name="2,3_Diketo_5_methylthiopentyl_1_phosphate" compartment="c"/>
      <species boundaryCondition="false" constant="false" hasOnlySubstanceUnits="false" id="M_Gibberellin A20[c]" name="Gibberellin A20" compartment="c"/>
      <species boundaryCondition="false" constant="false" hasOnlySubstanceUnits="false" id="M_Gibberellin A1[c]" name="Gibberellin A1" compartment="c"/>
      <species boundaryCondition="false" constant="false" hasOnlySubstanceUnits="false" id="M_Gibberellin A4[c]" name="Gibberellin A4" compartment="c"/>
      <species boundaryCondition="false" constant="false" hasOnlySubstanceUnits="false" id="M_Gibberellin A8[c]" name="Gibberellin A8" compartment="c"/>
      <species boundaryCondition="false" constant="false" hasOnlySubstanceUnits="false" id="M_Kaur_16_en_18_ol[c]" name="Kaur_16_en_18_ol" compartment="c"/>
      <species boundaryCondition="false" constant="false" hasOnlySubstanceUnits="false" id="M_Kaur_16_en_18_al[c]" name="Kaur_16_en_18_al" compartment="c"/>
      <species boundaryCondition="false" constant="false" hasOnlySubstanceUnits="false" id="M_Gibberellin A12 aldehyde[c]" name="Gibberellin A12 aldehyde" compartment="c"/>
      <species boundaryCondition="false" constant="false" hasOnlySubstanceUnits="false" id="M_Gibberellin A53 aldehyde[c]" name="Gibberellin A53 aldehyde" compartment="c"/>
      <species boundaryCondition="false" constant="false" hasOnlySubstanceUnits="false" id="M_Gibberellin A53[c]" name="Gibberellin A53" compartment="c"/>
      <species boundaryCondition="false" constant="false" hasOnlySubstanceUnits="false" id="M_Gibberellin A44 diacid[c]" name="Gibberellin A44 diacid" compartment="c"/>
      <species boundaryCondition="false" constant="false" hasOnlySubstanceUnits="false" id="M_Gibberellin A19[c]" name="Gibberellin A19" compartment="c"/>
      <species boundaryCondition="false" constant="false" hasOnlySubstanceUnits="false" id="M_Gibberellin A29[c]" name="Gibberellin A29" compartment="c"/>
      <species boundaryCondition="false" constant="false" hasOnlySubstanceUnits="false" id="M_(E,E)_Geranyllinalool[c]" name="(E,E)_Geranyllinalool" compartment="c"/>
      <species boundaryCondition="false" constant="false" hasOnlySubstanceUnits="false" id="M_(E,E)_4,8,12_Trimethyltrideca_1,3,7,11_tetraene[c]" name="(E,E)_4,8,12_Trimethyltrideca_1,3,7,11_tetraene" compartment="c"/>
      <species boundaryCondition="false" constant="false" hasOnlySubstanceUnits="false" id="M_But_3_en_2_one[c]" name="But_3_en_2_one" compartment="c"/>
      <species boundaryCondition="false" constant="false" hasOnlySubstanceUnits="false" id="M_ent_Copalyl diphosphate[c]" name="ent_Copalyl diphosphate" compartment="c"/>
      <species boundaryCondition="false" constant="false" hasOnlySubstanceUnits="false" id="M_Gibberellin A15 open lactone[c]" name="Gibberellin A15 open lactone" compartment="c"/>
      <species boundaryCondition="false" constant="false" hasOnlySubstanceUnits="false" id="M_Gibberellin A24[c]" name="Gibberellin A24" compartment="c"/>
      <species boundaryCondition="false" constant="false" hasOnlySubstanceUnits="false" id="M_Gibberellin A9[c]" name="Gibberellin A9" compartment="c"/>
      <species boundaryCondition="false" constant="false" hasOnlySubstanceUnits="false" id="M_Gibberellin A51[c]" name="Gibberellin A51" compartment="c"/>
      <species boundaryCondition="false" constant="false" hasOnlySubstanceUnits="false" id="M_Gibberellin A34[c]" name="Gibberellin A34" compartment="c"/>
      <species boundaryCondition="false" constant="false" hasOnlySubstanceUnits="false" id="M_Ethanolamine[c]" name="Ethanolamine" compartment="c"/>
      <species boundaryCondition="false" constant="false" hasOnlySubstanceUnits="false" id="M_2_Acyl_1_(1_alkenyl)_sn_glycero_3_phosphate[c]" name="2_Acyl_1_(1_alkenyl)_sn_glycero_3_phosphate" compartment="c"/>
      <species boundaryCondition="false" constant="false" hasOnlySubstanceUnits="false" id="M_Oleoyl_[acyl_carrier protein][c]" name="Oleoyl_[acyl_carrier protein]" compartment="c"/>
      <species boundaryCondition="false" constant="false" hasOnlySubstanceUnits="false" id="M_Dodecanoic acid[c]" name="Dodecanoic acid" compartment="c"/>
      <species boundaryCondition="false" constant="false" hasOnlySubstanceUnits="false" id="M_Octanoic acid[c]" name="Octanoic acid" compartment="c"/>
      <species boundaryCondition="false" constant="false" hasOnlySubstanceUnits="false" id="M_Decanoic acid[c]" name="Decanoic acid" compartment="c"/>
      <species boundaryCondition="false" constant="false" hasOnlySubstanceUnits="false" id="M_Tetradecanoic acid[c]" name="Tetradecanoic acid" compartment="c"/>
      <species boundaryCondition="false" constant="false" hasOnlySubstanceUnits="false" id="M_Hexadecenoyl_[acyl_carrier protein][c]" name="Hexadecenoyl_[acyl_carrier protein]" compartment="c"/>
      <species boundaryCondition="false" constant="false" hasOnlySubstanceUnits="false" id="M_omega_Hydroxy fatty acid[c]" name="omega_Hydroxy fatty acid" compartment="c"/>
      <species boundaryCondition="false" constant="false" hasOnlySubstanceUnits="false" id="M_alpha_Hydroxy fatty acid[c]" name="alpha_Hydroxy fatty acid" compartment="c"/>
      <species boundaryCondition="false" constant="false" hasOnlySubstanceUnits="false" id="M_3&apos;,4&apos;,5,7_Tetrahydroxy_3_methoxyflavone[c]" name="3&apos;,4&apos;,5,7_Tetrahydroxy_3_methoxyflavone" compartment="c"/>
      <species boundaryCondition="false" constant="false" hasOnlySubstanceUnits="false" id="M_Kaempferide[c]" name="Kaempferide" compartment="c"/>
      <species boundaryCondition="false" constant="false" hasOnlySubstanceUnits="false" id="M_Dihydrokaempferol[c]" name="Dihydrokaempferol" compartment="c"/>
      <species boundaryCondition="false" constant="false" hasOnlySubstanceUnits="false" id="M_cis_3,4_Leucopelargonidin[c]" name="cis_3,4_Leucopelargonidin" compartment="c"/>
      <species boundaryCondition="false" constant="false" hasOnlySubstanceUnits="false" id="M_Taxifolin[c]" name="Taxifolin" compartment="c"/>
      <species boundaryCondition="false" constant="false" hasOnlySubstanceUnits="false" id="M_Leucocyanidin[c]" name="Leucocyanidin" compartment="c"/>
      <species boundaryCondition="false" constant="false" hasOnlySubstanceUnits="false" id="M_Dihydromyricetin[c]" name="Dihydromyricetin" compartment="c"/>
      <species boundaryCondition="false" constant="false" hasOnlySubstanceUnits="false" id="M_Eriodictyol[c]" name="Eriodictyol" compartment="c"/>
      <species boundaryCondition="false" constant="false" hasOnlySubstanceUnits="false" id="M_Luteoforol[c]" name="Luteoforol" compartment="c"/>
      <species boundaryCondition="false" constant="false" hasOnlySubstanceUnits="false" id="M_Leucodelphinidin[c]" name="Leucodelphinidin" compartment="c"/>
      <species boundaryCondition="false" constant="false" hasOnlySubstanceUnits="false" id="M_Pentahydroxyflavanone[c]" name="Pentahydroxyflavanone" compartment="c"/>
      <species boundaryCondition="false" constant="false" hasOnlySubstanceUnits="false" id="M_(+)_Catechin[c]" name="(+)_Catechin" compartment="c"/>
      <species boundaryCondition="false" constant="false" hasOnlySubstanceUnits="false" id="M_(+)_Gallocatechin[c]" name="(+)_Gallocatechin" compartment="c"/>
      <species boundaryCondition="false" constant="false" hasOnlySubstanceUnits="false" id="M_(_)_Epiafzelechin[c]" name="(_)_Epiafzelechin" compartment="c"/>
      <species boundaryCondition="false" constant="false" hasOnlySubstanceUnits="false" id="M_(_)_Epicatechin[c]" name="(_)_Epicatechin" compartment="c"/>
      <species boundaryCondition="false" constant="false" hasOnlySubstanceUnits="false" id="M_(_)_Epigallocatechin[c]" name="(_)_Epigallocatechin" compartment="c"/>
      <species boundaryCondition="false" constant="false" hasOnlySubstanceUnits="false" id="M_Naringenin[c]" name="Naringenin" compartment="c"/>
      <species boundaryCondition="false" constant="false" hasOnlySubstanceUnits="false" id="M_Apiforol[c]" name="Apiforol" compartment="c"/>
      <species boundaryCondition="false" constant="false" hasOnlySubstanceUnits="false" id="M_Afzelechin[c]" name="Afzelechin" compartment="c"/>
      <species boundaryCondition="false" constant="false" hasOnlySubstanceUnits="false" id="M_Isoliquiritigenin[c]" name="Isoliquiritigenin" compartment="c"/>
      <species boundaryCondition="false" constant="false" hasOnlySubstanceUnits="false" id="M_Liquiritigenin[c]" name="Liquiritigenin" compartment="c"/>
      <species boundaryCondition="false" constant="false" hasOnlySubstanceUnits="false" id="M_Butein[c]" name="Butein" compartment="c"/>
      <species boundaryCondition="false" constant="false" hasOnlySubstanceUnits="false" id="M_Butin[c]" name="Butin" compartment="c"/>
      <species boundaryCondition="false" constant="false" hasOnlySubstanceUnits="false" id="M_Cinnamoyl_CoA[c]" name="Cinnamoyl_CoA" compartment="c"/>
      <species boundaryCondition="false" constant="false" hasOnlySubstanceUnits="false" id="M_Naringenin chalcone[c]" name="Naringenin chalcone" compartment="c"/>
      <species boundaryCondition="false" constant="false" hasOnlySubstanceUnits="false" id="M_4_Coumaroylshikimate[c]" name="4_Coumaroylshikimate" compartment="c"/>
      <species boundaryCondition="false" constant="false" hasOnlySubstanceUnits="false" id="M_Quinate[c]" name="Quinate" compartment="c"/>
      <species boundaryCondition="false" constant="false" hasOnlySubstanceUnits="false" id="M_p_Coumaroyl quinic acid[c]" name="p_Coumaroyl quinic acid" compartment="c"/>
      <species boundaryCondition="false" constant="false" hasOnlySubstanceUnits="false" id="M_Chlorogenate[c]" name="Chlorogenate" compartment="c"/>
      <species boundaryCondition="false" constant="false" hasOnlySubstanceUnits="false" id="M_Pinocembrin chalcone[c]" name="Pinocembrin chalcone" compartment="c"/>
      <species boundaryCondition="false" constant="false" hasOnlySubstanceUnits="false" id="M_Pinocembrin[c]" name="Pinocembrin" compartment="c"/>
      <species boundaryCondition="false" constant="false" hasOnlySubstanceUnits="false" id="M_Pinobanksin[c]" name="Pinobanksin" compartment="c"/>
      <species boundaryCondition="false" constant="false" hasOnlySubstanceUnits="false" id="M_Garbanzol[c]" name="Garbanzol" compartment="c"/>
      <species boundaryCondition="false" constant="false" hasOnlySubstanceUnits="false" id="M_Homoeriodictyol chalcone[c]" name="Homoeriodictyol chalcone" compartment="c"/>
      <species boundaryCondition="false" constant="false" hasOnlySubstanceUnits="false" id="M_Eriodictyol chalcone[c]" name="Eriodictyol chalcone" compartment="c"/>
      <species boundaryCondition="false" constant="false" hasOnlySubstanceUnits="false" id="M_5_Deoxyleucopelargonidin[c]" name="5_Deoxyleucopelargonidin" compartment="c"/>
      <species boundaryCondition="false" constant="false" hasOnlySubstanceUnits="false" id="M_Galangin[c]" name="Galangin" compartment="c"/>
      <species boundaryCondition="false" constant="false" hasOnlySubstanceUnits="false" id="M_beta_D_Fructose 2_phosphate[c]" name="beta_D_Fructose 2_phosphate" compartment="c"/>
      <species boundaryCondition="false" constant="false" hasOnlySubstanceUnits="false" id="M_ADP_mannose[c]" name="ADP_mannose" compartment="c"/>
      <species boundaryCondition="false" constant="false" hasOnlySubstanceUnits="false" id="M_beta_D_Fructose 2,6_bisphosphate[c]" name="beta_D_Fructose 2,6_bisphosphate" compartment="c"/>
      <species boundaryCondition="false" constant="false" hasOnlySubstanceUnits="false" id="M_6_Deoxy_L_galactose[c]" name="6_Deoxy_L_galactose" compartment="c"/>
      <species boundaryCondition="false" constant="false" hasOnlySubstanceUnits="false" id="M_L_Fucose 1_phosphate[c]" name="L_Fucose 1_phosphate" compartment="c"/>
      <species boundaryCondition="false" constant="false" hasOnlySubstanceUnits="false" id="M_Galactan[c]" name="Galactan" compartment="c"/>
      <species boundaryCondition="false" constant="false" hasOnlySubstanceUnits="false" id="M_alpha_D_Galactose[c]" name="alpha_D_Galactose" compartment="c"/>
      <species boundaryCondition="false" constant="false" hasOnlySubstanceUnits="false" id="M_Sucrose[c]" name="Sucrose" compartment="c"/>
      <species boundaryCondition="false" constant="false" hasOnlySubstanceUnits="false" id="M_Raffinose[c]" name="Raffinose" compartment="c"/>
      <species boundaryCondition="false" constant="false" hasOnlySubstanceUnits="false" id="M_Stachyose[c]" name="Stachyose" compartment="c"/>
      <species boundaryCondition="false" constant="false" hasOnlySubstanceUnits="false" id="M_S_(Hydroxyphenylacetothiohydroximoyl)_L_cysteine[c]" name="S_(Hydroxyphenylacetothiohydroximoyl)_L_cysteine" compartment="c"/>
      <species boundaryCondition="false" constant="false" hasOnlySubstanceUnits="false" id="M_p_Hydroxyphenylacetothiohydroximate[c]" name="p_Hydroxyphenylacetothiohydroximate" compartment="c"/>
      <species boundaryCondition="false" constant="false" hasOnlySubstanceUnits="false" id="M_Cys_Gly[c]" name="Cys_Gly" compartment="c"/>
      <species boundaryCondition="false" constant="false" hasOnlySubstanceUnits="false" id="M_(5_L_Glutamyl)_L_amino acid[c]" name="(5_L_Glutamyl)_L_amino acid" compartment="c"/>
      <species boundaryCondition="false" constant="false" hasOnlySubstanceUnits="false" id="M_Pidolic acid[c]" name="Pidolic acid" compartment="c"/>
      <species boundaryCondition="false" constant="false" hasOnlySubstanceUnits="false" id="M_L_Amino acid[c]" name="L_Amino acid" compartment="c"/>
      <species boundaryCondition="false" constant="false" hasOnlySubstanceUnits="false" id="M_gamma_L_Glutamyl_L_cysteine[c]" name="gamma_L_Glutamyl_L_cysteine" compartment="c"/>
      <species boundaryCondition="false" constant="false" hasOnlySubstanceUnits="false" id="M_R_S_Cysteinylglycine[c]" name="R_S_Cysteinylglycine" compartment="c"/>
      <species boundaryCondition="false" constant="false" hasOnlySubstanceUnits="false" id="M_Aminopropylcadaverine[c]" name="Aminopropylcadaverine" compartment="c"/>
      <species boundaryCondition="false" constant="false" hasOnlySubstanceUnits="false" id="M_Tryparedoxin[c]" name="Tryparedoxin" compartment="c"/>
      <species boundaryCondition="false" constant="false" hasOnlySubstanceUnits="false" id="M_Tryparedoxin disulfide[c]" name="Tryparedoxin disulfide" compartment="c"/>
      <species boundaryCondition="false" constant="false" hasOnlySubstanceUnits="false" id="M_Lactaldehyde[c]" name="Lactaldehyde" compartment="c"/>
      <species boundaryCondition="false" constant="false" hasOnlySubstanceUnits="false" id="M_Propane_1,2_diol[c]" name="Propane_1,2_diol" compartment="c"/>
      <species boundaryCondition="false" constant="false" hasOnlySubstanceUnits="false" id="M_UDP_6_sulfoquinovose[c]" name="UDP_6_sulfoquinovose" compartment="c"/>
      <species boundaryCondition="false" constant="false" hasOnlySubstanceUnits="false" id="M_Sulfoquinovosyldiacylglycerol[c]" name="Sulfoquinovosyldiacylglycerol" compartment="c"/>
      <species boundaryCondition="false" constant="false" hasOnlySubstanceUnits="false" id="M_1,2_Diacyl_3_beta_D_galactosyl_sn_glycerol[c]" name="1,2_Diacyl_3_beta_D_galactosyl_sn_glycerol" compartment="c"/>
      <species boundaryCondition="false" constant="false" hasOnlySubstanceUnits="false" id="M_Digalactosyl_diacylglycerol[c]" name="Digalactosyl_diacylglycerol" compartment="c"/>
      <species boundaryCondition="false" constant="false" hasOnlySubstanceUnits="false" id="M_CDP_glycerol[c]" name="CDP_glycerol" compartment="c"/>
      <species boundaryCondition="false" constant="false" hasOnlySubstanceUnits="false" id="M_Choline phosphate[c]" name="Choline phosphate" compartment="c"/>
      <species boundaryCondition="false" constant="false" hasOnlySubstanceUnits="false" id="M_sn_glycero_3_Phosphocholine[c]" name="sn_glycero_3_Phosphocholine" compartment="c"/>
      <species boundaryCondition="false" constant="false" hasOnlySubstanceUnits="false" id="M_Phosphatidyl_N_methylethanolamine[c]" name="Phosphatidyl_N_methylethanolamine" compartment="c"/>
      <species boundaryCondition="false" constant="false" hasOnlySubstanceUnits="false" id="M_Phosphatidyl_N_dimethylethanolamine[c]" name="Phosphatidyl_N_dimethylethanolamine" compartment="c"/>
      <species boundaryCondition="false" constant="false" hasOnlySubstanceUnits="false" id="M_N_Methylethanolamine phosphate[c]" name="N_Methylethanolamine phosphate" compartment="c"/>
      <species boundaryCondition="false" constant="false" hasOnlySubstanceUnits="false" id="M_Phosphodimethylethanolamine[c]" name="Phosphodimethylethanolamine" compartment="c"/>
      <species boundaryCondition="false" constant="false" hasOnlySubstanceUnits="false" id="M_sn_glycero_3_Phosphoethanolamine[c]" name="sn_glycero_3_Phosphoethanolamine" compartment="c"/>
      <species boundaryCondition="false" constant="false" hasOnlySubstanceUnits="false" id="M_CDP_diacylglycerol[c]" name="CDP_diacylglycerol" compartment="c"/>
      <species boundaryCondition="false" constant="false" hasOnlySubstanceUnits="false" id="M_CDP_choline[c]" name="CDP_choline" compartment="c"/>
      <species boundaryCondition="false" constant="false" hasOnlySubstanceUnits="false" id="M_Phosphatidylglycerol[c]" name="Phosphatidylglycerol" compartment="c"/>
      <species boundaryCondition="false" constant="false" hasOnlySubstanceUnits="false" id="M_Cardiolipin[c]" name="Cardiolipin" compartment="c"/>
      <species boundaryCondition="false" constant="false" hasOnlySubstanceUnits="false" id="M_1_Acyl_sn_glycero_3_phosphoethanolamine[c]" name="1_Acyl_sn_glycero_3_phosphoethanolamine" compartment="c"/>
      <species boundaryCondition="false" constant="false" hasOnlySubstanceUnits="false" id="M_2_Acyl_sn_glycero_3_phosphoethanolamine[c]" name="2_Acyl_sn_glycero_3_phosphoethanolamine" compartment="c"/>
      <species boundaryCondition="false" constant="false" hasOnlySubstanceUnits="false" id="M_Phosphatidylserine[c]" name="Phosphatidylserine" compartment="c"/>
      <species boundaryCondition="false" constant="false" hasOnlySubstanceUnits="false" id="M_2_Acyl_sn_glycero_3_phosphoserine[c]" name="2_Acyl_sn_glycero_3_phosphoserine" compartment="c"/>
      <species boundaryCondition="false" constant="false" hasOnlySubstanceUnits="false" id="M_1_Acylglycerophosphoinositol[c]" name="1_Acylglycerophosphoinositol" compartment="c"/>
      <species boundaryCondition="false" constant="false" hasOnlySubstanceUnits="false" id="M_Phosphatidylglycerophosphate[c]" name="Phosphatidylglycerophosphate" compartment="c"/>
      <species boundaryCondition="false" constant="false" hasOnlySubstanceUnits="false" id="M_1_Acyl_sn_glycero_3_phosphoserine[c]" name="1_Acyl_sn_glycero_3_phosphoserine" compartment="c"/>
      <species boundaryCondition="false" constant="false" hasOnlySubstanceUnits="false" id="M_1_Acyl_sn_glycero_3_phosphoglycerol[c]" name="1_Acyl_sn_glycero_3_phosphoglycerol" compartment="c"/>
      <species boundaryCondition="false" constant="false" hasOnlySubstanceUnits="false" id="M_Monolysocardiolipin[c]" name="Monolysocardiolipin" compartment="c"/>
      <species boundaryCondition="false" constant="false" hasOnlySubstanceUnits="false" id="M_4_Phospho_L_aspartate[c]" name="4_Phospho_L_aspartate" compartment="c"/>
      <species boundaryCondition="false" constant="false" hasOnlySubstanceUnits="false" id="M_Aminoacetone[c]" name="Aminoacetone" compartment="c"/>
      <species boundaryCondition="false" constant="false" hasOnlySubstanceUnits="false" id="M_G00151[c]" name="G00151" compartment="c"/>
      <species boundaryCondition="false" constant="false" hasOnlySubstanceUnits="false" id="M_Formamide[c]" name="Formamide" compartment="c"/>
      <species boundaryCondition="false" constant="false" hasOnlySubstanceUnits="false" id="M_2_Phosphoglycolate[c]" name="2_Phosphoglycolate" compartment="c"/>
      <species boundaryCondition="false" constant="false" hasOnlySubstanceUnits="false" id="M_L_Histidinal[c]" name="L_Histidinal" compartment="c"/>
      <species boundaryCondition="false" constant="false" hasOnlySubstanceUnits="false" id="M_Histamine[c]" name="Histamine" compartment="c"/>
      <species boundaryCondition="false" constant="false" hasOnlySubstanceUnits="false" id="M_D_erythro_1_(Imidazol_4_yl)glycerol 3_phosphate[c]" name="D_erythro_1_(Imidazol_4_yl)glycerol 3_phosphate" compartment="c"/>
      <species boundaryCondition="false" constant="false" hasOnlySubstanceUnits="false" id="M_N_(5&apos;_Phospho_D_1&apos;_ribulosylformimino)_5_amino_1_(5&apos;&apos;_phospho_D_ribosyl)_4_imidazolecarboxamide[c]" name="N_(5&apos;_Phospho_D_1&apos;_ribulosylformimino)_5_amino_1_(5&apos;&apos;_phospho_D_ribosyl)_4_imidazolecarboxamide" compartment="c"/>
      <species boundaryCondition="false" constant="false" hasOnlySubstanceUnits="false" id="M_Phosphoribosyl_AMP[c]" name="Phosphoribosyl_AMP" compartment="c"/>
      <species boundaryCondition="false" constant="false" hasOnlySubstanceUnits="false" id="M_5_(5_Phospho_D_ribosylaminoformimino)_1_(5_phosphoribosyl)_imidazole_4_carboxamide[c]" name="5_(5_Phospho_D_ribosylaminoformimino)_1_(5_phosphoribosyl)_imidazole_4_carboxamide" compartment="c"/>
      <species boundaryCondition="false" constant="false" hasOnlySubstanceUnits="false" id="M_Imidazole_4_acetaldehyde[c]" name="Imidazole_4_acetaldehyde" compartment="c"/>
      <species boundaryCondition="false" constant="false" hasOnlySubstanceUnits="false" id="M_Imidazole_4_acetate[c]" name="Imidazole_4_acetate" compartment="c"/>
      <species boundaryCondition="false" constant="false" hasOnlySubstanceUnits="false" id="M_Inositol 1_phosphate[c]" name="Inositol 1_phosphate" compartment="c"/>
      <species boundaryCondition="false" constant="false" hasOnlySubstanceUnits="false" id="M_myo_Inositol 4_phosphate[c]" name="myo_Inositol 4_phosphate" compartment="c"/>
      <species boundaryCondition="false" constant="false" hasOnlySubstanceUnits="false" id="M_1D_myo_Inositol 1,3,4_trisphosphate[c]" name="1D_myo_Inositol 1,3,4_trisphosphate" compartment="c"/>
      <species boundaryCondition="false" constant="false" hasOnlySubstanceUnits="false" id="M_D_myo_Inositol 3,4_bisphosphate[c]" name="D_myo_Inositol 3,4_bisphosphate" compartment="c"/>
      <species boundaryCondition="false" constant="false" hasOnlySubstanceUnits="false" id="M_1D_myo_Inositol 1,3,4,6_tetrakisphosphate[c]" name="1D_myo_Inositol 1,3,4,6_tetrakisphosphate" compartment="c"/>
      <species boundaryCondition="false" constant="false" hasOnlySubstanceUnits="false" id="M_1D_myo_Inositol 1,4,5,6_tetrakisphosphate[c]" name="1D_myo_Inositol 1,4,5,6_tetrakisphosphate" compartment="c"/>
      <species boundaryCondition="false" constant="false" hasOnlySubstanceUnits="false" id="M_1_Phosphatidyl_D_myo_inositol 4,5_bisphosphate[c]" name="1_Phosphatidyl_D_myo_inositol 4,5_bisphosphate" compartment="c"/>
      <species boundaryCondition="false" constant="false" hasOnlySubstanceUnits="false" id="M_1_Phosphatidyl_1D_myo_inositol 3,5_bisphosphate[c]" name="1_Phosphatidyl_1D_myo_inositol 3,5_bisphosphate" compartment="c"/>
      <species boundaryCondition="false" constant="false" hasOnlySubstanceUnits="false" id="M_(Z)_2_Methyl_5_isopropylhexa_2,5_dienal[c]" name="(Z)_2_Methyl_5_isopropylhexa_2,5_dienal" compartment="c"/>
      <species boundaryCondition="false" constant="false" hasOnlySubstanceUnits="false" id="M_cis_2_Methyl_5_isopropylhexa_2,5_dienoic acid[c]" name="cis_2_Methyl_5_isopropylhexa_2,5_dienoic acid" compartment="c"/>
      <species boundaryCondition="false" constant="false" hasOnlySubstanceUnits="false" id="M_3_Isopropylbut_3_enoyl_CoA[c]" name="3_Isopropylbut_3_enoyl_CoA" compartment="c"/>
      <species boundaryCondition="false" constant="false" hasOnlySubstanceUnits="false" id="M_3_Isopropylbut_3_enoic acid[c]" name="3_Isopropylbut_3_enoic acid" compartment="c"/>
      <species boundaryCondition="false" constant="false" hasOnlySubstanceUnits="false" id="M_Crepenynate[c]" name="Crepenynate" compartment="c"/>
      <species boundaryCondition="false" constant="false" hasOnlySubstanceUnits="false" id="M_(2S,4S)_4_Hydroxy_2,3,4,5_tetrahydrodipicolinate[c]" name="(2S,4S)_4_Hydroxy_2,3,4,5_tetrahydrodipicolinate" compartment="c"/>
      <species boundaryCondition="false" constant="false" hasOnlySubstanceUnits="false" id="M_Holo_Lys2[c]" name="Holo_Lys2" compartment="c"/>
      <species boundaryCondition="false" constant="false" hasOnlySubstanceUnits="false" id="M_alpha_Aminoadipoyl_S_acyl enzyme[c]" name="alpha_Aminoadipoyl_S_acyl enzyme" compartment="c"/>
      <species boundaryCondition="false" constant="false" hasOnlySubstanceUnits="false" id="M_[Dihydrolipoyllysine_residue succinyltransferase] S_glutaryldihydrolipoyllysine[c]" name="[Dihydrolipoyllysine_residue succinyltransferase] S_glutaryldihydrolipoyllysine" compartment="c"/>
      <species boundaryCondition="false" constant="false" hasOnlySubstanceUnits="false" id="M_Protein N6,N6,N6_trimethyl_L_lysine[c]" name="Protein N6,N6,N6_trimethyl_L_lysine" compartment="c"/>
      <species boundaryCondition="false" constant="false" hasOnlySubstanceUnits="false" id="M_N6,N6,N6_Trimethyl_L_lysine[c]" name="N6,N6,N6_Trimethyl_L_lysine" compartment="c"/>
      <species boundaryCondition="false" constant="false" hasOnlySubstanceUnits="false" id="M_3_Hydroxy_N6,N6,N6_trimethyl_L_lysine[c]" name="3_Hydroxy_N6,N6,N6_trimethyl_L_lysine" compartment="c"/>
      <species boundaryCondition="false" constant="false" hasOnlySubstanceUnits="false" id="M_4_Trimethylammoniobutanal[c]" name="4_Trimethylammoniobutanal" compartment="c"/>
      <species boundaryCondition="false" constant="false" hasOnlySubstanceUnits="false" id="M_4_Trimethylammoniobutanoate[c]" name="4_Trimethylammoniobutanoate" compartment="c"/>
      <species boundaryCondition="false" constant="false" hasOnlySubstanceUnits="false" id="M_Protein lysine[c]" name="Protein lysine" compartment="c"/>
      <species boundaryCondition="false" constant="false" hasOnlySubstanceUnits="false" id="M_Protein N6_methyl_L_lysine[c]" name="Protein N6_methyl_L_lysine" compartment="c"/>
      <species boundaryCondition="false" constant="false" hasOnlySubstanceUnits="false" id="M_Protein N6,N6_dimethyl_L_lysine[c]" name="Protein N6,N6_dimethyl_L_lysine" compartment="c"/>
      <species boundaryCondition="false" constant="false" hasOnlySubstanceUnits="false" id="M_1,8_Cineole[c]" name="1,8_Cineole" compartment="c"/>
      <species boundaryCondition="false" constant="false" hasOnlySubstanceUnits="false" id="M_N_Ribosylnicotinamide[c]" name="N_Ribosylnicotinamide" compartment="c"/>
      <species boundaryCondition="false" constant="false" hasOnlySubstanceUnits="false" id="M_Nicotinamide[c]" name="Nicotinamide" compartment="c"/>
      <species boundaryCondition="false" constant="false" hasOnlySubstanceUnits="false" id="M_Nitrile[c]" name="Nitrile" compartment="c"/>
      <species boundaryCondition="false" constant="false" hasOnlySubstanceUnits="false" id="M_Apo_[acyl_carrier_protein][c]" name="Apo_[acyl_carrier_protein]" compartment="c"/>
      <species boundaryCondition="false" constant="false" hasOnlySubstanceUnits="false" id="M_2_Dehydropantoate[c]" name="2_Dehydropantoate" compartment="c"/>
      <species boundaryCondition="false" constant="false" hasOnlySubstanceUnits="false" id="M_(R)_Pantoate[c]" name="(R)_Pantoate" compartment="c"/>
      <species boundaryCondition="false" constant="false" hasOnlySubstanceUnits="false" id="M_Pantothenate[c]" name="Pantothenate" compartment="c"/>
      <species boundaryCondition="false" constant="false" hasOnlySubstanceUnits="false" id="M_N_((R)_Pantothenoyl)_L_cysteine[c]" name="N_((R)_Pantothenoyl)_L_cysteine" compartment="c"/>
      <species boundaryCondition="false" constant="false" hasOnlySubstanceUnits="false" id="M_Pantetheine[c]" name="Pantetheine" compartment="c"/>
      <species boundaryCondition="false" constant="false" hasOnlySubstanceUnits="false" id="M_2,3_Dihydroxy_3_methylbutanoate[c]" name="2,3_Dihydroxy_3_methylbutanoate" compartment="c"/>
      <species boundaryCondition="false" constant="false" hasOnlySubstanceUnits="false" id="M_Undecaprenyl_diphospho_N_acetylmuramoyl_L_alanyl_D_glutamyl_meso_2,6_diaminopimeloyl_D_alanyl_D_alanine[c]" name="Undecaprenyl_diphospho_N_acetylmuramoyl_L_alanyl_D_glutamyl_meso_2,6_diaminopimeloyl_D_alanyl_D_alanine" compartment="c"/>
      <species boundaryCondition="false" constant="false" hasOnlySubstanceUnits="false" id="M_Undecaprenyl_diphospho_N_acetylmuramoyl_(N_acetylglucosamine)_L_alanyl_D_glutamyl_meso_2,6_diaminopimeloyl_D_alanyl_D_alanine[c]" name="Undecaprenyl_diphospho_N_acetylmuramoyl_(N_acetylglucosamine)_L_alanyl_D_glutamyl_meso_2,6_diaminopimeloyl_D_alanyl_D_alanine" compartment="c"/>
      <species boundaryCondition="false" constant="false" hasOnlySubstanceUnits="false" id="M_UDP_N_acetylmuramoyl_L_alanyl_D_glutamyl_6_carboxy_L_lysyl_D_alanyl_D_alanine[c]" name="UDP_N_acetylmuramoyl_L_alanyl_D_glutamyl_6_carboxy_L_lysyl_D_alanyl_D_alanine" compartment="c"/>
      <species boundaryCondition="false" constant="false" hasOnlySubstanceUnits="false" id="M_1_O_Sinapoyl_beta_D_glucose[c]" name="1_O_Sinapoyl_beta_D_glucose" compartment="c"/>
      <species boundaryCondition="false" constant="false" hasOnlySubstanceUnits="false" id="M_trans_Cinnamate[c]" name="trans_Cinnamate" compartment="c"/>
      <species boundaryCondition="false" constant="false" hasOnlySubstanceUnits="false" id="M_Cinnamaldehyde[c]" name="Cinnamaldehyde" compartment="c"/>
      <species boundaryCondition="false" constant="false" hasOnlySubstanceUnits="false" id="M_Coniferin[c]" name="Coniferin" compartment="c"/>
      <species boundaryCondition="false" constant="false" hasOnlySubstanceUnits="false" id="M_Sinapine[c]" name="Sinapine" compartment="c"/>
      <species boundaryCondition="false" constant="false" hasOnlySubstanceUnits="false" id="M_Sinapoyl malate[c]" name="Sinapoyl malate" compartment="c"/>
      <species boundaryCondition="false" constant="false" hasOnlySubstanceUnits="false" id="M_Syringin[c]" name="Syringin" compartment="c"/>
      <species boundaryCondition="false" constant="false" hasOnlySubstanceUnits="false" id="M_4_Hydroxycinnamyl alcohol 4_D_glucoside[c]" name="4_Hydroxycinnamyl alcohol 4_D_glucoside" compartment="c"/>
      <species boundaryCondition="false" constant="false" hasOnlySubstanceUnits="false" id="M_5_Hydroxy_guaiacyl lignin[c]" name="5_Hydroxy_guaiacyl lignin" compartment="c"/>
      <species boundaryCondition="false" constant="false" hasOnlySubstanceUnits="false" id="M_N_Trimethyl_2_aminoethylphosphonate[c]" name="N_Trimethyl_2_aminoethylphosphonate" compartment="c"/>
      <species boundaryCondition="false" constant="false" hasOnlySubstanceUnits="false" id="M_CMP_N_trimethyl_2_aminoethylphosphonate[c]" name="CMP_N_trimethyl_2_aminoethylphosphonate" compartment="c"/>
      <species boundaryCondition="false" constant="false" hasOnlySubstanceUnits="false" id="M_5_Aminolevulinate[c]" name="5_Aminolevulinate" compartment="c"/>
      <species boundaryCondition="false" constant="false" hasOnlySubstanceUnits="false" id="M_Porphobilinogen[c]" name="Porphobilinogen" compartment="c"/>
      <species boundaryCondition="false" constant="false" hasOnlySubstanceUnits="false" id="M_Fe2+[c]" name="Fe2+" compartment="c"/>
      <species boundaryCondition="false" constant="false" hasOnlySubstanceUnits="false" id="M_Fe3+[c]" name="Fe3+" compartment="c"/>
      <species boundaryCondition="false" constant="false" hasOnlySubstanceUnits="false" id="M_Hydroxymethylbilane[c]" name="Hydroxymethylbilane" compartment="c"/>
      <species boundaryCondition="false" constant="false" hasOnlySubstanceUnits="false" id="M_Uroporphyrinogen I[c]" name="Uroporphyrinogen I" compartment="c"/>
      <species boundaryCondition="false" constant="false" hasOnlySubstanceUnits="false" id="M_Protoporphyrin[c]" name="Protoporphyrin" compartment="c"/>
      <species boundaryCondition="false" constant="false" hasOnlySubstanceUnits="false" id="M_Heme[c]" name="Heme" compartment="c"/>
      <species boundaryCondition="false" constant="false" hasOnlySubstanceUnits="false" id="M_L_Glutamyl_tRNA(Glu)[c]" name="L_Glutamyl_tRNA(Glu)" compartment="c"/>
      <species boundaryCondition="false" constant="false" hasOnlySubstanceUnits="false" id="M_(S)_4_Amino_5_oxopentanoate[c]" name="(S)_4_Amino_5_oxopentanoate" compartment="c"/>
      <species boundaryCondition="false" constant="false" hasOnlySubstanceUnits="false" id="M_tRNA(Glu)[c]" name="tRNA(Glu)" compartment="c"/>
      <species boundaryCondition="false" constant="false" hasOnlySubstanceUnits="false" id="M_Uroporphyrinogen III[c]" name="Uroporphyrinogen III" compartment="c"/>
      <species boundaryCondition="false" constant="false" hasOnlySubstanceUnits="false" id="M_Coproporphyrinogen III[c]" name="Coproporphyrinogen III" compartment="c"/>
      <species boundaryCondition="false" constant="false" hasOnlySubstanceUnits="false" id="M_Protoporphyrinogen IX[c]" name="Protoporphyrinogen IX" compartment="c"/>
      <species boundaryCondition="false" constant="false" hasOnlySubstanceUnits="false" id="M_Globin[c]" name="Globin" compartment="c"/>
      <species boundaryCondition="false" constant="false" hasOnlySubstanceUnits="false" id="M_Hemoglobin[c]" name="Hemoglobin" compartment="c"/>
      <species boundaryCondition="false" constant="false" hasOnlySubstanceUnits="false" id="M_Biliverdinv[c]" name="Biliverdinv" compartment="c"/>
      <species boundaryCondition="false" constant="false" hasOnlySubstanceUnits="false" id="M_Biliverdin[c]" name="Biliverdin" compartment="c"/>
      <species boundaryCondition="false" constant="false" hasOnlySubstanceUnits="false" id="M_(3Z)_Phytochromobilin[c]" name="(3Z)_Phytochromobilin" compartment="c"/>
      <species boundaryCondition="false" constant="false" hasOnlySubstanceUnits="false" id="M_Protochlorophyllide[c]" name="Protochlorophyllide" compartment="c"/>
      <species boundaryCondition="false" constant="false" hasOnlySubstanceUnits="false" id="M_Magnesium cation[c]" name="Magnesium cation" compartment="c"/>
      <species boundaryCondition="false" constant="false" hasOnlySubstanceUnits="false" id="M_Magnesium protoporphyrin[c]" name="Magnesium protoporphyrin" compartment="c"/>
      <species boundaryCondition="false" constant="false" hasOnlySubstanceUnits="false" id="M_Coproporphyrinogen I[c]" name="Coproporphyrinogen I" compartment="c"/>
      <species boundaryCondition="false" constant="false" hasOnlySubstanceUnits="false" id="M_Chlorophyll a[c]" name="Chlorophyll a" compartment="c"/>
      <species boundaryCondition="false" constant="false" hasOnlySubstanceUnits="false" id="M_13(1)_Hydroxy_magnesium_protoporphyrin IX 13_monomethyl ester[c]" name="13(1)_Hydroxy_magnesium_protoporphyrin IX 13_monomethyl ester" compartment="c"/>
      <species boundaryCondition="false" constant="false" hasOnlySubstanceUnits="false" id="M_13(1)_Oxo_magnesium_protoporphyrin IX 13_monomethyl ester[c]" name="13(1)_Oxo_magnesium_protoporphyrin IX 13_monomethyl ester" compartment="c"/>
      <species boundaryCondition="false" constant="false" hasOnlySubstanceUnits="false" id="M_Divinyl chlorophyllide a[c]" name="Divinyl chlorophyllide a" compartment="c"/>
      <species boundaryCondition="false" constant="false" hasOnlySubstanceUnits="false" id="M_Red chlorophyll catabolite[c]" name="Red chlorophyll catabolite" compartment="c"/>
      <species boundaryCondition="false" constant="false" hasOnlySubstanceUnits="false" id="M_Heme O[c]" name="Heme O" compartment="c"/>
      <species boundaryCondition="false" constant="false" hasOnlySubstanceUnits="false" id="M_Heme A[c]" name="Heme A" compartment="c"/>
      <species boundaryCondition="false" constant="false" hasOnlySubstanceUnits="false" id="M_7_Hydroxychlorophyllide a[c]" name="7_Hydroxychlorophyllide a" compartment="c"/>
      <species boundaryCondition="false" constant="false" hasOnlySubstanceUnits="false" id="M_Primary fluorescent chlorophyll catabolite[c]" name="Primary fluorescent chlorophyll catabolite" compartment="c"/>
      <species boundaryCondition="false" constant="false" hasOnlySubstanceUnits="false" id="M_Bacterio_chlorophyll b[c]" name="Bacterio_chlorophyll b" compartment="c"/>
      <species boundaryCondition="false" constant="false" hasOnlySubstanceUnits="false" id="M_Bacterio_chlorophyll a[c]" name="Bacterio_chlorophyll a" compartment="c"/>
      <species boundaryCondition="false" constant="false" hasOnlySubstanceUnits="false" id="M_2_Hydroxybutanoic acid[c]" name="2_Hydroxybutanoic acid" compartment="c"/>
      <species boundaryCondition="false" constant="false" hasOnlySubstanceUnits="false" id="M_2_Propynal[c]" name="2_Propynal" compartment="c"/>
      <species boundaryCondition="false" constant="false" hasOnlySubstanceUnits="false" id="M_Propynoate[c]" name="Propynoate" compartment="c"/>
      <species boundaryCondition="false" constant="false" hasOnlySubstanceUnits="false" id="M_P1,P3_Bis(5&apos;_adenosyl) triphosphate[c]" name="P1,P3_Bis(5&apos;_adenosyl) triphosphate" compartment="c"/>
      <species boundaryCondition="false" constant="false" hasOnlySubstanceUnits="false" id="M_ADP_ribose[c]" name="ADP_ribose" compartment="c"/>
      <species boundaryCondition="false" constant="false" hasOnlySubstanceUnits="false" id="M_5_Phosphoribosylamine[c]" name="5_Phosphoribosylamine" compartment="c"/>
      <species boundaryCondition="false" constant="false" hasOnlySubstanceUnits="false" id="M_XTP[c]" name="XTP" compartment="c"/>
      <species boundaryCondition="false" constant="false" hasOnlySubstanceUnits="false" id="M_dITP[c]" name="dITP" compartment="c"/>
      <species boundaryCondition="false" constant="false" hasOnlySubstanceUnits="false" id="M_2_(Formamido)_N1_(5&apos;_phosphoribosyl)acetamidine[c]" name="2_(Formamido)_N1_(5&apos;_phosphoribosyl)acetamidine" compartment="c"/>
      <species boundaryCondition="false" constant="false" hasOnlySubstanceUnits="false" id="M_3_Ureidopropionate[c]" name="3_Ureidopropionate" compartment="c"/>
      <species boundaryCondition="false" constant="false" hasOnlySubstanceUnits="false" id="M_Deoxycytidine[c]" name="Deoxycytidine" compartment="c"/>
      <species boundaryCondition="false" constant="false" hasOnlySubstanceUnits="false" id="M_(R)_Lactate[c]" name="(R)_Lactate" compartment="c"/>
      <species boundaryCondition="false" constant="false" hasOnlySubstanceUnits="false" id="M_NDP[c]" name="NDP" compartment="c"/>
      <species boundaryCondition="false" constant="false" hasOnlySubstanceUnits="false" id="M_Acetyl phosphate[c]" name="Acetyl phosphate" compartment="c"/>
      <species boundaryCondition="false" constant="false" hasOnlySubstanceUnits="false" id="M_Reduced riboflavin[c]" name="Reduced riboflavin" compartment="c"/>
      <species boundaryCondition="false" constant="false" hasOnlySubstanceUnits="false" id="M_Selenate[c]" name="Selenate" compartment="c"/>
      <species boundaryCondition="false" constant="false" hasOnlySubstanceUnits="false" id="M_Selenomethionyl_tRNA(Met)[c]" name="Selenomethionyl_tRNA(Met)" compartment="c"/>
      <species boundaryCondition="false" constant="false" hasOnlySubstanceUnits="false" id="M_O_Phosphorylhomoserine[c]" name="O_Phosphorylhomoserine" compartment="c"/>
      <species boundaryCondition="false" constant="false" hasOnlySubstanceUnits="false" id="M_Methylselenic acid[c]" name="Methylselenic acid" compartment="c"/>
      <species boundaryCondition="false" constant="false" hasOnlySubstanceUnits="false" id="M_Methylselenopyruvate[c]" name="Methylselenopyruvate" compartment="c"/>
      <species boundaryCondition="false" constant="false" hasOnlySubstanceUnits="false" id="M_3_Dehydrosphinganine[c]" name="3_Dehydrosphinganine" compartment="c"/>
      <species boundaryCondition="false" constant="false" hasOnlySubstanceUnits="false" id="M_N_Acylsphingosine[c]" name="N_Acylsphingosine" compartment="c"/>
      <species boundaryCondition="false" constant="false" hasOnlySubstanceUnits="false" id="M_Sphingosine[c]" name="Sphingosine" compartment="c"/>
      <species boundaryCondition="false" constant="false" hasOnlySubstanceUnits="false" id="M_Ceramide 1_phosphate[c]" name="Ceramide 1_phosphate" compartment="c"/>
      <species boundaryCondition="false" constant="false" hasOnlySubstanceUnits="false" id="M_Sphingosine 1_phosphate[c]" name="Sphingosine 1_phosphate" compartment="c"/>
      <species boundaryCondition="false" constant="false" hasOnlySubstanceUnits="false" id="M_Hexadecanal[c]" name="Hexadecanal" compartment="c"/>
      <species boundaryCondition="false" constant="false" hasOnlySubstanceUnits="false" id="M_Galactosylceramide[c]" name="Galactosylceramide" compartment="c"/>
      <species boundaryCondition="false" constant="false" hasOnlySubstanceUnits="false" id="M_Digalactosylceramide[c]" name="Digalactosylceramide" compartment="c"/>
      <species boundaryCondition="false" constant="false" hasOnlySubstanceUnits="false" id="M_Hexadecenal[c]" name="Hexadecenal" compartment="c"/>
      <species boundaryCondition="false" constant="false" hasOnlySubstanceUnits="false" id="M_Dihydroceramide[c]" name="Dihydroceramide" compartment="c"/>
      <species boundaryCondition="false" constant="false" hasOnlySubstanceUnits="false" id="M_Phytosphingosine[c]" name="Phytosphingosine" compartment="c"/>
      <species boundaryCondition="false" constant="false" hasOnlySubstanceUnits="false" id="M_Phytoceramide[c]" name="Phytoceramide" compartment="c"/>
      <species boundaryCondition="false" constant="false" hasOnlySubstanceUnits="false" id="M_alpha,alpha&apos;_Trehalose 6_phosphate[c]" name="alpha,alpha&apos;_Trehalose 6_phosphate" compartment="c"/>
      <species boundaryCondition="false" constant="false" hasOnlySubstanceUnits="false" id="M_alpha,alpha_Trehalose[c]" name="alpha,alpha_Trehalose" compartment="c"/>
      <species boundaryCondition="false" constant="false" hasOnlySubstanceUnits="false" id="M_Cellulose[c]" name="Cellulose" compartment="c"/>
      <species boundaryCondition="false" constant="false" hasOnlySubstanceUnits="false" id="M_Maltose[c]" name="Maltose" compartment="c"/>
      <species boundaryCondition="false" constant="false" hasOnlySubstanceUnits="false" id="M_Amylose[c]" name="Amylose" compartment="c"/>
      <species boundaryCondition="false" constant="false" hasOnlySubstanceUnits="false" id="M_Pectin[c]" name="Pectin" compartment="c"/>
      <species boundaryCondition="false" constant="false" hasOnlySubstanceUnits="false" id="M_Pectate[c]" name="Pectate" compartment="c"/>
      <species boundaryCondition="false" constant="false" hasOnlySubstanceUnits="false" id="M_D_Glucoside[c]" name="D_Glucoside" compartment="c"/>
      <species boundaryCondition="false" constant="false" hasOnlySubstanceUnits="false" id="M_Sucrose 6_phosphate[c]" name="Sucrose 6_phosphate" compartment="c"/>
      <species boundaryCondition="false" constant="false" hasOnlySubstanceUnits="false" id="M_Starch[c]" name="Starch" compartment="c"/>
      <species boundaryCondition="false" constant="false" hasOnlySubstanceUnits="false" id="M_Maltodextrin[c]" name="Maltodextrin" compartment="c"/>
      <species boundaryCondition="false" constant="false" hasOnlySubstanceUnits="false" id="M_Dextrin[c]" name="Dextrin" compartment="c"/>
      <species boundaryCondition="false" constant="false" hasOnlySubstanceUnits="false" id="M_Presqualene diphosphate[c]" name="Presqualene diphosphate" compartment="c"/>
      <species boundaryCondition="false" constant="false" hasOnlySubstanceUnits="false" id="M_Cycloeucalenol[c]" name="Cycloeucalenol" compartment="c"/>
      <species boundaryCondition="false" constant="false" hasOnlySubstanceUnits="false" id="M_Obtusifoliol[c]" name="Obtusifoliol" compartment="c"/>
      <species boundaryCondition="false" constant="false" hasOnlySubstanceUnits="false" id="M_Fecosterol[c]" name="Fecosterol" compartment="c"/>
      <species boundaryCondition="false" constant="false" hasOnlySubstanceUnits="false" id="M_4,4_Dimethyl_5alpha_cholesta_8,14,24_trien_3beta_ol[c]" name="4,4_Dimethyl_5alpha_cholesta_8,14,24_trien_3beta_ol" compartment="c"/>
      <species boundaryCondition="false" constant="false" hasOnlySubstanceUnits="false" id="M_4alpha_Methyl_5alpha_ergosta_8,14,24(28)_trien_3beta_ol[c]" name="4alpha_Methyl_5alpha_ergosta_8,14,24(28)_trien_3beta_ol" compartment="c"/>
      <species boundaryCondition="false" constant="false" hasOnlySubstanceUnits="false" id="M_24_Methylenelophenol[c]" name="24_Methylenelophenol" compartment="c"/>
      <species boundaryCondition="false" constant="false" hasOnlySubstanceUnits="false" id="M_24_Ethylidenelophenol[c]" name="24_Ethylidenelophenol" compartment="c"/>
      <species boundaryCondition="false" constant="false" hasOnlySubstanceUnits="false" id="M_Cycloartenol[c]" name="Cycloartenol" compartment="c"/>
      <species boundaryCondition="false" constant="false" hasOnlySubstanceUnits="false" id="M_24_Methylenecycloartanol[c]" name="24_Methylenecycloartanol" compartment="c"/>
      <species boundaryCondition="false" constant="false" hasOnlySubstanceUnits="false" id="M_4alpha_Methylfecosterol[c]" name="4alpha_Methylfecosterol" compartment="c"/>
      <species boundaryCondition="false" constant="false" hasOnlySubstanceUnits="false" id="M_delta7_Avenasterol[c]" name="delta7_Avenasterol" compartment="c"/>
      <species boundaryCondition="false" constant="false" hasOnlySubstanceUnits="false" id="M_5_Dehydroavenasterol[c]" name="5_Dehydroavenasterol" compartment="c"/>
      <species boundaryCondition="false" constant="false" hasOnlySubstanceUnits="false" id="M_Isofucosterol[c]" name="Isofucosterol" compartment="c"/>
      <species boundaryCondition="false" constant="false" hasOnlySubstanceUnits="false" id="M_beta_Sitosterol[c]" name="beta_Sitosterol" compartment="c"/>
      <species boundaryCondition="false" constant="false" hasOnlySubstanceUnits="false" id="M_Stigmasterol[c]" name="Stigmasterol" compartment="c"/>
      <species boundaryCondition="false" constant="false" hasOnlySubstanceUnits="false" id="M_5_Dehydroepisterol[c]" name="5_Dehydroepisterol" compartment="c"/>
      <species boundaryCondition="false" constant="false" hasOnlySubstanceUnits="false" id="M_4alpha_Methylzymosterol_4_carboxylate[c]" name="4alpha_Methylzymosterol_4_carboxylate" compartment="c"/>
      <species boundaryCondition="false" constant="false" hasOnlySubstanceUnits="false" id="M_3_Keto_4_methylzymosterol[c]" name="3_Keto_4_methylzymosterol" compartment="c"/>
      <species boundaryCondition="false" constant="false" hasOnlySubstanceUnits="false" id="M_Ergosta_5,7,22,24(28)_tetraen_3beta_ol[c]" name="Ergosta_5,7,22,24(28)_tetraen_3beta_ol" compartment="c"/>
      <species boundaryCondition="false" constant="false" hasOnlySubstanceUnits="false" id="M_Sulfur[c]" name="Sulfur" compartment="c"/>
      <species boundaryCondition="false" constant="false" hasOnlySubstanceUnits="false" id="M_5_L_Glutamyl_taurine[c]" name="5_L_Glutamyl_taurine" compartment="c"/>
      <species boundaryCondition="false" constant="false" hasOnlySubstanceUnits="false" id="M_(R)_Mevalonate[c]" name="(R)_Mevalonate" compartment="c"/>
      <species boundaryCondition="false" constant="false" hasOnlySubstanceUnits="false" id="M_(R)_5_Diphosphomevalonate[c]" name="(R)_5_Diphosphomevalonate" compartment="c"/>
      <species boundaryCondition="false" constant="false" hasOnlySubstanceUnits="false" id="M_2_C_Methyl_D_erythritol 2,4_cyclodiphosphate[c]" name="2_C_Methyl_D_erythritol 2,4_cyclodiphosphate" compartment="c"/>
      <species boundaryCondition="false" constant="false" hasOnlySubstanceUnits="false" id="M_Reduced flavodoxin[c]" name="Reduced flavodoxin" compartment="c"/>
      <species boundaryCondition="false" constant="false" hasOnlySubstanceUnits="false" id="M_1_Hydroxy_2_methyl_2_butenyl 4_diphosphate[c]" name="1_Hydroxy_2_methyl_2_butenyl 4_diphosphate" compartment="c"/>
      <species boundaryCondition="false" constant="false" hasOnlySubstanceUnits="false" id="M_Oxidized flavodoxin[c]" name="Oxidized flavodoxin" compartment="c"/>
      <species boundaryCondition="false" constant="false" hasOnlySubstanceUnits="false" id="M_Dehydrodolichol diphosphate[c]" name="Dehydrodolichol diphosphate" compartment="c"/>
      <species boundaryCondition="false" constant="false" hasOnlySubstanceUnits="false" id="M_Protein_cysteine[c]" name="Protein_cysteine" compartment="c"/>
      <species boundaryCondition="false" constant="false" hasOnlySubstanceUnits="false" id="M_S_Farnesyl protein[c]" name="S_Farnesyl protein" compartment="c"/>
      <species boundaryCondition="false" constant="false" hasOnlySubstanceUnits="false" id="M_Protein C_terminal S_farnesyl_L_cysteine[c]" name="Protein C_terminal S_farnesyl_L_cysteine" compartment="c"/>
      <species boundaryCondition="false" constant="false" hasOnlySubstanceUnits="false" id="M_Protein C_terminal S_farnesyl_L_cysteine methyl ester[c]" name="Protein C_terminal S_farnesyl_L_cysteine methyl ester" compartment="c"/>
      <species boundaryCondition="false" constant="false" hasOnlySubstanceUnits="false" id="M_Farnesylcysteine[c]" name="Farnesylcysteine" compartment="c"/>
      <species boundaryCondition="false" constant="false" hasOnlySubstanceUnits="false" id="M_2_trans,6_trans_Farnesal[c]" name="2_trans,6_trans_Farnesal" compartment="c"/>
      <species boundaryCondition="false" constant="false" hasOnlySubstanceUnits="false" id="M_(R)_5_Phosphomevalonate[c]" name="(R)_5_Phosphomevalonate" compartment="c"/>
      <species boundaryCondition="false" constant="false" hasOnlySubstanceUnits="false" id="M_2_C_Methyl_D_erythritol 4_phosphate[c]" name="2_C_Methyl_D_erythritol 4_phosphate" compartment="c"/>
      <species boundaryCondition="false" constant="false" hasOnlySubstanceUnits="false" id="M_4_(Cytidine 5&apos;_diphospho)_2_C_methyl_D_erythritol[c]" name="4_(Cytidine 5&apos;_diphospho)_2_C_methyl_D_erythritol" compartment="c"/>
      <species boundaryCondition="false" constant="false" hasOnlySubstanceUnits="false" id="M_2_Phospho_4_(cytidine 5&apos;_diphospho)_2_C_methyl_D_erythritol[c]" name="2_Phospho_4_(cytidine 5&apos;_diphospho)_2_C_methyl_D_erythritol" compartment="c"/>
      <species boundaryCondition="false" constant="false" hasOnlySubstanceUnits="false" id="M_1_Deoxy_D_xylulose 5_phosphate[c]" name="1_Deoxy_D_xylulose 5_phosphate" compartment="c"/>
      <species boundaryCondition="false" constant="false" hasOnlySubstanceUnits="false" id="M_4_Amino_2_methyl_5_phosphomethylpyrimidine[c]" name="4_Amino_2_methyl_5_phosphomethylpyrimidine" compartment="c"/>
      <species boundaryCondition="false" constant="false" hasOnlySubstanceUnits="false" id="M_Thiamin triphosphate[c]" name="Thiamin triphosphate" compartment="c"/>
      <species boundaryCondition="false" constant="false" hasOnlySubstanceUnits="false" id="M_Thiamine[c]" name="Thiamine" compartment="c"/>
      <species boundaryCondition="false" constant="false" hasOnlySubstanceUnits="false" id="M_4_Amino_5_hydroxymethyl_2_methylpyrimidine[c]" name="4_Amino_5_hydroxymethyl_2_methylpyrimidine" compartment="c"/>
      <species boundaryCondition="false" constant="false" hasOnlySubstanceUnits="false" id="M_5_(2_Hydroxyethyl)_4_methylthiazole[c]" name="5_(2_Hydroxyethyl)_4_methylthiazole" compartment="c"/>
      <species boundaryCondition="false" constant="false" hasOnlySubstanceUnits="false" id="M_4_Methyl_5_(2_phosphoethyl)_thiazole[c]" name="4_Methyl_5_(2_phosphoethyl)_thiazole" compartment="c"/>
      <species boundaryCondition="false" constant="false" hasOnlySubstanceUnits="false" id="M_2_Methyl_4_amino_5_hydroxymethylpyrimidine diphosphate[c]" name="2_Methyl_4_amino_5_hydroxymethylpyrimidine diphosphate" compartment="c"/>
      <species boundaryCondition="false" constant="false" hasOnlySubstanceUnits="false" id="M_ADP_5_ethyl_4_methylthiazole_2_carboxylate[c]" name="ADP_5_ethyl_4_methylthiazole_2_carboxylate" compartment="c"/>
      <species boundaryCondition="false" constant="false" hasOnlySubstanceUnits="false" id="M_2_(2_Carboxy_4_methylthiazol_5_yl)ethyl phosphate[c]" name="2_(2_Carboxy_4_methylthiazol_5_yl)ethyl phosphate" compartment="c"/>
      <species boundaryCondition="false" constant="false" hasOnlySubstanceUnits="false" id="M_Thiamin monophosphate[c]" name="Thiamin monophosphate" compartment="c"/>
      <species boundaryCondition="false" constant="false" hasOnlySubstanceUnits="false" id="M_4_Methyl_5_(2_phosphoethyl)thiazole[c]" name="4_Methyl_5_(2_phosphoethyl)thiazole" compartment="c"/>
      <species boundaryCondition="false" constant="false" hasOnlySubstanceUnits="false" id="M_Thiaminmonophosphate[c]" name="Thiaminmonophosphate" compartment="c"/>
      <species boundaryCondition="false" constant="false" hasOnlySubstanceUnits="false" id="M_O2._[c]" name="O2._" compartment="c"/>
      <species boundaryCondition="false" constant="false" hasOnlySubstanceUnits="false" id="M_Cinnavalininate[c]" name="Cinnavalininate" compartment="c"/>
      <species boundaryCondition="false" constant="false" hasOnlySubstanceUnits="false" id="M_3_Indoleacetonitrile[c]" name="3_Indoleacetonitrile" compartment="c"/>
      <species boundaryCondition="false" constant="false" hasOnlySubstanceUnits="false" id="M_N_Hydroxyl_tryptamine[c]" name="N_Hydroxyl_tryptamine" compartment="c"/>
      <species boundaryCondition="false" constant="false" hasOnlySubstanceUnits="false" id="M_6_Geranylgeranyl_2_methylbenzene_1,4_diol[c]" name="6_Geranylgeranyl_2_methylbenzene_1,4_diol" compartment="c"/>
      <species boundaryCondition="false" constant="false" hasOnlySubstanceUnits="false" id="M_6_Geranylgeranyl_2,3_dimethylbenzene_1,4_diol[c]" name="6_Geranylgeranyl_2,3_dimethylbenzene_1,4_diol" compartment="c"/>
      <species boundaryCondition="false" constant="false" hasOnlySubstanceUnits="false" id="M_gamma_Tocotrienol[c]" name="gamma_Tocotrienol" compartment="c"/>
      <species boundaryCondition="false" constant="false" hasOnlySubstanceUnits="false" id="M_alpha_Tocotrienol[c]" name="alpha_Tocotrienol" compartment="c"/>
      <species boundaryCondition="false" constant="false" hasOnlySubstanceUnits="false" id="M_delta_Tocotrienol[c]" name="delta_Tocotrienol" compartment="c"/>
      <species boundaryCondition="false" constant="false" hasOnlySubstanceUnits="false" id="M_beta_Tocotrienol[c]" name="beta_Tocotrienol" compartment="c"/>
      <species boundaryCondition="false" constant="false" hasOnlySubstanceUnits="false" id="M_Salicylate[c]" name="Salicylate" compartment="c"/>
      <species boundaryCondition="false" constant="false" hasOnlySubstanceUnits="false" id="M_2_Succinyl_5_enolpyruvyl_6_hydroxy_3_cyclohexene_1_carboxylate[c]" name="2_Succinyl_5_enolpyruvyl_6_hydroxy_3_cyclohexene_1_carboxylate" compartment="c"/>
      <species boundaryCondition="false" constant="false" hasOnlySubstanceUnits="false" id="M_3_(4_Hydroxyphenyl)lactate[c]" name="3_(4_Hydroxyphenyl)lactate" compartment="c"/>
      <species boundaryCondition="false" constant="false" hasOnlySubstanceUnits="false" id="M_2_Succinylbenzoate[c]" name="2_Succinylbenzoate" compartment="c"/>
      <species boundaryCondition="false" constant="false" hasOnlySubstanceUnits="false" id="M_4_Coumarate[c]" name="4_Coumarate" compartment="c"/>
      <species boundaryCondition="false" constant="false" hasOnlySubstanceUnits="false" id="M_(1R,6R)_6_Hydroxy_2_succinylcyclohexa_2,4_diene_1_carboxylate[c]" name="(1R,6R)_6_Hydroxy_2_succinylcyclohexa_2,4_diene_1_carboxylate" compartment="c"/>
      <species boundaryCondition="false" constant="false" hasOnlySubstanceUnits="false" id="M_2_Demethylmenaquinone[c]" name="2_Demethylmenaquinone" compartment="c"/>
      <species boundaryCondition="false" constant="false" hasOnlySubstanceUnits="false" id="M_2_Phytyl_1,4_naphthoquinone[c]" name="2_Phytyl_1,4_naphthoquinone" compartment="c"/>
      <species boundaryCondition="false" constant="false" hasOnlySubstanceUnits="false" id="M_Phylloquinone[c]" name="Phylloquinone" compartment="c"/>
      <species boundaryCondition="false" constant="false" hasOnlySubstanceUnits="false" id="M_Phylloquinol[c]" name="Phylloquinol" compartment="c"/>
      <species boundaryCondition="false" constant="false" hasOnlySubstanceUnits="false" id="M_gamma_Tocopherol[c]" name="gamma_Tocopherol" compartment="c"/>
      <species boundaryCondition="false" constant="false" hasOnlySubstanceUnits="false" id="M_alpha_Tocopherol[c]" name="alpha_Tocopherol" compartment="c"/>
      <species boundaryCondition="false" constant="false" hasOnlySubstanceUnits="false" id="M_2_Methyl_6_phytylquinol[c]" name="2_Methyl_6_phytylquinol" compartment="c"/>
      <species boundaryCondition="false" constant="false" hasOnlySubstanceUnits="false" id="M_delta_Tocopherol[c]" name="delta_Tocopherol" compartment="c"/>
      <species boundaryCondition="false" constant="false" hasOnlySubstanceUnits="false" id="M_beta_Tocopherol[c]" name="beta_Tocopherol" compartment="c"/>
      <species boundaryCondition="false" constant="false" hasOnlySubstanceUnits="false" id="M_2,3_Dimethyl_5_phytylquinol[c]" name="2,3_Dimethyl_5_phytylquinol" compartment="c"/>
      <species boundaryCondition="false" constant="false" hasOnlySubstanceUnits="false" id="M_2_Methyl_6_solanyl_1,4_benzoquinol[c]" name="2_Methyl_6_solanyl_1,4_benzoquinol" compartment="c"/>
      <species boundaryCondition="false" constant="false" hasOnlySubstanceUnits="false" id="M_3_Polyprenyl_4,5_dihydroxybenzoate[c]" name="3_Polyprenyl_4,5_dihydroxybenzoate" compartment="c"/>
      <species boundaryCondition="false" constant="false" hasOnlySubstanceUnits="false" id="M_3_Polyprenyl_4_hydroxy_5_methoxybenzoate[c]" name="3_Polyprenyl_4_hydroxy_5_methoxybenzoate" compartment="c"/>
      <species boundaryCondition="false" constant="false" hasOnlySubstanceUnits="false" id="M_2_Polyprenyl_6_methoxyphenol[c]" name="2_Polyprenyl_6_methoxyphenol" compartment="c"/>
      <species boundaryCondition="false" constant="false" hasOnlySubstanceUnits="false" id="M_2_Polyprenyl_6_methoxy_1,4_benzoquinone[c]" name="2_Polyprenyl_6_methoxy_1,4_benzoquinone" compartment="c"/>
      <species boundaryCondition="false" constant="false" hasOnlySubstanceUnits="false" id="M_2_Polyprenyl_3_methyl_6_methoxy_1,4_benzoquinone[c]" name="2_Polyprenyl_3_methyl_6_methoxy_1,4_benzoquinone" compartment="c"/>
      <species boundaryCondition="false" constant="false" hasOnlySubstanceUnits="false" id="M_2_Polyprenyl_3_methyl_5_hydroxy_6_methoxy_1,4_benzoquinone[c]" name="2_Polyprenyl_3_methyl_5_hydroxy_6_methoxy_1,4_benzoquinone" compartment="c"/>
      <species boundaryCondition="false" constant="false" hasOnlySubstanceUnits="false" id="M_4_Hydroxy_L_threonine[c]" name="4_Hydroxy_L_threonine" compartment="c"/>
      <species boundaryCondition="false" constant="false" hasOnlySubstanceUnits="false" id="M_tRNA[c]" name="tRNA" compartment="c"/>
      <species boundaryCondition="false" constant="false" hasOnlySubstanceUnits="false" id="M_tRNA containing 6_isopentenyladenosine[c]" name="tRNA containing 6_isopentenyladenosine" compartment="c"/>
      <species boundaryCondition="false" constant="false" hasOnlySubstanceUnits="false" id="M_cis_Prenyl_tRNA[c]" name="cis_Prenyl_tRNA" compartment="c"/>
      <species boundaryCondition="false" constant="false" hasOnlySubstanceUnits="false" id="M_cis_Zeatin riboside monophosphate[c]" name="cis_Zeatin riboside monophosphate" compartment="c"/>
      <species boundaryCondition="false" constant="false" hasOnlySubstanceUnits="false" id="M_cis_Zeatin riboside[c]" name="cis_Zeatin riboside" compartment="c"/>
      <species boundaryCondition="false" constant="false" hasOnlySubstanceUnits="false" id="M_cis_Zeatin[c]" name="cis_Zeatin" compartment="c"/>
      <species boundaryCondition="false" constant="false" hasOnlySubstanceUnits="false" id="M_O_beta_D_Glucopyranosyl_cis_zeatin[c]" name="O_beta_D_Glucopyranosyl_cis_zeatin" compartment="c"/>
      <species boundaryCondition="false" constant="false" hasOnlySubstanceUnits="false" id="M_Zeatin[c]" name="Zeatin" compartment="c"/>
      <species boundaryCondition="false" constant="false" hasOnlySubstanceUnits="false" id="M_Isopentenyladenosine_5&apos;_triphosphate[c]" name="Isopentenyladenosine_5&apos;_triphosphate" compartment="c"/>
      <species boundaryCondition="false" constant="false" hasOnlySubstanceUnits="false" id="M_Isopentenyladenosine_5&apos;_diphosphate[c]" name="Isopentenyladenosine_5&apos;_diphosphate" compartment="c"/>
      <species boundaryCondition="false" constant="false" hasOnlySubstanceUnits="false" id="M_3_Methyl_2_butenal[c]" name="3_Methyl_2_butenal" compartment="c"/>
      <species boundaryCondition="false" constant="false" hasOnlySubstanceUnits="false" id="M_trans_Zeatin_7_beta_D_glucoside[c]" name="trans_Zeatin_7_beta_D_glucoside" compartment="c"/>
      <species boundaryCondition="false" constant="false" hasOnlySubstanceUnits="false" id="M_Dihydrozeatin[c]" name="Dihydrozeatin" compartment="c"/>
      <species boundaryCondition="false" constant="false" hasOnlySubstanceUnits="false" id="M_Dihydrozeatin_O_glucoside[c]" name="Dihydrozeatin_O_glucoside" compartment="c"/>
      <species boundaryCondition="false" constant="false" hasOnlySubstanceUnits="false" id="M_Cinnamyl alcohol[c]" name="Cinnamyl alcohol" compartment="c"/>
      <species boundaryCondition="false" constant="false" hasOnlySubstanceUnits="false" id="M_C26_CoA[c]" name="C26_CoA" compartment="c"/>
      <species boundaryCondition="false" constant="false" hasOnlySubstanceUnits="false" id="M_2_Thio_N6_L_threonylcarbamoyladenine in tRNA[c]" name="2_Thio_N6_L_threonylcarbamoyladenine in tRNA" compartment="c"/>
      <species boundaryCondition="false" constant="false" hasOnlySubstanceUnits="false" id="M_N_Acetylputrescine[c]" name="N_Acetylputrescine" compartment="c"/>
      <species boundaryCondition="false" constant="false" hasOnlySubstanceUnits="false" id="M_Cyanidin 3_O_beta_D_glucoside 5_O_(6_coumaroyl_beta_D_glucoside)[c]" name="Cyanidin 3_O_beta_D_glucoside 5_O_(6_coumaroyl_beta_D_glucoside)" compartment="c"/>
      <species boundaryCondition="false" constant="false" hasOnlySubstanceUnits="false" id="M_Pelargonidin 3_O_(6_caffeoyl_beta_D_glucoside) 5_O_beta_D_glucoside[c]" name="Pelargonidin 3_O_(6_caffeoyl_beta_D_glucoside) 5_O_beta_D_glucoside" compartment="c"/>
      <species boundaryCondition="false" constant="false" hasOnlySubstanceUnits="false" id="M_Biomass[c]" name="Biomass" compartment="c"/>
      <species boundaryCondition="false" constant="false" hasOnlySubstanceUnits="false" id="M_Nitrate[e]" name="Nitrate" compartment="e"/>
      <species boundaryCondition="false" constant="false" hasOnlySubstanceUnits="false" id="M_Photon[e]" name="Photon" compartment="e"/>
      <species boundaryCondition="false" constant="false" hasOnlySubstanceUnits="false" id="M_Nitrile[e]" name="Nitrile" compartment="e"/>
      <species boundaryCondition="false" constant="false" hasOnlySubstanceUnits="false" id="M_Nitrite[e]" name="Nitrite" compartment="e"/>
      <species boundaryCondition="false" constant="false" hasOnlySubstanceUnits="false" id="M_CO2[e]" name="CO2" compartment="e"/>
      <species boundaryCondition="false" constant="false" hasOnlySubstanceUnits="false" id="M_Oxygen[e]" name="Oxygen" compartment="e"/>
      <species boundaryCondition="false" constant="false" hasOnlySubstanceUnits="false" id="M_Sulfate[e]" name="Sulfate" compartment="e"/>
      <species boundaryCondition="false" constant="false" hasOnlySubstanceUnits="false" id="M_Hydrogen sulfide[e]" name="Hydrogen sulfide" compartment="e"/>
      <species boundaryCondition="false" constant="false" hasOnlySubstanceUnits="false" id="M_Orthophosphate[e]" name="Orthophosphate" compartment="e"/>
      <species boundaryCondition="false" constant="false" hasOnlySubstanceUnits="false" id="M_H2O[e]" name="H2O" compartment="e"/>
      <species boundaryCondition="false" constant="false" hasOnlySubstanceUnits="false" id="M_Selenate[e]" name="Selenate" compartment="e"/>
      <species boundaryCondition="false" constant="false" hasOnlySubstanceUnits="false" id="M_NH3[e]" name="NH3" compartment="e"/>
      <species boundaryCondition="false" constant="false" hasOnlySubstanceUnits="false" id="M_Fe2+[e]" name="Fe2+" compartment="e"/>
    </listOfSpecies>
    <fbc:listOfGeneProducts>
      <fbc:geneProduct fbc:id="G_102585678" fbc:label="102585678" fbc:name="102585678"/>
      <fbc:geneProduct fbc:id="G_102599312" fbc:label="102599312" fbc:name="102599312"/>
      <fbc:geneProduct fbc:id="G_102586580" fbc:label="102586580" fbc:name="102586580"/>
      <fbc:geneProduct fbc:id="G_102589055" fbc:label="102589055" fbc:name="102589055"/>
      <fbc:geneProduct fbc:id="G_102580516" fbc:label="102580516" fbc:name="102580516"/>
      <fbc:geneProduct fbc:id="G_102590630" fbc:label="102590630" fbc:name="102590630"/>
      <fbc:geneProduct fbc:id="G_102596238" fbc:label="102596238" fbc:name="102596238"/>
      <fbc:geneProduct fbc:id="G_102597871" fbc:label="102597871" fbc:name="102597871"/>
      <fbc:geneProduct fbc:id="G_102595558" fbc:label="102595558" fbc:name="102595558"/>
      <fbc:geneProduct fbc:id="G_102599962" fbc:label="102599962" fbc:name="102599962"/>
      <fbc:geneProduct fbc:id="G_102585634" fbc:label="102585634" fbc:name="102585634"/>
      <fbc:geneProduct fbc:id="G_102577576" fbc:label="102577576" fbc:name="102577576"/>
      <fbc:geneProduct fbc:id="G_102605614" fbc:label="102605614" fbc:name="102605614"/>
      <fbc:geneProduct fbc:id="G_102605189" fbc:label="102605189" fbc:name="102605189"/>
      <fbc:geneProduct fbc:id="G_102579446" fbc:label="102579446" fbc:name="102579446"/>
      <fbc:geneProduct fbc:id="G_102589321" fbc:label="102589321" fbc:name="102589321"/>
      <fbc:geneProduct fbc:id="G_102591539" fbc:label="102591539" fbc:name="102591539"/>
      <fbc:geneProduct fbc:id="G_102588923" fbc:label="102588923" fbc:name="102588923"/>
      <fbc:geneProduct fbc:id="G_102586190" fbc:label="102586190" fbc:name="102586190"/>
      <fbc:geneProduct fbc:id="G_102591453" fbc:label="102591453" fbc:name="102591453"/>
      <fbc:geneProduct fbc:id="G_102601418" fbc:label="102601418" fbc:name="102601418"/>
      <fbc:geneProduct fbc:id="G_102588758" fbc:label="102588758" fbc:name="102588758"/>
      <fbc:geneProduct fbc:id="G_102582532" fbc:label="102582532" fbc:name="102582532"/>
      <fbc:geneProduct fbc:id="G_102583349" fbc:label="102583349" fbc:name="102583349"/>
      <fbc:geneProduct fbc:id="G_102603740" fbc:label="102603740" fbc:name="102603740"/>
      <fbc:geneProduct fbc:id="G_102587052" fbc:label="102587052" fbc:name="102587052"/>
      <fbc:geneProduct fbc:id="G_102596986" fbc:label="102596986" fbc:name="102596986"/>
      <fbc:geneProduct fbc:id="G_102595996" fbc:label="102595996" fbc:name="102595996"/>
      <fbc:geneProduct fbc:id="G_102596653" fbc:label="102596653" fbc:name="102596653"/>
      <fbc:geneProduct fbc:id="G_102596122" fbc:label="102596122" fbc:name="102596122"/>
      <fbc:geneProduct fbc:id="G_102583480" fbc:label="102583480" fbc:name="102583480"/>
      <fbc:geneProduct fbc:id="G_102588373" fbc:label="102588373" fbc:name="102588373"/>
      <fbc:geneProduct fbc:id="G_102594007" fbc:label="102594007" fbc:name="102594007"/>
      <fbc:geneProduct fbc:id="G_102596456" fbc:label="102596456" fbc:name="102596456"/>
      <fbc:geneProduct fbc:id="G_102586366" fbc:label="102586366" fbc:name="102586366"/>
      <fbc:geneProduct fbc:id="G_102597498" fbc:label="102597498" fbc:name="102597498"/>
      <fbc:geneProduct fbc:id="G_102596743" fbc:label="102596743" fbc:name="102596743"/>
      <fbc:geneProduct fbc:id="G_102603888" fbc:label="102603888" fbc:name="102603888"/>
      <fbc:geneProduct fbc:id="G_102582776" fbc:label="102582776" fbc:name="102582776"/>
      <fbc:geneProduct fbc:id="G_102581884" fbc:label="102581884" fbc:name="102581884"/>
      <fbc:geneProduct fbc:id="G_102597559" fbc:label="102597559" fbc:name="102597559"/>
      <fbc:geneProduct fbc:id="G_102592998" fbc:label="102592998" fbc:name="102592998"/>
      <fbc:geneProduct fbc:id="G_102582665" fbc:label="102582665" fbc:name="102582665"/>
      <fbc:geneProduct fbc:id="G_102604144" fbc:label="102604144" fbc:name="102604144"/>
      <fbc:geneProduct fbc:id="G_102584320" fbc:label="102584320" fbc:name="102584320"/>
      <fbc:geneProduct fbc:id="G_102605773" fbc:label="102605773" fbc:name="102605773"/>
      <fbc:geneProduct fbc:id="G_102577859" fbc:label="102577859" fbc:name="102577859"/>
      <fbc:geneProduct fbc:id="G_102580689" fbc:label="102580689" fbc:name="102580689"/>
      <fbc:geneProduct fbc:id="G_102577690" fbc:label="102577690" fbc:name="102577690"/>
      <fbc:geneProduct fbc:id="G_102600728" fbc:label="102600728" fbc:name="102600728"/>
      <fbc:geneProduct fbc:id="G_102578239" fbc:label="102578239" fbc:name="102578239"/>
      <fbc:geneProduct fbc:id="G_102579690" fbc:label="102579690" fbc:name="102579690"/>
      <fbc:geneProduct fbc:id="G_102589223" fbc:label="102589223" fbc:name="102589223"/>
      <fbc:geneProduct fbc:id="G_102579693" fbc:label="102579693" fbc:name="102579693"/>
      <fbc:geneProduct fbc:id="G_102595939" fbc:label="102595939" fbc:name="102595939"/>
      <fbc:geneProduct fbc:id="G_102589548" fbc:label="102589548" fbc:name="102589548"/>
      <fbc:geneProduct fbc:id="G_102603559" fbc:label="102603559" fbc:name="102603559"/>
      <fbc:geneProduct fbc:id="G_102605251" fbc:label="102605251" fbc:name="102605251"/>
      <fbc:geneProduct fbc:id="G_102582016" fbc:label="102582016" fbc:name="102582016"/>
      <fbc:geneProduct fbc:id="G_102577659" fbc:label="102577659" fbc:name="102577659"/>
      <fbc:geneProduct fbc:id="G_102582999" fbc:label="102582999" fbc:name="102582999"/>
      <fbc:geneProduct fbc:id="G_102584472" fbc:label="102584472" fbc:name="102584472"/>
      <fbc:geneProduct fbc:id="G_102593772" fbc:label="102593772" fbc:name="102593772"/>
      <fbc:geneProduct fbc:id="G_102580816" fbc:label="102580816" fbc:name="102580816"/>
      <fbc:geneProduct fbc:id="G_102578911" fbc:label="102578911" fbc:name="102578911"/>
      <fbc:geneProduct fbc:id="G_102603525" fbc:label="102603525" fbc:name="102603525"/>
      <fbc:geneProduct fbc:id="G_102579923" fbc:label="102579923" fbc:name="102579923"/>
      <fbc:geneProduct fbc:id="G_102604428" fbc:label="102604428" fbc:name="102604428"/>
      <fbc:geneProduct fbc:id="G_102591988" fbc:label="102591988" fbc:name="102591988"/>
      <fbc:geneProduct fbc:id="G_102605813" fbc:label="102605813" fbc:name="102605813"/>
      <fbc:geneProduct fbc:id="G_102596044" fbc:label="102596044" fbc:name="102596044"/>
      <fbc:geneProduct fbc:id="G_102591537" fbc:label="102591537" fbc:name="102591537"/>
      <fbc:geneProduct fbc:id="G_102599198" fbc:label="102599198" fbc:name="102599198"/>
      <fbc:geneProduct fbc:id="G_102593414" fbc:label="102593414" fbc:name="102593414"/>
      <fbc:geneProduct fbc:id="G_102587844" fbc:label="102587844" fbc:name="102587844"/>
      <fbc:geneProduct fbc:id="G_102581670" fbc:label="102581670" fbc:name="102581670"/>
      <fbc:geneProduct fbc:id="G_102598576" fbc:label="102598576" fbc:name="102598576"/>
      <fbc:geneProduct fbc:id="G_102591304" fbc:label="102591304" fbc:name="102591304"/>
      <fbc:geneProduct fbc:id="G_102586102" fbc:label="102586102" fbc:name="102586102"/>
      <fbc:geneProduct fbc:id="G_102582423" fbc:label="102582423" fbc:name="102582423"/>
      <fbc:geneProduct fbc:id="G_102594541" fbc:label="102594541" fbc:name="102594541"/>
      <fbc:geneProduct fbc:id="G_102591095" fbc:label="102591095" fbc:name="102591095"/>
      <fbc:geneProduct fbc:id="G_102587253" fbc:label="102587253" fbc:name="102587253"/>
      <fbc:geneProduct fbc:id="G_102601322" fbc:label="102601322" fbc:name="102601322"/>
      <fbc:geneProduct fbc:id="G_102597448" fbc:label="102597448" fbc:name="102597448"/>
      <fbc:geneProduct fbc:id="G_102588058" fbc:label="102588058" fbc:name="102588058"/>
      <fbc:geneProduct fbc:id="G_102594797" fbc:label="102594797" fbc:name="102594797"/>
      <fbc:geneProduct fbc:id="G_102598345" fbc:label="102598345" fbc:name="102598345"/>
      <fbc:geneProduct fbc:id="G_102591315" fbc:label="102591315" fbc:name="102591315"/>
      <fbc:geneProduct fbc:id="G_102596127" fbc:label="102596127" fbc:name="102596127"/>
      <fbc:geneProduct fbc:id="G_102579334" fbc:label="102579334" fbc:name="102579334"/>
      <fbc:geneProduct fbc:id="G_102590919" fbc:label="102590919" fbc:name="102590919"/>
      <fbc:geneProduct fbc:id="G_102604264" fbc:label="102604264" fbc:name="102604264"/>
      <fbc:geneProduct fbc:id="G_102598804" fbc:label="102598804" fbc:name="102598804"/>
      <fbc:geneProduct fbc:id="G_102577923" fbc:label="102577923" fbc:name="102577923"/>
      <fbc:geneProduct fbc:id="G_102582256" fbc:label="102582256" fbc:name="102582256"/>
      <fbc:geneProduct fbc:id="G_102593138" fbc:label="102593138" fbc:name="102593138"/>
      <fbc:geneProduct fbc:id="G_102596221" fbc:label="102596221" fbc:name="102596221"/>
      <fbc:geneProduct fbc:id="G_102578660" fbc:label="102578660" fbc:name="102578660"/>
      <fbc:geneProduct fbc:id="G_102600041" fbc:label="102600041" fbc:name="102600041"/>
      <fbc:geneProduct fbc:id="G_102594980" fbc:label="102594980" fbc:name="102594980"/>
      <fbc:geneProduct fbc:id="G_102581196" fbc:label="102581196" fbc:name="102581196"/>
      <fbc:geneProduct fbc:id="G_102581388" fbc:label="102581388" fbc:name="102581388"/>
      <fbc:geneProduct fbc:id="G_102587144" fbc:label="102587144" fbc:name="102587144"/>
      <fbc:geneProduct fbc:id="G_102592751" fbc:label="102592751" fbc:name="102592751"/>
      <fbc:geneProduct fbc:id="G_102602750" fbc:label="102602750" fbc:name="102602750"/>
      <fbc:geneProduct fbc:id="G_102597660" fbc:label="102597660" fbc:name="102597660"/>
      <fbc:geneProduct fbc:id="G_102594320" fbc:label="102594320" fbc:name="102594320"/>
      <fbc:geneProduct fbc:id="G_102580445" fbc:label="102580445" fbc:name="102580445"/>
      <fbc:geneProduct fbc:id="G_102598643" fbc:label="102598643" fbc:name="102598643"/>
      <fbc:geneProduct fbc:id="G_102594263" fbc:label="102594263" fbc:name="102594263"/>
      <fbc:geneProduct fbc:id="G_102587693" fbc:label="102587693" fbc:name="102587693"/>
      <fbc:geneProduct fbc:id="G_102588338" fbc:label="102588338" fbc:name="102588338"/>
      <fbc:geneProduct fbc:id="G_102591947" fbc:label="102591947" fbc:name="102591947"/>
      <fbc:geneProduct fbc:id="G_102587372" fbc:label="102587372" fbc:name="102587372"/>
      <fbc:geneProduct fbc:id="G_102592236" fbc:label="102592236" fbc:name="102592236"/>
      <fbc:geneProduct fbc:id="G_102579872" fbc:label="102579872" fbc:name="102579872"/>
      <fbc:geneProduct fbc:id="G_102586275" fbc:label="102586275" fbc:name="102586275"/>
      <fbc:geneProduct fbc:id="G_102588578" fbc:label="102588578" fbc:name="102588578"/>
      <fbc:geneProduct fbc:id="G_102606353" fbc:label="102606353" fbc:name="102606353"/>
      <fbc:geneProduct fbc:id="G_102591782" fbc:label="102591782" fbc:name="102591782"/>
      <fbc:geneProduct fbc:id="G_102588612" fbc:label="102588612" fbc:name="102588612"/>
      <fbc:geneProduct fbc:id="G_102600919" fbc:label="102600919" fbc:name="102600919"/>
      <fbc:geneProduct fbc:id="G_102583495" fbc:label="102583495" fbc:name="102583495"/>
      <fbc:geneProduct fbc:id="G_102582597" fbc:label="102582597" fbc:name="102582597"/>
      <fbc:geneProduct fbc:id="G_102598106" fbc:label="102598106" fbc:name="102598106"/>
      <fbc:geneProduct fbc:id="G_102603315" fbc:label="102603315" fbc:name="102603315"/>
      <fbc:geneProduct fbc:id="G_102599687" fbc:label="102599687" fbc:name="102599687"/>
      <fbc:geneProduct fbc:id="G_102596284" fbc:label="102596284" fbc:name="102596284"/>
      <fbc:geneProduct fbc:id="G_102581180" fbc:label="102581180" fbc:name="102581180"/>
      <fbc:geneProduct fbc:id="G_102605737" fbc:label="102605737" fbc:name="102605737"/>
      <fbc:geneProduct fbc:id="G_102580042" fbc:label="102580042" fbc:name="102580042"/>
      <fbc:geneProduct fbc:id="G_102577450" fbc:label="102577450" fbc:name="102577450"/>
      <fbc:geneProduct fbc:id="G_4099985" fbc:label="4099985" fbc:name="4099985"/>
      <fbc:geneProduct fbc:id="G_102601229" fbc:label="102601229" fbc:name="102601229"/>
      <fbc:geneProduct fbc:id="G_102600888" fbc:label="102600888" fbc:name="102600888"/>
      <fbc:geneProduct fbc:id="G_102580344" fbc:label="102580344" fbc:name="102580344"/>
      <fbc:geneProduct fbc:id="G_102577677" fbc:label="102577677" fbc:name="102577677"/>
      <fbc:geneProduct fbc:id="G_102606020" fbc:label="102606020" fbc:name="102606020"/>
      <fbc:geneProduct fbc:id="G_102577842" fbc:label="102577842" fbc:name="102577842"/>
      <fbc:geneProduct fbc:id="G_102577529" fbc:label="102577529" fbc:name="102577529"/>
      <fbc:geneProduct fbc:id="G_102577738" fbc:label="102577738" fbc:name="102577738"/>
      <fbc:geneProduct fbc:id="G_102577667" fbc:label="102577667" fbc:name="102577667"/>
      <fbc:geneProduct fbc:id="G_102577880" fbc:label="102577880" fbc:name="102577880"/>
      <fbc:geneProduct fbc:id="G_102583431" fbc:label="102583431" fbc:name="102583431"/>
      <fbc:geneProduct fbc:id="G_102577864" fbc:label="102577864" fbc:name="102577864"/>
      <fbc:geneProduct fbc:id="G_4099984" fbc:label="4099984" fbc:name="4099984"/>
      <fbc:geneProduct fbc:id="G_102584460" fbc:label="102584460" fbc:name="102584460"/>
      <fbc:geneProduct fbc:id="G_102603549" fbc:label="102603549" fbc:name="102603549"/>
      <fbc:geneProduct fbc:id="G_4099854" fbc:label="4099854" fbc:name="4099854"/>
      <fbc:geneProduct fbc:id="G_102582778" fbc:label="102582778" fbc:name="102582778"/>
      <fbc:geneProduct fbc:id="G_102591413" fbc:label="102591413" fbc:name="102591413"/>
      <fbc:geneProduct fbc:id="G_102577449" fbc:label="102577449" fbc:name="102577449"/>
      <fbc:geneProduct fbc:id="G_102599894" fbc:label="102599894" fbc:name="102599894"/>
      <fbc:geneProduct fbc:id="G_102583485" fbc:label="102583485" fbc:name="102583485"/>
      <fbc:geneProduct fbc:id="G_102579187" fbc:label="102579187" fbc:name="102579187"/>
      <fbc:geneProduct fbc:id="G_102591399" fbc:label="102591399" fbc:name="102591399"/>
      <fbc:geneProduct fbc:id="G_102579393" fbc:label="102579393" fbc:name="102579393"/>
      <fbc:geneProduct fbc:id="G_102594993" fbc:label="102594993" fbc:name="102594993"/>
      <fbc:geneProduct fbc:id="G_102586271" fbc:label="102586271" fbc:name="102586271"/>
      <fbc:geneProduct fbc:id="G_102586760" fbc:label="102586760" fbc:name="102586760"/>
      <fbc:geneProduct fbc:id="G_102595203" fbc:label="102595203" fbc:name="102595203"/>
      <fbc:geneProduct fbc:id="G_102601823" fbc:label="102601823" fbc:name="102601823"/>
      <fbc:geneProduct fbc:id="G_102598930" fbc:label="102598930" fbc:name="102598930"/>
      <fbc:geneProduct fbc:id="G_102606140" fbc:label="102606140" fbc:name="102606140"/>
      <fbc:geneProduct fbc:id="G_102577663" fbc:label="102577663" fbc:name="102577663"/>
      <fbc:geneProduct fbc:id="G_102585937" fbc:label="102585937" fbc:name="102585937"/>
      <fbc:geneProduct fbc:id="G_102595372" fbc:label="102595372" fbc:name="102595372"/>
      <fbc:geneProduct fbc:id="G_102594559" fbc:label="102594559" fbc:name="102594559"/>
      <fbc:geneProduct fbc:id="G_102595659" fbc:label="102595659" fbc:name="102595659"/>
      <fbc:geneProduct fbc:id="G_102584948" fbc:label="102584948" fbc:name="102584948"/>
      <fbc:geneProduct fbc:id="G_102585745" fbc:label="102585745" fbc:name="102585745"/>
      <fbc:geneProduct fbc:id="G_102603719" fbc:label="102603719" fbc:name="102603719"/>
      <fbc:geneProduct fbc:id="G_102579671" fbc:label="102579671" fbc:name="102579671"/>
      <fbc:geneProduct fbc:id="G_102595393" fbc:label="102595393" fbc:name="102595393"/>
      <fbc:geneProduct fbc:id="G_102588828" fbc:label="102588828" fbc:name="102588828"/>
      <fbc:geneProduct fbc:id="G_102577781" fbc:label="102577781" fbc:name="102577781"/>
      <fbc:geneProduct fbc:id="G_102594891" fbc:label="102594891" fbc:name="102594891"/>
      <fbc:geneProduct fbc:id="G_102590419" fbc:label="102590419" fbc:name="102590419"/>
      <fbc:geneProduct fbc:id="G_102603033" fbc:label="102603033" fbc:name="102603033"/>
      <fbc:geneProduct fbc:id="G_102592957" fbc:label="102592957" fbc:name="102592957"/>
      <fbc:geneProduct fbc:id="G_102589944" fbc:label="102589944" fbc:name="102589944"/>
      <fbc:geneProduct fbc:id="G_102602245" fbc:label="102602245" fbc:name="102602245"/>
      <fbc:geneProduct fbc:id="G_102597568" fbc:label="102597568" fbc:name="102597568"/>
      <fbc:geneProduct fbc:id="G_102604123" fbc:label="102604123" fbc:name="102604123"/>
      <fbc:geneProduct fbc:id="G_102597240" fbc:label="102597240" fbc:name="102597240"/>
      <fbc:geneProduct fbc:id="G_102589264" fbc:label="102589264" fbc:name="102589264"/>
      <fbc:geneProduct fbc:id="G_102604382" fbc:label="102604382" fbc:name="102604382"/>
      <fbc:geneProduct fbc:id="G_102602931" fbc:label="102602931" fbc:name="102602931"/>
      <fbc:geneProduct fbc:id="G_102578331" fbc:label="102578331" fbc:name="102578331"/>
      <fbc:geneProduct fbc:id="G_102591365" fbc:label="102591365" fbc:name="102591365"/>
      <fbc:geneProduct fbc:id="G_102598317" fbc:label="102598317" fbc:name="102598317"/>
      <fbc:geneProduct fbc:id="G_102579951" fbc:label="102579951" fbc:name="102579951"/>
      <fbc:geneProduct fbc:id="G_102589351" fbc:label="102589351" fbc:name="102589351"/>
      <fbc:geneProduct fbc:id="G_102587698" fbc:label="102587698" fbc:name="102587698"/>
      <fbc:geneProduct fbc:id="G_102604154" fbc:label="102604154" fbc:name="102604154"/>
      <fbc:geneProduct fbc:id="G_102601315" fbc:label="102601315" fbc:name="102601315"/>
      <fbc:geneProduct fbc:id="G_102599864" fbc:label="102599864" fbc:name="102599864"/>
      <fbc:geneProduct fbc:id="G_102583088" fbc:label="102583088" fbc:name="102583088"/>
      <fbc:geneProduct fbc:id="G_102601570" fbc:label="102601570" fbc:name="102601570"/>
      <fbc:geneProduct fbc:id="G_102588686" fbc:label="102588686" fbc:name="102588686"/>
      <fbc:geneProduct fbc:id="G_102588295" fbc:label="102588295" fbc:name="102588295"/>
      <fbc:geneProduct fbc:id="G_102584844" fbc:label="102584844" fbc:name="102584844"/>
      <fbc:geneProduct fbc:id="G_102606299" fbc:label="102606299" fbc:name="102606299"/>
      <fbc:geneProduct fbc:id="G_107060801" fbc:label="107060801" fbc:name="107060801"/>
      <fbc:geneProduct fbc:id="G_102593844" fbc:label="102593844" fbc:name="102593844"/>
      <fbc:geneProduct fbc:id="G_102603190" fbc:label="102603190" fbc:name="102603190"/>
      <fbc:geneProduct fbc:id="G_102587220" fbc:label="102587220" fbc:name="102587220"/>
      <fbc:geneProduct fbc:id="G_102591084" fbc:label="102591084" fbc:name="102591084"/>
      <fbc:geneProduct fbc:id="G_102586879" fbc:label="102586879" fbc:name="102586879"/>
      <fbc:geneProduct fbc:id="G_102593436" fbc:label="102593436" fbc:name="102593436"/>
      <fbc:geneProduct fbc:id="G_102584301" fbc:label="102584301" fbc:name="102584301"/>
      <fbc:geneProduct fbc:id="G_102586545" fbc:label="102586545" fbc:name="102586545"/>
      <fbc:geneProduct fbc:id="G_102587222" fbc:label="102587222" fbc:name="102587222"/>
      <fbc:geneProduct fbc:id="G_102604517" fbc:label="102604517" fbc:name="102604517"/>
      <fbc:geneProduct fbc:id="G_102582394" fbc:label="102582394" fbc:name="102582394"/>
      <fbc:geneProduct fbc:id="G_102579818" fbc:label="102579818" fbc:name="102579818"/>
      <fbc:geneProduct fbc:id="G_102585327" fbc:label="102585327" fbc:name="102585327"/>
      <fbc:geneProduct fbc:id="G_102588353" fbc:label="102588353" fbc:name="102588353"/>
      <fbc:geneProduct fbc:id="G_102593011" fbc:label="102593011" fbc:name="102593011"/>
      <fbc:geneProduct fbc:id="G_102589015" fbc:label="102589015" fbc:name="102589015"/>
      <fbc:geneProduct fbc:id="G_102580126" fbc:label="102580126" fbc:name="102580126"/>
      <fbc:geneProduct fbc:id="G_102602430" fbc:label="102602430" fbc:name="102602430"/>
      <fbc:geneProduct fbc:id="G_102582742" fbc:label="102582742" fbc:name="102582742"/>
      <fbc:geneProduct fbc:id="G_102605187" fbc:label="102605187" fbc:name="102605187"/>
      <fbc:geneProduct fbc:id="G_102602599" fbc:label="102602599" fbc:name="102602599"/>
      <fbc:geneProduct fbc:id="G_102592848" fbc:label="102592848" fbc:name="102592848"/>
      <fbc:geneProduct fbc:id="G_102597190" fbc:label="102597190" fbc:name="102597190"/>
      <fbc:geneProduct fbc:id="G_102590258" fbc:label="102590258" fbc:name="102590258"/>
      <fbc:geneProduct fbc:id="G_102605877" fbc:label="102605877" fbc:name="102605877"/>
      <fbc:geneProduct fbc:id="G_102586509" fbc:label="102586509" fbc:name="102586509"/>
      <fbc:geneProduct fbc:id="G_102595199" fbc:label="102595199" fbc:name="102595199"/>
      <fbc:geneProduct fbc:id="G_102577774" fbc:label="102577774" fbc:name="102577774"/>
      <fbc:geneProduct fbc:id="G_102577796" fbc:label="102577796" fbc:name="102577796"/>
      <fbc:geneProduct fbc:id="G_102577457" fbc:label="102577457" fbc:name="102577457"/>
      <fbc:geneProduct fbc:id="G_102601571" fbc:label="102601571" fbc:name="102601571"/>
      <fbc:geneProduct fbc:id="G_102582757" fbc:label="102582757" fbc:name="102582757"/>
      <fbc:geneProduct fbc:id="G_102597964" fbc:label="102597964" fbc:name="102597964"/>
      <fbc:geneProduct fbc:id="G_102586756" fbc:label="102586756" fbc:name="102586756"/>
      <fbc:geneProduct fbc:id="G_102587738" fbc:label="102587738" fbc:name="102587738"/>
      <fbc:geneProduct fbc:id="G_102598287" fbc:label="102598287" fbc:name="102598287"/>
      <fbc:geneProduct fbc:id="G_102587106" fbc:label="102587106" fbc:name="102587106"/>
      <fbc:geneProduct fbc:id="G_102596406" fbc:label="102596406" fbc:name="102596406"/>
      <fbc:geneProduct fbc:id="G_102596389" fbc:label="102596389" fbc:name="102596389"/>
      <fbc:geneProduct fbc:id="G_102580641" fbc:label="102580641" fbc:name="102580641"/>
      <fbc:geneProduct fbc:id="G_102604332" fbc:label="102604332" fbc:name="102604332"/>
      <fbc:geneProduct fbc:id="G_102589952" fbc:label="102589952" fbc:name="102589952"/>
      <fbc:geneProduct fbc:id="G_102601819" fbc:label="102601819" fbc:name="102601819"/>
      <fbc:geneProduct fbc:id="G_102577740" fbc:label="102577740" fbc:name="102577740"/>
      <fbc:geneProduct fbc:id="G_102602372" fbc:label="102602372" fbc:name="102602372"/>
      <fbc:geneProduct fbc:id="G_102602714" fbc:label="102602714" fbc:name="102602714"/>
      <fbc:geneProduct fbc:id="G_102585362" fbc:label="102585362" fbc:name="102585362"/>
      <fbc:geneProduct fbc:id="G_102592568" fbc:label="102592568" fbc:name="102592568"/>
      <fbc:geneProduct fbc:id="G_102592225" fbc:label="102592225" fbc:name="102592225"/>
      <fbc:geneProduct fbc:id="G_102577558" fbc:label="102577558" fbc:name="102577558"/>
      <fbc:geneProduct fbc:id="G_102603277" fbc:label="102603277" fbc:name="102603277"/>
      <fbc:geneProduct fbc:id="G_102577691" fbc:label="102577691" fbc:name="102577691"/>
      <fbc:geneProduct fbc:id="G_107061612" fbc:label="107061612" fbc:name="107061612"/>
      <fbc:geneProduct fbc:id="G_102599891" fbc:label="102599891" fbc:name="102599891"/>
      <fbc:geneProduct fbc:id="G_102602799" fbc:label="102602799" fbc:name="102602799"/>
      <fbc:geneProduct fbc:id="G_102580175" fbc:label="102580175" fbc:name="102580175"/>
      <fbc:geneProduct fbc:id="G_102595896" fbc:label="102595896" fbc:name="102595896"/>
      <fbc:geneProduct fbc:id="G_107057906" fbc:label="107057906" fbc:name="107057906"/>
      <fbc:geneProduct fbc:id="G_102603753" fbc:label="102603753" fbc:name="102603753"/>
      <fbc:geneProduct fbc:id="G_102579396" fbc:label="102579396" fbc:name="102579396"/>
      <fbc:geneProduct fbc:id="G_102595325" fbc:label="102595325" fbc:name="102595325"/>
      <fbc:geneProduct fbc:id="G_102600970" fbc:label="102600970" fbc:name="102600970"/>
      <fbc:geneProduct fbc:id="G_102590874" fbc:label="102590874" fbc:name="102590874"/>
      <fbc:geneProduct fbc:id="G_102586748" fbc:label="102586748" fbc:name="102586748"/>
      <fbc:geneProduct fbc:id="G_102596518" fbc:label="102596518" fbc:name="102596518"/>
      <fbc:geneProduct fbc:id="G_102606352" fbc:label="102606352" fbc:name="102606352"/>
      <fbc:geneProduct fbc:id="G_102602055" fbc:label="102602055" fbc:name="102602055"/>
      <fbc:geneProduct fbc:id="G_102590193" fbc:label="102590193" fbc:name="102590193"/>
      <fbc:geneProduct fbc:id="G_102598393" fbc:label="102598393" fbc:name="102598393"/>
      <fbc:geneProduct fbc:id="G_102580356" fbc:label="102580356" fbc:name="102580356"/>
      <fbc:geneProduct fbc:id="G_102601265" fbc:label="102601265" fbc:name="102601265"/>
      <fbc:geneProduct fbc:id="G_102584501" fbc:label="102584501" fbc:name="102584501"/>
      <fbc:geneProduct fbc:id="G_102595208" fbc:label="102595208" fbc:name="102595208"/>
      <fbc:geneProduct fbc:id="G_102591472" fbc:label="102591472" fbc:name="102591472"/>
      <fbc:geneProduct fbc:id="G_102605843" fbc:label="102605843" fbc:name="102605843"/>
      <fbc:geneProduct fbc:id="G_102602451" fbc:label="102602451" fbc:name="102602451"/>
      <fbc:geneProduct fbc:id="G_102585413" fbc:label="102585413" fbc:name="102585413"/>
      <fbc:geneProduct fbc:id="G_102605602" fbc:label="102605602" fbc:name="102605602"/>
      <fbc:geneProduct fbc:id="G_102590505" fbc:label="102590505" fbc:name="102590505"/>
      <fbc:geneProduct fbc:id="G_102602484" fbc:label="102602484" fbc:name="102602484"/>
      <fbc:geneProduct fbc:id="G_102584328" fbc:label="102584328" fbc:name="102584328"/>
      <fbc:geneProduct fbc:id="G_102586340" fbc:label="102586340" fbc:name="102586340"/>
      <fbc:geneProduct fbc:id="G_4099986" fbc:label="4099986" fbc:name="4099986"/>
      <fbc:geneProduct fbc:id="G_102583167" fbc:label="102583167" fbc:name="102583167"/>
      <fbc:geneProduct fbc:id="G_102585835" fbc:label="102585835" fbc:name="102585835"/>
      <fbc:geneProduct fbc:id="G_102593496" fbc:label="102593496" fbc:name="102593496"/>
      <fbc:geneProduct fbc:id="G_102606380" fbc:label="102606380" fbc:name="102606380"/>
      <fbc:geneProduct fbc:id="G_102580300" fbc:label="102580300" fbc:name="102580300"/>
      <fbc:geneProduct fbc:id="G_102587664" fbc:label="102587664" fbc:name="102587664"/>
      <fbc:geneProduct fbc:id="G_102591367" fbc:label="102591367" fbc:name="102591367"/>
      <fbc:geneProduct fbc:id="G_102578766" fbc:label="102578766" fbc:name="102578766"/>
      <fbc:geneProduct fbc:id="G_102591690" fbc:label="102591690" fbc:name="102591690"/>
      <fbc:geneProduct fbc:id="G_102601957" fbc:label="102601957" fbc:name="102601957"/>
      <fbc:geneProduct fbc:id="G_102600847" fbc:label="102600847" fbc:name="102600847"/>
      <fbc:geneProduct fbc:id="G_102578706" fbc:label="102578706" fbc:name="102578706"/>
      <fbc:geneProduct fbc:id="G_102589894" fbc:label="102589894" fbc:name="102589894"/>
      <fbc:geneProduct fbc:id="G_102597222" fbc:label="102597222" fbc:name="102597222"/>
      <fbc:geneProduct fbc:id="G_102582130" fbc:label="102582130" fbc:name="102582130"/>
      <fbc:geneProduct fbc:id="G_102594776" fbc:label="102594776" fbc:name="102594776"/>
      <fbc:geneProduct fbc:id="G_102591392" fbc:label="102591392" fbc:name="102591392"/>
      <fbc:geneProduct fbc:id="G_102592055" fbc:label="102592055" fbc:name="102592055"/>
      <fbc:geneProduct fbc:id="G_107062250" fbc:label="107062250" fbc:name="107062250"/>
      <fbc:geneProduct fbc:id="G_102602882" fbc:label="102602882" fbc:name="102602882"/>
      <fbc:geneProduct fbc:id="G_102601699" fbc:label="102601699" fbc:name="102601699"/>
      <fbc:geneProduct fbc:id="G_102599442" fbc:label="102599442" fbc:name="102599442"/>
      <fbc:geneProduct fbc:id="G_102605504" fbc:label="102605504" fbc:name="102605504"/>
      <fbc:geneProduct fbc:id="G_102599768" fbc:label="102599768" fbc:name="102599768"/>
      <fbc:geneProduct fbc:id="G_102597492" fbc:label="102597492" fbc:name="102597492"/>
      <fbc:geneProduct fbc:id="G_102596064" fbc:label="102596064" fbc:name="102596064"/>
      <fbc:geneProduct fbc:id="G_102586890" fbc:label="102586890" fbc:name="102586890"/>
      <fbc:geneProduct fbc:id="G_102586729" fbc:label="102586729" fbc:name="102586729"/>
      <fbc:geneProduct fbc:id="G_102596014" fbc:label="102596014" fbc:name="102596014"/>
      <fbc:geneProduct fbc:id="G_102587367" fbc:label="102587367" fbc:name="102587367"/>
      <fbc:geneProduct fbc:id="G_102605537" fbc:label="102605537" fbc:name="102605537"/>
      <fbc:geneProduct fbc:id="G_102587081" fbc:label="102587081" fbc:name="102587081"/>
      <fbc:geneProduct fbc:id="G_102579434" fbc:label="102579434" fbc:name="102579434"/>
      <fbc:geneProduct fbc:id="G_102580961" fbc:label="102580961" fbc:name="102580961"/>
      <fbc:geneProduct fbc:id="G_102593970" fbc:label="102593970" fbc:name="102593970"/>
      <fbc:geneProduct fbc:id="G_102580867" fbc:label="102580867" fbc:name="102580867"/>
      <fbc:geneProduct fbc:id="G_102599412" fbc:label="102599412" fbc:name="102599412"/>
      <fbc:geneProduct fbc:id="G_102600830" fbc:label="102600830" fbc:name="102600830"/>
      <fbc:geneProduct fbc:id="G_102580517" fbc:label="102580517" fbc:name="102580517"/>
      <fbc:geneProduct fbc:id="G_102579394" fbc:label="102579394" fbc:name="102579394"/>
      <fbc:geneProduct fbc:id="G_102605420" fbc:label="102605420" fbc:name="102605420"/>
      <fbc:geneProduct fbc:id="G_102581202" fbc:label="102581202" fbc:name="102581202"/>
      <fbc:geneProduct fbc:id="G_107061579" fbc:label="107061579" fbc:name="107061579"/>
      <fbc:geneProduct fbc:id="G_102594358" fbc:label="102594358" fbc:name="102594358"/>
      <fbc:geneProduct fbc:id="G_102590104" fbc:label="102590104" fbc:name="102590104"/>
      <fbc:geneProduct fbc:id="G_102603796" fbc:label="102603796" fbc:name="102603796"/>
      <fbc:geneProduct fbc:id="G_102603922" fbc:label="102603922" fbc:name="102603922"/>
      <fbc:geneProduct fbc:id="G_102593540" fbc:label="102593540" fbc:name="102593540"/>
      <fbc:geneProduct fbc:id="G_102596949" fbc:label="102596949" fbc:name="102596949"/>
      <fbc:geneProduct fbc:id="G_102606072" fbc:label="102606072" fbc:name="102606072"/>
      <fbc:geneProduct fbc:id="G_102581538" fbc:label="102581538" fbc:name="102581538"/>
      <fbc:geneProduct fbc:id="G_102579720" fbc:label="102579720" fbc:name="102579720"/>
      <fbc:geneProduct fbc:id="G_102584033" fbc:label="102584033" fbc:name="102584033"/>
      <fbc:geneProduct fbc:id="G_102593322" fbc:label="102593322" fbc:name="102593322"/>
      <fbc:geneProduct fbc:id="G_102594691" fbc:label="102594691" fbc:name="102594691"/>
      <fbc:geneProduct fbc:id="G_102588615" fbc:label="102588615" fbc:name="102588615"/>
      <fbc:geneProduct fbc:id="G_102596383" fbc:label="102596383" fbc:name="102596383"/>
      <fbc:geneProduct fbc:id="G_102586361" fbc:label="102586361" fbc:name="102586361"/>
      <fbc:geneProduct fbc:id="G_102591777" fbc:label="102591777" fbc:name="102591777"/>
      <fbc:geneProduct fbc:id="G_102599277" fbc:label="102599277" fbc:name="102599277"/>
      <fbc:geneProduct fbc:id="G_102600822" fbc:label="102600822" fbc:name="102600822"/>
      <fbc:geneProduct fbc:id="G_102581846" fbc:label="102581846" fbc:name="102581846"/>
      <fbc:geneProduct fbc:id="G_102587406" fbc:label="102587406" fbc:name="102587406"/>
      <fbc:geneProduct fbc:id="G_102579351" fbc:label="102579351" fbc:name="102579351"/>
      <fbc:geneProduct fbc:id="G_102581426" fbc:label="102581426" fbc:name="102581426"/>
      <fbc:geneProduct fbc:id="G_102586848" fbc:label="102586848" fbc:name="102586848"/>
      <fbc:geneProduct fbc:id="G_102592258" fbc:label="102592258" fbc:name="102592258"/>
      <fbc:geneProduct fbc:id="G_102588328" fbc:label="102588328" fbc:name="102588328"/>
      <fbc:geneProduct fbc:id="G_102596335" fbc:label="102596335" fbc:name="102596335"/>
      <fbc:geneProduct fbc:id="G_102578151" fbc:label="102578151" fbc:name="102578151"/>
      <fbc:geneProduct fbc:id="G_102589531" fbc:label="102589531" fbc:name="102589531"/>
      <fbc:geneProduct fbc:id="G_102603429" fbc:label="102603429" fbc:name="102603429"/>
      <fbc:geneProduct fbc:id="G_102594336" fbc:label="102594336" fbc:name="102594336"/>
      <fbc:geneProduct fbc:id="G_102599103" fbc:label="102599103" fbc:name="102599103"/>
      <fbc:geneProduct fbc:id="G_102586909" fbc:label="102586909" fbc:name="102586909"/>
      <fbc:geneProduct fbc:id="G_102585952" fbc:label="102585952" fbc:name="102585952"/>
      <fbc:geneProduct fbc:id="G_102588862" fbc:label="102588862" fbc:name="102588862"/>
      <fbc:geneProduct fbc:id="G_102590588" fbc:label="102590588" fbc:name="102590588"/>
      <fbc:geneProduct fbc:id="G_102594464" fbc:label="102594464" fbc:name="102594464"/>
      <fbc:geneProduct fbc:id="G_102586347" fbc:label="102586347" fbc:name="102586347"/>
      <fbc:geneProduct fbc:id="G_102591811" fbc:label="102591811" fbc:name="102591811"/>
      <fbc:geneProduct fbc:id="G_102599413" fbc:label="102599413" fbc:name="102599413"/>
      <fbc:geneProduct fbc:id="G_102593380" fbc:label="102593380" fbc:name="102593380"/>
      <fbc:geneProduct fbc:id="G_102603442" fbc:label="102603442" fbc:name="102603442"/>
      <fbc:geneProduct fbc:id="G_102589661" fbc:label="102589661" fbc:name="102589661"/>
      <fbc:geneProduct fbc:id="G_102601865" fbc:label="102601865" fbc:name="102601865"/>
      <fbc:geneProduct fbc:id="G_102604418" fbc:label="102604418" fbc:name="102604418"/>
      <fbc:geneProduct fbc:id="G_102595047" fbc:label="102595047" fbc:name="102595047"/>
      <fbc:geneProduct fbc:id="G_102601362" fbc:label="102601362" fbc:name="102601362"/>
      <fbc:geneProduct fbc:id="G_102605332" fbc:label="102605332" fbc:name="102605332"/>
      <fbc:geneProduct fbc:id="G_102591732" fbc:label="102591732" fbc:name="102591732"/>
      <fbc:geneProduct fbc:id="G_102577816" fbc:label="102577816" fbc:name="102577816"/>
      <fbc:geneProduct fbc:id="G_102596394" fbc:label="102596394" fbc:name="102596394"/>
      <fbc:geneProduct fbc:id="G_102585347" fbc:label="102585347" fbc:name="102585347"/>
      <fbc:geneProduct fbc:id="G_102579374" fbc:label="102579374" fbc:name="102579374"/>
      <fbc:geneProduct fbc:id="G_102593836" fbc:label="102593836" fbc:name="102593836"/>
      <fbc:geneProduct fbc:id="G_102602218" fbc:label="102602218" fbc:name="102602218"/>
      <fbc:geneProduct fbc:id="G_102595131" fbc:label="102595131" fbc:name="102595131"/>
      <fbc:geneProduct fbc:id="G_102602954" fbc:label="102602954" fbc:name="102602954"/>
      <fbc:geneProduct fbc:id="G_102595382" fbc:label="102595382" fbc:name="102595382"/>
      <fbc:geneProduct fbc:id="G_102589310" fbc:label="102589310" fbc:name="102589310"/>
      <fbc:geneProduct fbc:id="G_102588957" fbc:label="102588957" fbc:name="102588957"/>
      <fbc:geneProduct fbc:id="G_102593053" fbc:label="102593053" fbc:name="102593053"/>
      <fbc:geneProduct fbc:id="G_102591414" fbc:label="102591414" fbc:name="102591414"/>
      <fbc:geneProduct fbc:id="G_102594607" fbc:label="102594607" fbc:name="102594607"/>
      <fbc:geneProduct fbc:id="G_102589884" fbc:label="102589884" fbc:name="102589884"/>
      <fbc:geneProduct fbc:id="G_102598441" fbc:label="102598441" fbc:name="102598441"/>
      <fbc:geneProduct fbc:id="G_102605787" fbc:label="102605787" fbc:name="102605787"/>
      <fbc:geneProduct fbc:id="G_102593385" fbc:label="102593385" fbc:name="102593385"/>
      <fbc:geneProduct fbc:id="G_102597875" fbc:label="102597875" fbc:name="102597875"/>
      <fbc:geneProduct fbc:id="G_102592832" fbc:label="102592832" fbc:name="102592832"/>
      <fbc:geneProduct fbc:id="G_107058339" fbc:label="107058339" fbc:name="107058339"/>
      <fbc:geneProduct fbc:id="G_102596820" fbc:label="102596820" fbc:name="102596820"/>
      <fbc:geneProduct fbc:id="G_102601673" fbc:label="102601673" fbc:name="102601673"/>
      <fbc:geneProduct fbc:id="G_102577617" fbc:label="102577617" fbc:name="102577617"/>
      <fbc:geneProduct fbc:id="G_102604450" fbc:label="102604450" fbc:name="102604450"/>
      <fbc:geneProduct fbc:id="G_102577862" fbc:label="102577862" fbc:name="102577862"/>
      <fbc:geneProduct fbc:id="G_102597056" fbc:label="102597056" fbc:name="102597056"/>
      <fbc:geneProduct fbc:id="G_102582159" fbc:label="102582159" fbc:name="102582159"/>
      <fbc:geneProduct fbc:id="G_102580464" fbc:label="102580464" fbc:name="102580464"/>
      <fbc:geneProduct fbc:id="G_102577748" fbc:label="102577748" fbc:name="102577748"/>
      <fbc:geneProduct fbc:id="G_102577764" fbc:label="102577764" fbc:name="102577764"/>
      <fbc:geneProduct fbc:id="G_102596087" fbc:label="102596087" fbc:name="102596087"/>
      <fbc:geneProduct fbc:id="G_102593173" fbc:label="102593173" fbc:name="102593173"/>
      <fbc:geneProduct fbc:id="G_102579912" fbc:label="102579912" fbc:name="102579912"/>
      <fbc:geneProduct fbc:id="G_102583854" fbc:label="102583854" fbc:name="102583854"/>
      <fbc:geneProduct fbc:id="G_102585015" fbc:label="102585015" fbc:name="102585015"/>
      <fbc:geneProduct fbc:id="G_102597864" fbc:label="102597864" fbc:name="102597864"/>
      <fbc:geneProduct fbc:id="G_102582623" fbc:label="102582623" fbc:name="102582623"/>
      <fbc:geneProduct fbc:id="G_102601663" fbc:label="102601663" fbc:name="102601663"/>
      <fbc:geneProduct fbc:id="G_102601840" fbc:label="102601840" fbc:name="102601840"/>
      <fbc:geneProduct fbc:id="G_102586853" fbc:label="102586853" fbc:name="102586853"/>
      <fbc:geneProduct fbc:id="G_102585159" fbc:label="102585159" fbc:name="102585159"/>
      <fbc:geneProduct fbc:id="G_102593810" fbc:label="102593810" fbc:name="102593810"/>
      <fbc:geneProduct fbc:id="G_102595575" fbc:label="102595575" fbc:name="102595575"/>
      <fbc:geneProduct fbc:id="G_102581441" fbc:label="102581441" fbc:name="102581441"/>
      <fbc:geneProduct fbc:id="G_102590756" fbc:label="102590756" fbc:name="102590756"/>
      <fbc:geneProduct fbc:id="G_102601740" fbc:label="102601740" fbc:name="102601740"/>
      <fbc:geneProduct fbc:id="G_102581128" fbc:label="102581128" fbc:name="102581128"/>
      <fbc:geneProduct fbc:id="G_102597696" fbc:label="102597696" fbc:name="102597696"/>
      <fbc:geneProduct fbc:id="G_102586088" fbc:label="102586088" fbc:name="102586088"/>
      <fbc:geneProduct fbc:id="G_102603422" fbc:label="102603422" fbc:name="102603422"/>
      <fbc:geneProduct fbc:id="G_102603088" fbc:label="102603088" fbc:name="102603088"/>
      <fbc:geneProduct fbc:id="G_102605603" fbc:label="102605603" fbc:name="102605603"/>
      <fbc:geneProduct fbc:id="G_102593505" fbc:label="102593505" fbc:name="102593505"/>
      <fbc:geneProduct fbc:id="G_102605273" fbc:label="102605273" fbc:name="102605273"/>
      <fbc:geneProduct fbc:id="G_102599701" fbc:label="102599701" fbc:name="102599701"/>
      <fbc:geneProduct fbc:id="G_102597216" fbc:label="102597216" fbc:name="102597216"/>
      <fbc:geneProduct fbc:id="G_102591927" fbc:label="102591927" fbc:name="102591927"/>
      <fbc:geneProduct fbc:id="G_107059535" fbc:label="107059535" fbc:name="107059535"/>
      <fbc:geneProduct fbc:id="G_107059168" fbc:label="107059168" fbc:name="107059168"/>
      <fbc:geneProduct fbc:id="G_102579851" fbc:label="102579851" fbc:name="102579851"/>
      <fbc:geneProduct fbc:id="G_102598723" fbc:label="102598723" fbc:name="102598723"/>
      <fbc:geneProduct fbc:id="G_102602918" fbc:label="102602918" fbc:name="102602918"/>
      <fbc:geneProduct fbc:id="G_102592934" fbc:label="102592934" fbc:name="102592934"/>
      <fbc:geneProduct fbc:id="G_102598057" fbc:label="102598057" fbc:name="102598057"/>
      <fbc:geneProduct fbc:id="G_102597414" fbc:label="102597414" fbc:name="102597414"/>
      <fbc:geneProduct fbc:id="G_102603441" fbc:label="102603441" fbc:name="102603441"/>
      <fbc:geneProduct fbc:id="G_107058373" fbc:label="107058373" fbc:name="107058373"/>
      <fbc:geneProduct fbc:id="G_102580173" fbc:label="102580173" fbc:name="102580173"/>
      <fbc:geneProduct fbc:id="G_102604497" fbc:label="102604497" fbc:name="102604497"/>
      <fbc:geneProduct fbc:id="G_102603659" fbc:label="102603659" fbc:name="102603659"/>
      <fbc:geneProduct fbc:id="G_102599465" fbc:label="102599465" fbc:name="102599465"/>
      <fbc:geneProduct fbc:id="G_107059140" fbc:label="107059140" fbc:name="107059140"/>
      <fbc:geneProduct fbc:id="G_107057662" fbc:label="107057662" fbc:name="107057662"/>
      <fbc:geneProduct fbc:id="G_102589125" fbc:label="102589125" fbc:name="102589125"/>
      <fbc:geneProduct fbc:id="G_102588302" fbc:label="102588302" fbc:name="102588302"/>
      <fbc:geneProduct fbc:id="G_102589684" fbc:label="102589684" fbc:name="102589684"/>
      <fbc:geneProduct fbc:id="G_102599054" fbc:label="102599054" fbc:name="102599054"/>
      <fbc:geneProduct fbc:id="G_102583107" fbc:label="102583107" fbc:name="102583107"/>
      <fbc:geneProduct fbc:id="G_102587200" fbc:label="102587200" fbc:name="102587200"/>
      <fbc:geneProduct fbc:id="G_102599376" fbc:label="102599376" fbc:name="102599376"/>
      <fbc:geneProduct fbc:id="G_102602353" fbc:label="102602353" fbc:name="102602353"/>
      <fbc:geneProduct fbc:id="G_102602051" fbc:label="102602051" fbc:name="102602051"/>
      <fbc:geneProduct fbc:id="G_107057668" fbc:label="107057668" fbc:name="107057668"/>
      <fbc:geneProduct fbc:id="G_102599649" fbc:label="102599649" fbc:name="102599649"/>
      <fbc:geneProduct fbc:id="G_102603110" fbc:label="102603110" fbc:name="102603110"/>
      <fbc:geneProduct fbc:id="G_102597738" fbc:label="102597738" fbc:name="102597738"/>
      <fbc:geneProduct fbc:id="G_102590689" fbc:label="102590689" fbc:name="102590689"/>
      <fbc:geneProduct fbc:id="G_102602024" fbc:label="102602024" fbc:name="102602024"/>
      <fbc:geneProduct fbc:id="G_102602975" fbc:label="102602975" fbc:name="102602975"/>
      <fbc:geneProduct fbc:id="G_102600033" fbc:label="102600033" fbc:name="102600033"/>
      <fbc:geneProduct fbc:id="G_102584494" fbc:label="102584494" fbc:name="102584494"/>
      <fbc:geneProduct fbc:id="G_102606128" fbc:label="102606128" fbc:name="102606128"/>
      <fbc:geneProduct fbc:id="G_102598382" fbc:label="102598382" fbc:name="102598382"/>
      <fbc:geneProduct fbc:id="G_102601722" fbc:label="102601722" fbc:name="102601722"/>
      <fbc:geneProduct fbc:id="G_102604186" fbc:label="102604186" fbc:name="102604186"/>
      <fbc:geneProduct fbc:id="G_107058368" fbc:label="107058368" fbc:name="107058368"/>
      <fbc:geneProduct fbc:id="G_102604593" fbc:label="102604593" fbc:name="102604593"/>
      <fbc:geneProduct fbc:id="G_102592906" fbc:label="102592906" fbc:name="102592906"/>
      <fbc:geneProduct fbc:id="G_102604265" fbc:label="102604265" fbc:name="102604265"/>
      <fbc:geneProduct fbc:id="G_102597085" fbc:label="102597085" fbc:name="102597085"/>
      <fbc:geneProduct fbc:id="G_107059243" fbc:label="107059243" fbc:name="107059243"/>
      <fbc:geneProduct fbc:id="G_102601652" fbc:label="102601652" fbc:name="102601652"/>
      <fbc:geneProduct fbc:id="G_102606460" fbc:label="102606460" fbc:name="102606460"/>
      <fbc:geneProduct fbc:id="G_102600687" fbc:label="102600687" fbc:name="102600687"/>
      <fbc:geneProduct fbc:id="G_102579204" fbc:label="102579204" fbc:name="102579204"/>
      <fbc:geneProduct fbc:id="G_102605464" fbc:label="102605464" fbc:name="102605464"/>
      <fbc:geneProduct fbc:id="G_102589451" fbc:label="102589451" fbc:name="102589451"/>
      <fbc:geneProduct fbc:id="G_102586486" fbc:label="102586486" fbc:name="102586486"/>
      <fbc:geneProduct fbc:id="G_102601385" fbc:label="102601385" fbc:name="102601385"/>
      <fbc:geneProduct fbc:id="G_102600356" fbc:label="102600356" fbc:name="102600356"/>
      <fbc:geneProduct fbc:id="G_102593123" fbc:label="102593123" fbc:name="102593123"/>
      <fbc:geneProduct fbc:id="G_102599650" fbc:label="102599650" fbc:name="102599650"/>
      <fbc:geneProduct fbc:id="G_107059138" fbc:label="107059138" fbc:name="107059138"/>
      <fbc:geneProduct fbc:id="G_102599652" fbc:label="102599652" fbc:name="102599652"/>
      <fbc:geneProduct fbc:id="G_102601040" fbc:label="102601040" fbc:name="102601040"/>
      <fbc:geneProduct fbc:id="G_102589882" fbc:label="102589882" fbc:name="102589882"/>
      <fbc:geneProduct fbc:id="G_102578973" fbc:label="102578973" fbc:name="102578973"/>
      <fbc:geneProduct fbc:id="G_102583433" fbc:label="102583433" fbc:name="102583433"/>
      <fbc:geneProduct fbc:id="G_102585121" fbc:label="102585121" fbc:name="102585121"/>
      <fbc:geneProduct fbc:id="G_102595211" fbc:label="102595211" fbc:name="102595211"/>
      <fbc:geneProduct fbc:id="G_102604161" fbc:label="102604161" fbc:name="102604161"/>
      <fbc:geneProduct fbc:id="G_102605798" fbc:label="102605798" fbc:name="102605798"/>
      <fbc:geneProduct fbc:id="G_102585367" fbc:label="102585367" fbc:name="102585367"/>
      <fbc:geneProduct fbc:id="G_102602086" fbc:label="102602086" fbc:name="102602086"/>
      <fbc:geneProduct fbc:id="G_102601428" fbc:label="102601428" fbc:name="102601428"/>
      <fbc:geneProduct fbc:id="G_102592901" fbc:label="102592901" fbc:name="102592901"/>
      <fbc:geneProduct fbc:id="G_107061600" fbc:label="107061600" fbc:name="107061600"/>
      <fbc:geneProduct fbc:id="G_102603498" fbc:label="102603498" fbc:name="102603498"/>
      <fbc:geneProduct fbc:id="G_102605828" fbc:label="102605828" fbc:name="102605828"/>
      <fbc:geneProduct fbc:id="G_102604485" fbc:label="102604485" fbc:name="102604485"/>
      <fbc:geneProduct fbc:id="G_102592158" fbc:label="102592158" fbc:name="102592158"/>
      <fbc:geneProduct fbc:id="G_102605394" fbc:label="102605394" fbc:name="102605394"/>
      <fbc:geneProduct fbc:id="G_102601693" fbc:label="102601693" fbc:name="102601693"/>
      <fbc:geneProduct fbc:id="G_102601220" fbc:label="102601220" fbc:name="102601220"/>
      <fbc:geneProduct fbc:id="G_102595194" fbc:label="102595194" fbc:name="102595194"/>
      <fbc:geneProduct fbc:id="G_102579026" fbc:label="102579026" fbc:name="102579026"/>
      <fbc:geneProduct fbc:id="G_102593283" fbc:label="102593283" fbc:name="102593283"/>
      <fbc:geneProduct fbc:id="G_102595467" fbc:label="102595467" fbc:name="102595467"/>
      <fbc:geneProduct fbc:id="G_102594300" fbc:label="102594300" fbc:name="102594300"/>
      <fbc:geneProduct fbc:id="G_102582387" fbc:label="102582387" fbc:name="102582387"/>
      <fbc:geneProduct fbc:id="G_102583664" fbc:label="102583664" fbc:name="102583664"/>
      <fbc:geneProduct fbc:id="G_102592163" fbc:label="102592163" fbc:name="102592163"/>
      <fbc:geneProduct fbc:id="G_102604859" fbc:label="102604859" fbc:name="102604859"/>
      <fbc:geneProduct fbc:id="G_102592345" fbc:label="102592345" fbc:name="102592345"/>
      <fbc:geneProduct fbc:id="G_102594901" fbc:label="102594901" fbc:name="102594901"/>
      <fbc:geneProduct fbc:id="G_102595236" fbc:label="102595236" fbc:name="102595236"/>
      <fbc:geneProduct fbc:id="G_102605212" fbc:label="102605212" fbc:name="102605212"/>
      <fbc:geneProduct fbc:id="G_102581785" fbc:label="102581785" fbc:name="102581785"/>
      <fbc:geneProduct fbc:id="G_102577840" fbc:label="102577840" fbc:name="102577840"/>
      <fbc:geneProduct fbc:id="G_102591826" fbc:label="102591826" fbc:name="102591826"/>
      <fbc:geneProduct fbc:id="G_102577745" fbc:label="102577745" fbc:name="102577745"/>
      <fbc:geneProduct fbc:id="G_102591151" fbc:label="102591151" fbc:name="102591151"/>
      <fbc:geneProduct fbc:id="G_102580248" fbc:label="102580248" fbc:name="102580248"/>
      <fbc:geneProduct fbc:id="G_102588117" fbc:label="102588117" fbc:name="102588117"/>
      <fbc:geneProduct fbc:id="G_102600638" fbc:label="102600638" fbc:name="102600638"/>
      <fbc:geneProduct fbc:id="G_102602692" fbc:label="102602692" fbc:name="102602692"/>
      <fbc:geneProduct fbc:id="G_102605445" fbc:label="102605445" fbc:name="102605445"/>
      <fbc:geneProduct fbc:id="G_102583425" fbc:label="102583425" fbc:name="102583425"/>
      <fbc:geneProduct fbc:id="G_102581209" fbc:label="102581209" fbc:name="102581209"/>
      <fbc:geneProduct fbc:id="G_102588644" fbc:label="102588644" fbc:name="102588644"/>
      <fbc:geneProduct fbc:id="G_102580186" fbc:label="102580186" fbc:name="102580186"/>
      <fbc:geneProduct fbc:id="G_102578868" fbc:label="102578868" fbc:name="102578868"/>
      <fbc:geneProduct fbc:id="G_102592296" fbc:label="102592296" fbc:name="102592296"/>
      <fbc:geneProduct fbc:id="G_102588810" fbc:label="102588810" fbc:name="102588810"/>
      <fbc:geneProduct fbc:id="G_102602939" fbc:label="102602939" fbc:name="102602939"/>
      <fbc:geneProduct fbc:id="G_102591400" fbc:label="102591400" fbc:name="102591400"/>
      <fbc:geneProduct fbc:id="G_102579422" fbc:label="102579422" fbc:name="102579422"/>
      <fbc:geneProduct fbc:id="G_102581596" fbc:label="102581596" fbc:name="102581596"/>
      <fbc:geneProduct fbc:id="G_102604947" fbc:label="102604947" fbc:name="102604947"/>
      <fbc:geneProduct fbc:id="G_102601765" fbc:label="102601765" fbc:name="102601765"/>
      <fbc:geneProduct fbc:id="G_102593181" fbc:label="102593181" fbc:name="102593181"/>
      <fbc:geneProduct fbc:id="G_102601328" fbc:label="102601328" fbc:name="102601328"/>
      <fbc:geneProduct fbc:id="G_102582462" fbc:label="102582462" fbc:name="102582462"/>
      <fbc:geneProduct fbc:id="G_102596468" fbc:label="102596468" fbc:name="102596468"/>
      <fbc:geneProduct fbc:id="G_102600537" fbc:label="102600537" fbc:name="102600537"/>
      <fbc:geneProduct fbc:id="G_102597674" fbc:label="102597674" fbc:name="102597674"/>
      <fbc:geneProduct fbc:id="G_102604318" fbc:label="102604318" fbc:name="102604318"/>
      <fbc:geneProduct fbc:id="G_102577778" fbc:label="102577778" fbc:name="102577778"/>
      <fbc:geneProduct fbc:id="G_102578647" fbc:label="102578647" fbc:name="102578647"/>
      <fbc:geneProduct fbc:id="G_102596191" fbc:label="102596191" fbc:name="102596191"/>
      <fbc:geneProduct fbc:id="G_102591308" fbc:label="102591308" fbc:name="102591308"/>
      <fbc:geneProduct fbc:id="G_102585018" fbc:label="102585018" fbc:name="102585018"/>
      <fbc:geneProduct fbc:id="G_102599478" fbc:label="102599478" fbc:name="102599478"/>
      <fbc:geneProduct fbc:id="G_102589498" fbc:label="102589498" fbc:name="102589498"/>
      <fbc:geneProduct fbc:id="G_102577476" fbc:label="102577476" fbc:name="102577476"/>
      <fbc:geneProduct fbc:id="G_102597889" fbc:label="102597889" fbc:name="102597889"/>
      <fbc:geneProduct fbc:id="G_102581826" fbc:label="102581826" fbc:name="102581826"/>
      <fbc:geneProduct fbc:id="G_102583816" fbc:label="102583816" fbc:name="102583816"/>
      <fbc:geneProduct fbc:id="G_102583366" fbc:label="102583366" fbc:name="102583366"/>
      <fbc:geneProduct fbc:id="G_107060714" fbc:label="107060714" fbc:name="107060714"/>
      <fbc:geneProduct fbc:id="G_102577519" fbc:label="102577519" fbc:name="102577519"/>
      <fbc:geneProduct fbc:id="G_102584141" fbc:label="102584141" fbc:name="102584141"/>
      <fbc:geneProduct fbc:id="G_102583926" fbc:label="102583926" fbc:name="102583926"/>
      <fbc:geneProduct fbc:id="G_102601486" fbc:label="102601486" fbc:name="102601486"/>
      <fbc:geneProduct fbc:id="G_102583463" fbc:label="102583463" fbc:name="102583463"/>
      <fbc:geneProduct fbc:id="G_102577900" fbc:label="102577900" fbc:name="102577900"/>
      <fbc:geneProduct fbc:id="G_102587260" fbc:label="102587260" fbc:name="102587260"/>
      <fbc:geneProduct fbc:id="G_102577868" fbc:label="102577868" fbc:name="102577868"/>
      <fbc:geneProduct fbc:id="G_102583988" fbc:label="102583988" fbc:name="102583988"/>
      <fbc:geneProduct fbc:id="G_102592694" fbc:label="102592694" fbc:name="102592694"/>
      <fbc:geneProduct fbc:id="G_102605742" fbc:label="102605742" fbc:name="102605742"/>
      <fbc:geneProduct fbc:id="G_102589564" fbc:label="102589564" fbc:name="102589564"/>
      <fbc:geneProduct fbc:id="G_102606161" fbc:label="102606161" fbc:name="102606161"/>
      <fbc:geneProduct fbc:id="G_102605252" fbc:label="102605252" fbc:name="102605252"/>
      <fbc:geneProduct fbc:id="G_102587206" fbc:label="102587206" fbc:name="102587206"/>
      <fbc:geneProduct fbc:id="G_102606065" fbc:label="102606065" fbc:name="102606065"/>
      <fbc:geneProduct fbc:id="G_102605730" fbc:label="102605730" fbc:name="102605730"/>
      <fbc:geneProduct fbc:id="G_102577647" fbc:label="102577647" fbc:name="102577647"/>
      <fbc:geneProduct fbc:id="G_102602623" fbc:label="102602623" fbc:name="102602623"/>
      <fbc:geneProduct fbc:id="G_102578340" fbc:label="102578340" fbc:name="102578340"/>
      <fbc:geneProduct fbc:id="G_102581345" fbc:label="102581345" fbc:name="102581345"/>
      <fbc:geneProduct fbc:id="G_102593705" fbc:label="102593705" fbc:name="102593705"/>
      <fbc:geneProduct fbc:id="G_102599697" fbc:label="102599697" fbc:name="102599697"/>
      <fbc:geneProduct fbc:id="G_102577561" fbc:label="102577561" fbc:name="102577561"/>
      <fbc:geneProduct fbc:id="G_102592733" fbc:label="102592733" fbc:name="102592733"/>
      <fbc:geneProduct fbc:id="G_102590807" fbc:label="102590807" fbc:name="102590807"/>
      <fbc:geneProduct fbc:id="G_102585025" fbc:label="102585025" fbc:name="102585025"/>
      <fbc:geneProduct fbc:id="G_102593955" fbc:label="102593955" fbc:name="102593955"/>
      <fbc:geneProduct fbc:id="G_102590141" fbc:label="102590141" fbc:name="102590141"/>
      <fbc:geneProduct fbc:id="G_102590459" fbc:label="102590459" fbc:name="102590459"/>
      <fbc:geneProduct fbc:id="G_102583674" fbc:label="102583674" fbc:name="102583674"/>
      <fbc:geneProduct fbc:id="G_102589456" fbc:label="102589456" fbc:name="102589456"/>
      <fbc:geneProduct fbc:id="G_102579301" fbc:label="102579301" fbc:name="102579301"/>
      <fbc:geneProduct fbc:id="G_102592754" fbc:label="102592754" fbc:name="102592754"/>
      <fbc:geneProduct fbc:id="G_102600001" fbc:label="102600001" fbc:name="102600001"/>
      <fbc:geneProduct fbc:id="G_102597354" fbc:label="102597354" fbc:name="102597354"/>
      <fbc:geneProduct fbc:id="G_102580708" fbc:label="102580708" fbc:name="102580708"/>
      <fbc:geneProduct fbc:id="G_102585856" fbc:label="102585856" fbc:name="102585856"/>
      <fbc:geneProduct fbc:id="G_102592943" fbc:label="102592943" fbc:name="102592943"/>
      <fbc:geneProduct fbc:id="G_102594813" fbc:label="102594813" fbc:name="102594813"/>
      <fbc:geneProduct fbc:id="G_102577825" fbc:label="102577825" fbc:name="102577825"/>
      <fbc:geneProduct fbc:id="G_102584885" fbc:label="102584885" fbc:name="102584885"/>
      <fbc:geneProduct fbc:id="G_107062163" fbc:label="107062163" fbc:name="107062163"/>
      <fbc:geneProduct fbc:id="G_102605442" fbc:label="102605442" fbc:name="102605442"/>
      <fbc:geneProduct fbc:id="G_102602804" fbc:label="102602804" fbc:name="102602804"/>
      <fbc:geneProduct fbc:id="G_102577866" fbc:label="102577866" fbc:name="102577866"/>
      <fbc:geneProduct fbc:id="G_102599296" fbc:label="102599296" fbc:name="102599296"/>
      <fbc:geneProduct fbc:id="G_102589569" fbc:label="102589569" fbc:name="102589569"/>
      <fbc:geneProduct fbc:id="G_102583316" fbc:label="102583316" fbc:name="102583316"/>
      <fbc:geneProduct fbc:id="G_102582753" fbc:label="102582753" fbc:name="102582753"/>
      <fbc:geneProduct fbc:id="G_102591964" fbc:label="102591964" fbc:name="102591964"/>
      <fbc:geneProduct fbc:id="G_102588857" fbc:label="102588857" fbc:name="102588857"/>
      <fbc:geneProduct fbc:id="G_102603038" fbc:label="102603038" fbc:name="102603038"/>
      <fbc:geneProduct fbc:id="G_102580714" fbc:label="102580714" fbc:name="102580714"/>
      <fbc:geneProduct fbc:id="G_102580602" fbc:label="102580602" fbc:name="102580602"/>
      <fbc:geneProduct fbc:id="G_102584175" fbc:label="102584175" fbc:name="102584175"/>
      <fbc:geneProduct fbc:id="G_102589435" fbc:label="102589435" fbc:name="102589435"/>
      <fbc:geneProduct fbc:id="G_102603042" fbc:label="102603042" fbc:name="102603042"/>
      <fbc:geneProduct fbc:id="G_102602237" fbc:label="102602237" fbc:name="102602237"/>
      <fbc:geneProduct fbc:id="G_102582663" fbc:label="102582663" fbc:name="102582663"/>
      <fbc:geneProduct fbc:id="G_102581991" fbc:label="102581991" fbc:name="102581991"/>
      <fbc:geneProduct fbc:id="G_102602534" fbc:label="102602534" fbc:name="102602534"/>
      <fbc:geneProduct fbc:id="G_102593563" fbc:label="102593563" fbc:name="102593563"/>
      <fbc:geneProduct fbc:id="G_102597609" fbc:label="102597609" fbc:name="102597609"/>
      <fbc:geneProduct fbc:id="G_102586050" fbc:label="102586050" fbc:name="102586050"/>
      <fbc:geneProduct fbc:id="G_102584062" fbc:label="102584062" fbc:name="102584062"/>
      <fbc:geneProduct fbc:id="G_102590580" fbc:label="102590580" fbc:name="102590580"/>
      <fbc:geneProduct fbc:id="G_102587734" fbc:label="102587734" fbc:name="102587734"/>
      <fbc:geneProduct fbc:id="G_102587610" fbc:label="102587610" fbc:name="102587610"/>
      <fbc:geneProduct fbc:id="G_102600940" fbc:label="102600940" fbc:name="102600940"/>
      <fbc:geneProduct fbc:id="G_102581482" fbc:label="102581482" fbc:name="102581482"/>
      <fbc:geneProduct fbc:id="G_102580422" fbc:label="102580422" fbc:name="102580422"/>
      <fbc:geneProduct fbc:id="G_102605992" fbc:label="102605992" fbc:name="102605992"/>
      <fbc:geneProduct fbc:id="G_102588538" fbc:label="102588538" fbc:name="102588538"/>
      <fbc:geneProduct fbc:id="G_102595821" fbc:label="102595821" fbc:name="102595821"/>
      <fbc:geneProduct fbc:id="G_102589397" fbc:label="102589397" fbc:name="102589397"/>
      <fbc:geneProduct fbc:id="G_102585809" fbc:label="102585809" fbc:name="102585809"/>
      <fbc:geneProduct fbc:id="G_102577429" fbc:label="102577429" fbc:name="102577429"/>
      <fbc:geneProduct fbc:id="G_102596065" fbc:label="102596065" fbc:name="102596065"/>
      <fbc:geneProduct fbc:id="G_102605665" fbc:label="102605665" fbc:name="102605665"/>
      <fbc:geneProduct fbc:id="G_102580488" fbc:label="102580488" fbc:name="102580488"/>
      <fbc:geneProduct fbc:id="G_107058768" fbc:label="107058768" fbc:name="107058768"/>
      <fbc:geneProduct fbc:id="G_102599354" fbc:label="102599354" fbc:name="102599354"/>
      <fbc:geneProduct fbc:id="G_102603398" fbc:label="102603398" fbc:name="102603398"/>
      <fbc:geneProduct fbc:id="G_102582524" fbc:label="102582524" fbc:name="102582524"/>
      <fbc:geneProduct fbc:id="G_107058680" fbc:label="107058680" fbc:name="107058680"/>
      <fbc:geneProduct fbc:id="G_102591486" fbc:label="102591486" fbc:name="102591486"/>
      <fbc:geneProduct fbc:id="G_102598451" fbc:label="102598451" fbc:name="102598451"/>
      <fbc:geneProduct fbc:id="G_102591611" fbc:label="102591611" fbc:name="102591611"/>
      <fbc:geneProduct fbc:id="G_102601319" fbc:label="102601319" fbc:name="102601319"/>
      <fbc:geneProduct fbc:id="G_102589963" fbc:label="102589963" fbc:name="102589963"/>
      <fbc:geneProduct fbc:id="G_102597677" fbc:label="102597677" fbc:name="102597677"/>
      <fbc:geneProduct fbc:id="G_102603560" fbc:label="102603560" fbc:name="102603560"/>
      <fbc:geneProduct fbc:id="G_102591956" fbc:label="102591956" fbc:name="102591956"/>
      <fbc:geneProduct fbc:id="G_102603221" fbc:label="102603221" fbc:name="102603221"/>
      <fbc:geneProduct fbc:id="G_102596899" fbc:label="102596899" fbc:name="102596899"/>
      <fbc:geneProduct fbc:id="G_102597587" fbc:label="102597587" fbc:name="102597587"/>
      <fbc:geneProduct fbc:id="G_102587174" fbc:label="102587174" fbc:name="102587174"/>
      <fbc:geneProduct fbc:id="G_107060680" fbc:label="107060680" fbc:name="107060680"/>
      <fbc:geneProduct fbc:id="G_102585707" fbc:label="102585707" fbc:name="102585707"/>
      <fbc:geneProduct fbc:id="G_102577926" fbc:label="102577926" fbc:name="102577926"/>
      <fbc:geneProduct fbc:id="G_102598871" fbc:label="102598871" fbc:name="102598871"/>
      <fbc:geneProduct fbc:id="G_102584612" fbc:label="102584612" fbc:name="102584612"/>
      <fbc:geneProduct fbc:id="G_102593136" fbc:label="102593136" fbc:name="102593136"/>
      <fbc:geneProduct fbc:id="G_102599880" fbc:label="102599880" fbc:name="102599880"/>
      <fbc:geneProduct fbc:id="G_102605728" fbc:label="102605728" fbc:name="102605728"/>
      <fbc:geneProduct fbc:id="G_102589650" fbc:label="102589650" fbc:name="102589650"/>
      <fbc:geneProduct fbc:id="G_102588002" fbc:label="102588002" fbc:name="102588002"/>
      <fbc:geneProduct fbc:id="G_102584818" fbc:label="102584818" fbc:name="102584818"/>
      <fbc:geneProduct fbc:id="G_102599786" fbc:label="102599786" fbc:name="102599786"/>
      <fbc:geneProduct fbc:id="G_102601496" fbc:label="102601496" fbc:name="102601496"/>
      <fbc:geneProduct fbc:id="G_102581126" fbc:label="102581126" fbc:name="102581126"/>
      <fbc:geneProduct fbc:id="G_102596291" fbc:label="102596291" fbc:name="102596291"/>
      <fbc:geneProduct fbc:id="G_102586838" fbc:label="102586838" fbc:name="102586838"/>
      <fbc:geneProduct fbc:id="G_102585460" fbc:label="102585460" fbc:name="102585460"/>
      <fbc:geneProduct fbc:id="G_102593521" fbc:label="102593521" fbc:name="102593521"/>
      <fbc:geneProduct fbc:id="G_102580299" fbc:label="102580299" fbc:name="102580299"/>
      <fbc:geneProduct fbc:id="G_102597847" fbc:label="102597847" fbc:name="102597847"/>
      <fbc:geneProduct fbc:id="G_102588220" fbc:label="102588220" fbc:name="102588220"/>
      <fbc:geneProduct fbc:id="G_102586908" fbc:label="102586908" fbc:name="102586908"/>
      <fbc:geneProduct fbc:id="G_102593609" fbc:label="102593609" fbc:name="102593609"/>
      <fbc:geneProduct fbc:id="G_102589695" fbc:label="102589695" fbc:name="102589695"/>
      <fbc:geneProduct fbc:id="G_102585345" fbc:label="102585345" fbc:name="102585345"/>
      <fbc:geneProduct fbc:id="G_102581336" fbc:label="102581336" fbc:name="102581336"/>
      <fbc:geneProduct fbc:id="G_102604538" fbc:label="102604538" fbc:name="102604538"/>
      <fbc:geneProduct fbc:id="G_102590326" fbc:label="102590326" fbc:name="102590326"/>
      <fbc:geneProduct fbc:id="G_102588050" fbc:label="102588050" fbc:name="102588050"/>
      <fbc:geneProduct fbc:id="G_107057699" fbc:label="107057699" fbc:name="107057699"/>
      <fbc:geneProduct fbc:id="G_102597050" fbc:label="102597050" fbc:name="102597050"/>
      <fbc:geneProduct fbc:id="G_102592332" fbc:label="102592332" fbc:name="102592332"/>
      <fbc:geneProduct fbc:id="G_102593508" fbc:label="102593508" fbc:name="102593508"/>
      <fbc:geneProduct fbc:id="G_102602226" fbc:label="102602226" fbc:name="102602226"/>
      <fbc:geneProduct fbc:id="G_107063518" fbc:label="107063518" fbc:name="107063518"/>
      <fbc:geneProduct fbc:id="G_102597489" fbc:label="102597489" fbc:name="102597489"/>
      <fbc:geneProduct fbc:id="G_102578144" fbc:label="102578144" fbc:name="102578144"/>
      <fbc:geneProduct fbc:id="G_102578497" fbc:label="102578497" fbc:name="102578497"/>
      <fbc:geneProduct fbc:id="G_102593639" fbc:label="102593639" fbc:name="102593639"/>
      <fbc:geneProduct fbc:id="G_102586957" fbc:label="102586957" fbc:name="102586957"/>
      <fbc:geneProduct fbc:id="G_102595823" fbc:label="102595823" fbc:name="102595823"/>
      <fbc:geneProduct fbc:id="G_102589372" fbc:label="102589372" fbc:name="102589372"/>
      <fbc:geneProduct fbc:id="G_102593430" fbc:label="102593430" fbc:name="102593430"/>
      <fbc:geneProduct fbc:id="G_102591916" fbc:label="102591916" fbc:name="102591916"/>
      <fbc:geneProduct fbc:id="G_102584546" fbc:label="102584546" fbc:name="102584546"/>
      <fbc:geneProduct fbc:id="G_102585990" fbc:label="102585990" fbc:name="102585990"/>
      <fbc:geneProduct fbc:id="G_102577694" fbc:label="102577694" fbc:name="102577694"/>
      <fbc:geneProduct fbc:id="G_102582765" fbc:label="102582765" fbc:name="102582765"/>
      <fbc:geneProduct fbc:id="G_102596602" fbc:label="102596602" fbc:name="102596602"/>
      <fbc:geneProduct fbc:id="G_102602103" fbc:label="102602103" fbc:name="102602103"/>
      <fbc:geneProduct fbc:id="G_102588249" fbc:label="102588249" fbc:name="102588249"/>
      <fbc:geneProduct fbc:id="G_107058565" fbc:label="107058565" fbc:name="107058565"/>
      <fbc:geneProduct fbc:id="G_102587618" fbc:label="102587618" fbc:name="102587618"/>
      <fbc:geneProduct fbc:id="G_102578844" fbc:label="102578844" fbc:name="102578844"/>
      <fbc:geneProduct fbc:id="G_102592844" fbc:label="102592844" fbc:name="102592844"/>
      <fbc:geneProduct fbc:id="G_102578600" fbc:label="102578600" fbc:name="102578600"/>
      <fbc:geneProduct fbc:id="G_102587638" fbc:label="102587638" fbc:name="102587638"/>
      <fbc:geneProduct fbc:id="G_102599553" fbc:label="102599553" fbc:name="102599553"/>
      <fbc:geneProduct fbc:id="G_107059468" fbc:label="107059468" fbc:name="107059468"/>
      <fbc:geneProduct fbc:id="G_102591535" fbc:label="102591535" fbc:name="102591535"/>
      <fbc:geneProduct fbc:id="G_102598634" fbc:label="102598634" fbc:name="102598634"/>
      <fbc:geneProduct fbc:id="G_102601994" fbc:label="102601994" fbc:name="102601994"/>
      <fbc:geneProduct fbc:id="G_102593546" fbc:label="102593546" fbc:name="102593546"/>
      <fbc:geneProduct fbc:id="G_102581076" fbc:label="102581076" fbc:name="102581076"/>
      <fbc:geneProduct fbc:id="G_102587612" fbc:label="102587612" fbc:name="102587612"/>
      <fbc:geneProduct fbc:id="G_102603430" fbc:label="102603430" fbc:name="102603430"/>
      <fbc:geneProduct fbc:id="G_102594431" fbc:label="102594431" fbc:name="102594431"/>
      <fbc:geneProduct fbc:id="G_102590030" fbc:label="102590030" fbc:name="102590030"/>
      <fbc:geneProduct fbc:id="G_102590031" fbc:label="102590031" fbc:name="102590031"/>
      <fbc:geneProduct fbc:id="G_102583921" fbc:label="102583921" fbc:name="102583921"/>
      <fbc:geneProduct fbc:id="G_102602247" fbc:label="102602247" fbc:name="102602247"/>
      <fbc:geneProduct fbc:id="G_102590446" fbc:label="102590446" fbc:name="102590446"/>
      <fbc:geneProduct fbc:id="G_102588377" fbc:label="102588377" fbc:name="102588377"/>
      <fbc:geneProduct fbc:id="G_102577441" fbc:label="102577441" fbc:name="102577441"/>
      <fbc:geneProduct fbc:id="G_102605292" fbc:label="102605292" fbc:name="102605292"/>
      <fbc:geneProduct fbc:id="G_107057716" fbc:label="107057716" fbc:name="107057716"/>
      <fbc:geneProduct fbc:id="G_102581969" fbc:label="102581969" fbc:name="102581969"/>
      <fbc:geneProduct fbc:id="G_102592830" fbc:label="102592830" fbc:name="102592830"/>
      <fbc:geneProduct fbc:id="G_107059354" fbc:label="107059354" fbc:name="107059354"/>
      <fbc:geneProduct fbc:id="G_102581043" fbc:label="102581043" fbc:name="102581043"/>
      <fbc:geneProduct fbc:id="G_102593714" fbc:label="102593714" fbc:name="102593714"/>
      <fbc:geneProduct fbc:id="G_102598238" fbc:label="102598238" fbc:name="102598238"/>
      <fbc:geneProduct fbc:id="G_102595600" fbc:label="102595600" fbc:name="102595600"/>
      <fbc:geneProduct fbc:id="G_102592433" fbc:label="102592433" fbc:name="102592433"/>
      <fbc:geneProduct fbc:id="G_107057722" fbc:label="107057722" fbc:name="107057722"/>
      <fbc:geneProduct fbc:id="G_107058030" fbc:label="107058030" fbc:name="107058030"/>
      <fbc:geneProduct fbc:id="G_102590852" fbc:label="102590852" fbc:name="102590852"/>
      <fbc:geneProduct fbc:id="G_102594314" fbc:label="102594314" fbc:name="102594314"/>
      <fbc:geneProduct fbc:id="G_102582282" fbc:label="102582282" fbc:name="102582282"/>
      <fbc:geneProduct fbc:id="G_102591823" fbc:label="102591823" fbc:name="102591823"/>
      <fbc:geneProduct fbc:id="G_102600390" fbc:label="102600390" fbc:name="102600390"/>
      <fbc:geneProduct fbc:id="G_102602219" fbc:label="102602219" fbc:name="102602219"/>
      <fbc:geneProduct fbc:id="G_102581939" fbc:label="102581939" fbc:name="102581939"/>
      <fbc:geneProduct fbc:id="G_102593113" fbc:label="102593113" fbc:name="102593113"/>
      <fbc:geneProduct fbc:id="G_102605677" fbc:label="102605677" fbc:name="102605677"/>
      <fbc:geneProduct fbc:id="G_102594915" fbc:label="102594915" fbc:name="102594915"/>
      <fbc:geneProduct fbc:id="G_102593757" fbc:label="102593757" fbc:name="102593757"/>
      <fbc:geneProduct fbc:id="G_102578391" fbc:label="102578391" fbc:name="102578391"/>
      <fbc:geneProduct fbc:id="G_102592222" fbc:label="102592222" fbc:name="102592222"/>
      <fbc:geneProduct fbc:id="G_102596217" fbc:label="102596217" fbc:name="102596217"/>
      <fbc:geneProduct fbc:id="G_102597377" fbc:label="102597377" fbc:name="102597377"/>
      <fbc:geneProduct fbc:id="G_102587355" fbc:label="102587355" fbc:name="102587355"/>
      <fbc:geneProduct fbc:id="G_102598276" fbc:label="102598276" fbc:name="102598276"/>
      <fbc:geneProduct fbc:id="G_107057932" fbc:label="107057932" fbc:name="107057932"/>
      <fbc:geneProduct fbc:id="G_107057931" fbc:label="107057931" fbc:name="107057931"/>
      <fbc:geneProduct fbc:id="G_102587115" fbc:label="102587115" fbc:name="102587115"/>
      <fbc:geneProduct fbc:id="G_102595116" fbc:label="102595116" fbc:name="102595116"/>
      <fbc:geneProduct fbc:id="G_102577720" fbc:label="102577720" fbc:name="102577720"/>
      <fbc:geneProduct fbc:id="G_102585502" fbc:label="102585502" fbc:name="102585502"/>
      <fbc:geneProduct fbc:id="G_102585258" fbc:label="102585258" fbc:name="102585258"/>
      <fbc:geneProduct fbc:id="G_102587446" fbc:label="102587446" fbc:name="102587446"/>
      <fbc:geneProduct fbc:id="G_102597272" fbc:label="102597272" fbc:name="102597272"/>
      <fbc:geneProduct fbc:id="G_102597303" fbc:label="102597303" fbc:name="102597303"/>
      <fbc:geneProduct fbc:id="G_102580092" fbc:label="102580092" fbc:name="102580092"/>
      <fbc:geneProduct fbc:id="G_102594073" fbc:label="102594073" fbc:name="102594073"/>
      <fbc:geneProduct fbc:id="G_102580657" fbc:label="102580657" fbc:name="102580657"/>
      <fbc:geneProduct fbc:id="G_102587127" fbc:label="102587127" fbc:name="102587127"/>
      <fbc:geneProduct fbc:id="G_102593660" fbc:label="102593660" fbc:name="102593660"/>
      <fbc:geneProduct fbc:id="G_102581669" fbc:label="102581669" fbc:name="102581669"/>
      <fbc:geneProduct fbc:id="G_102601606" fbc:label="102601606" fbc:name="102601606"/>
      <fbc:geneProduct fbc:id="G_102592099" fbc:label="102592099" fbc:name="102592099"/>
      <fbc:geneProduct fbc:id="G_102582401" fbc:label="102582401" fbc:name="102582401"/>
      <fbc:geneProduct fbc:id="G_102604601" fbc:label="102604601" fbc:name="102604601"/>
      <fbc:geneProduct fbc:id="G_102603002" fbc:label="102603002" fbc:name="102603002"/>
      <fbc:geneProduct fbc:id="G_102599828" fbc:label="102599828" fbc:name="102599828"/>
      <fbc:geneProduct fbc:id="G_102580868" fbc:label="102580868" fbc:name="102580868"/>
      <fbc:geneProduct fbc:id="G_102596274" fbc:label="102596274" fbc:name="102596274"/>
      <fbc:geneProduct fbc:id="G_102586327" fbc:label="102586327" fbc:name="102586327"/>
      <fbc:geneProduct fbc:id="G_102587234" fbc:label="102587234" fbc:name="102587234"/>
      <fbc:geneProduct fbc:id="G_102585597" fbc:label="102585597" fbc:name="102585597"/>
      <fbc:geneProduct fbc:id="G_102586652" fbc:label="102586652" fbc:name="102586652"/>
[truncated: 2,302,260 more chars]
