# Supplementary material for: A genome-scale metabolic model of potato late blight suggests a photosynthesis suppression mechanism
Source: BMC Genomics. 2018 Dec 11;19(Suppl 8):863. doi: 10.1186/s12864-018-5192-x (PMC6288859; doi:10.1186/s12864-018-5192-x)
Supplement: Supplementary file 4 — Genome scale metabolic network reconstruction of S. tuberosum in xls format. (XLSX 161 kb) [file 12864_2018_5192_MOESM4_ESM.xlsx]

## Sheet: Potato3.6-3
ID	NAME	REACTION	EC	GPR	LOWER.BOUND	UPPER.BOUND	OBJECTIVE	COMPARTMENT	SUBSYSTEM
R00243	L-Glutamate:NAD+ oxidoreductase (deaminating)	H2O[c] + NAD+[c] + L-Glutamate[c] <=> NADH[c] + NH3[c] + 2-Oxoglutarate[c] + H+[c]	1.4.1.2 1.4.1.3	( 102585678 and 102599312 and 102589055 and 102586580 )	-1000	1000	NA	c	Alanine, aspartate and glutamate metabolism
R00248	L-Glutamate:NADP+ oxidoreductase (deaminating)	H2O[c] + NADP+[c] + L-Glutamate[c] <=> NADPH[c] + NH3[c] + 2-Oxoglutarate[c] + H+[c]	1.4.1.3 1.4.1.4	( 102585678 and 102599312 and 102589055 and 102586580 ) or ( 102590630 ) or ( 102580516 )	-1000	1000	NA	c	Alanine, aspartate and glutamate metabolism
R10178	4-aminobutanoate:pyruvate aminotransferase	4-Aminobutanoate[c] + Pyruvate[c] <=> Succinate semialdehyde[c] + L-Alanine[c]	2.6.1.96	( 102599962 and 102596238 and 102595558 and 102597871 )	-1000	1000	NA	c	Alanine, aspartate and glutamate metabolism
R00578	L-aspartate:L-glutamine amido-ligase (AMP-forming)	ATP[c] + L-Aspartate[c] + L-Glutamine[c] + H2O[c] => AMP[c] + Diphosphate[c] + L-Asparagine[c] + L-Glutamate[c]	6.3.5.4	( 102585634 and 102577576 )	0	1000	NA	c	Alanine, aspartate and glutamate metabolism
R00355	L-Aspartate:2-oxoglutarate aminotransferase	2-Oxoglutarate[c] + L-Aspartate[c] <=> L-Glutamate[c] + Oxaloacetate[c]	2.6.1.1	( 102605614 ) or ( 102579446 and 102589321 ) or ( 102591539 and 102605189 )	-1000	1000	NA	c	Alanine, aspartate and glutamate metabolism
R00707	(S)-1-pyrroline-5-carboxylate:NAD+ oxidoreductase	2 H2O[c] + NAD+[c] + (S)-1-Pyrroline-5-carboxylate[c] <=> NADH[c] + L-Glutamate[c] + H+[c]	1.5.1.12	( 102588923 )	-1000	1000	NA	c	Alanine, aspartate and glutamate metabolism
R00708	(S)-1-pyrroline-5-carboxylate:NADP+ oxidoreductase	2 H2O[c] + NADP+[c] + (S)-1-Pyrroline-5-carboxylate[c] => NADPH[c] + L-Glutamate[c] + H+[c]	1.5.1.12	( 102588923 )	0	1000	NA	c	Alanine, aspartate and glutamate metabolism
R00258	L-Alanine:2-oxoglutarate aminotransferase	L-Alanine[c] + 2-Oxoglutarate[c] <=> Pyruvate[c] + L-Glutamate[c]	2.6.1.2	( 102601418 and 102588758 ) or ( 102586190 and 102591453 )	-1000	1000	NA	c	Alanine, aspartate and glutamate metabolism
R07859		H2O[c] + Phosphatidylcholine[c] <=> 1-Acyl-sn-glycero-3-phosphocholine[c] + (9Z,12Z,15Z)-Octadecatrienoic acid[c]	3.1.1.4	( 102583349 ) or ( 102603740 and 102582532 )	-1000	1000	NA	c	alpha-Linolenic acid metabolism
R07860		H2O[c] + Phosphatidylcholine[c] <=> 2-Acyl-sn-glycero-3-phosphocholine[c] + (9Z,12Z,15Z)-Octadecatrienoic acid[c]	3.1.1.32	( 102587052 and 102596653 and 102595996 and 102596986 )	-1000	1000	NA	c	alpha-Linolenic acid metabolism
R07864		(9Z,12Z,15Z)-Octadecatrienoic acid[c] + Oxygen[c] <=> 9(S)-HPOT[c]	1.13.11.12	( 102597498 and 102596122 and 102596456 and 102583480 and 102594007 and 102586366 and 102588373 )	-1000	1000	NA	c	alpha-Linolenic acid metabolism
R00416	UTP:N-acetyl-alpha-D-glucosamine-1-phosphate uridylyltransferase	UTP[c] + N-Acetyl-alpha-D-glucosamine 1-phosphate[c] => Diphosphate[c] + UDP-N-acetyl-D-glucosamine[c]	2.7.7.23	( 102596743 )	0	1000	NA	c	Amino sugar and nucleotide sugar metabolism
R01473	UDP-L-arabinose 4-epimerase	UDP-L-arabinose[c] <=> UDP-D-xylose[c]	5.1.3.5	( 102597559 and 102603888 and 102581884 and 102582776 )	-1000	1000	NA	c	Amino sugar and nucleotide sugar metabolism
R01754	ATP:L-arabinose 1-phosphotransferase	ATP[c] + L-Arabinose[c] <=> ADP[c] + beta-L-Arabinose 1-phosphate[c]	2.7.1.46	( 102592998 and 102582665 )	-1000	1000	NA	c	Amino sugar and nucleotide sugar metabolism
R01961	ATP:D-glucosamine 6-phosphotransferase	ATP[c] + D-Glucosamine[c] => ADP[c] + D-Glucosamine 6-phosphate[c]	2.7.1.1 2.7.1.8	( 102577690 and 102580689 and 102577859 and 102584320 and 102604144 and 102605773 )	0	1000	NA	c	Amino sugar and nucleotide sugar metabolism
R08193	N-Acetyl-D-glucosamine 1-phosphate 1,6-phosphomutase	N-Acetyl-D-glucosamine 6-phosphate[c] <=> N-Acetyl-alpha-D-glucosamine 1-phosphate[c]	5.4.2.3	( 102600728 )	-1000	1000	NA	c	Amino sugar and nucleotide sugar metabolism
R00293	UDP-glucose 4,6-hydro-lyase (UDP-4-dehydro-6-deoxy-D-glucose-forming)	UDP-glucose[c] => UDP-4-dehydro-6-deoxy-D-glucose[c] + H2O[c]	4.2.1.76	( 102578239 and 102579690 and 102589223 )	0	1000	NA	c	Amino sugar and nucleotide sugar metabolism
R03905	Glu-tRNA(Gln):L-glutamine amido-ligase(ADP-forming)	ADP[c] + Orthophosphate[c] + L-Glutamate[c] + Glutaminyl-tRNA[c] <=> H2O[c] + ATP[c] + L-Glutamine[c] + L-Glutamyl-tRNA(Gln)[c]	6.3.5.7	( 102595939 ) or ( 102579693 ) or ( 102589548 )	-1000	1000	NA	c	Aminoacyl-tRNA biosynthesis
R06534	UDP-glucose:anthocyanidin 3-O-D-glucosyltransferase	UDP-glucose[c] + Pelargonidin[c] <=> UDP[c] + Pelargonidin 3-O-glucoside[c]	2.4.1.115	NA	-1000	1000	NA	c	Anthocyanin biosynthesis
R01317	Phosphatidylcholine 2-acylhydrolase	H2O[c] + Phosphatidylcholine[c] <=> (5Z,8Z,11Z,14Z)-Icosatetraenoic acid[c] + 1-Acyl-sn-glycero-3-phosphocholine[c]	3.1.1.4	( 102583349 ) or ( 102603740 and 102582532 )	-1000	1000	NA	c	Arachidonic acid metabolism
R02265	(5Z,13E)-(15S)-9alpha,11alpha-Epidioxy-15-hydroxyprosta-5,13- dienoate E-isomerase	Prostaglandin H2[c] <=> Prostaglandin E2[c]	5.3.99.3	( 102605251 ) or ( 102603559 )	-1000	1000	NA	c	Arachidonic acid metabolism
R02268	(5Z,13E)-(15S)-9alpha,11alpha-Epidioxy-15-hydroxyprosta-5,13-thromboxane-A2-isomerase	Prostaglandin H2[c] <=> Thromboxane A2[c]	5.3.99.5	NA	-1000	1000	NA	c	Arachidonic acid metabolism
R03057	(7E,9E,11Z,14Z)-(5S,6S)-5,6-Epoxyicosa-7,9,11,14-tetraenoate hydrolase	H2O[c] + Leukotriene A4[c] <=> Leukotriene B4[c]	3.3.2.6	( 102582016 )	-1000	1000	NA	c	Arachidonic acid metabolism
R03867	(5-Glutamyl)-peptide:amino-acid 5-glutamyltransferase	Amino acid[c] + Leukotriene C4[c] <=> 5-L-Glutamyl amino acid[c] + Leukotriene D4[c]	2.3.2.2	NA	-1000	1000	NA	c	Arachidonic acid metabolism
R00005	urea-1-carboxylate amidohydrolase	H2O[c] + Urea-1-carboxylate[c] <=> 2 CO2[c] + 2 NH3[c]	3.5.1.54	NA	-1000	1000	NA	c	Arginine and proline metabolism
R00245	L-Glutamate 5-semialdehyde:NAD+ oxidoreductase	H2O[c] + NAD+[c] + L-Glutamate 5-semialdehyde[c] => NADH[c] + L-Glutamate[c] + H+[c]	1.5.1.12	( 102588923 )	0	1000	NA	c	Arginine and proline metabolism
R00557	L-Arginine,NADPH:oxygen oxidoreductase (nitric-oxide-forming)	3 NADPH[c] + 4 Oxygen[c] + 2 L-Arginine[c] + 3 H+[c] => 4 H2O[c] + 3 NADP+[c] + 2 L-Citrulline[c] + 2 Nitric oxide[c]	1.14.13.39	( 102577659 )	0	1000	NA	c	Arginine and proline metabolism
R00667	L-Ornithine:2-oxo-acid aminotransferase	2-Oxoglutarate[c] + L-Ornithine[c] <=> L-Glutamate[c] + L-Glutamate 5-semialdehyde[c]	2.6.1.13	( 102582999 )	-1000	1000	NA	c	Arginine and proline metabolism
R00670	L-ornithine carboxy-lyase (putrescine-forming)	L-Ornithine[c] => CO2[c] + Putrescine[c]	4.1.1.17	( 102584472 )	0	1000	NA	c	Arginine and proline metabolism
R00671	L-ornithine ammonia-lyase (cyclizing; L-proline-forming)	L-Ornithine[c] <=> NH3[c] + L-Proline[c]	4.3.1.12	NA	-1000	1000	NA	c	Arginine and proline metabolism
R00774	Urea:carbon-dioxide ligase (ADP-forming)	ATP[c] + Urea[c] + HCO3-[c] <=> ADP[c] + Orthophosphate[c] + Urea-1-carboxylate[c]	6.3.4.6	NA	-1000	1000	NA	c	Arginine and proline metabolism
R01248	L-Proline:NAD+ 5-oxidoreductase	NAD+[c] + L-Proline[c] <=> NADH[c] + H+[c] + (S)-1-Pyrroline-5-carboxylate[c]	1.5.1.2	( 102593772 )	-1000	1000	NA	c	Arginine and proline metabolism
R01251	L-Proline:NADP+ 5-oxidoreductase	NADP+[c] + L-Proline[c] <=> NADPH[c] + H+[c] + (S)-1-Pyrroline-5-carboxylate[c]	1.5.1.2	( 102593772 )	-1000	1000	NA	c	Arginine and proline metabolism
R01252	L-Proline,2-oxoglutarate:oxygen oxidoreductase (4-hydroxylating)	Oxygen[c] + 2-Oxoglutarate[c] + L-Proline[c] => CO2[c] + Succinate[c] + trans-4-Hydroxy-L-proline[c]	1.14.11.2	( 102580816 and 102578911 and 102596044 and 102605813 and 102591988 and 102603525 and 102591537 and 102581670 and 102579923 and 102599198 and 102587844 and 102593414 and 102604428 )	0	1000	NA	c	Arginine and proline metabolism
R01253	L-proline:(acceptor) oxidoreductase	Acceptor[c] + L-Proline[c] <=> Reduced acceptor[c] + (S)-1-Pyrroline-5-carboxylate[c]	1.5.99.8	NA	-1000	1000	NA	c	Arginine and proline metabolism
R01398	Carbamoyl-phosphate:L-ornithine carbamoyltransferase	L-Ornithine[c] + Carbamoyl phosphate[c] => Orthophosphate[c] + L-Citrulline[c]	2.1.3.3	( 102591304 and 102598576 )	0	1000	NA	c	Arginine and proline metabolism
R02282	N2-Acetyl-L-ornithine:L-glutamate N-acetyltransferase	L-Glutamate[c] + N-Acetylornithine[c] <=> L-Ornithine[c] + N-Acetyl-L-glutamate[c]	2.3.1.35	( 102586102 )	-1000	1000	NA	c	Arginine and proline metabolism
R03291	trans-4-Hydroxy-L-proline:NAD+ 5-oxidoreductase	NAD+[c] + trans-4-Hydroxy-L-proline[c] <=> NADH[c] + H+[c] + L-1-Pyrroline-3-hydroxy-5-carboxylate[c]	1.5.1.2	( 102593772 )	-1000	1000	NA	c	Arginine and proline metabolism
R03293	trans-4-Hydroxy-L-proline:NADP+ 5-oxidoreductase	NADP+[c] + trans-4-Hydroxy-L-proline[c] <=> NADPH[c] + H+[c] + L-1-Pyrroline-3-hydroxy-5-carboxylate[c]	1.5.1.2	( 102593772 )	-1000	1000	NA	c	Arginine and proline metabolism
R03313	L-glutamate-5-semialdehyde:NADP+ 5-oxidoreductase (phosphorylating)	NADP+[c] + Orthophosphate[c] + L-Glutamate 5-semialdehyde[c] <=> NADPH[c] + H+[c] + L-Glutamyl 5-phosphate[c]	1.2.1.41	( 102582423 and 102594541 )	-1000	1000	NA	c	Arginine and proline metabolism
R04444	L-1-Pyrroline-3-hydroxy-5-carboxylate:NAD+ oxidoreductase	2 H2O[c] + NAD+[c] + L-1-Pyrroline-3-hydroxy-5-carboxylate[c] <=> NADH[c] + H+[c] + L-erythro-4-Hydroxyglutamate[c]	1.5.1.12 1.2.1.88	( 102588923 )	-1000	1000	NA	c	Arginine and proline metabolism
R04445	L-1-Pyrroline-3-hydroxy-5-carboxylate:NADP+ oxidoreductase	2 H2O[c] + NADP+[c] + L-1-Pyrroline-3-hydroxy-5-carboxylate[c] <=> NADPH[c] + H+[c] + L-erythro-4-Hydroxyglutamate[c]	1.5.1.12 1.2.1.88	( 102588923 )	-1000	1000	NA	c	Arginine and proline metabolism
R05050	N4-Acetylaminobutanal:NAD+ oxidoreductase	H2O[c] + NAD+[c] + N4-Acetylaminobutanal[c] => NADH[c] + H+[c] + 4-Acetamidobutanoate[c]	1.2.1.3	( 102591315 and 102591095 and 102587253 and 102601322 and 102588058 and 102597448 and 102594797 and 102596127 ) or ( 102598345 )	0	1000	NA	c	Arginine and proline metabolism
R04443		L-1-Pyrroline-3-hydroxy-5-carboxylate[c] + H2O[c] <=> L-4-Hydroxyglutamate semialdehyde[c]		NA	-1000	1000	NA	c	Arginine and proline metabolism
R05052	L-erythro-4-hydroxyglutamate:2-oxoglutarate aminotransferase	2-Oxoglutarate[c] + L-erythro-4-Hydroxyglutamate[c] <=> L-Glutamate[c] + D-4-Hydroxy-2-oxoglutarate[c]	2.6.1.1 2.6.1.23	( 102605614 ) or ( 102579446 and 102589321 ) or ( 102591539 and 102605189 )	-1000	1000	NA	c	Arginine and proline metabolism
R00286	UDP-glucose:NAD+ 6-oxidoreductase	UDP-glucose[c] + H2O[c] + 2 NAD+[c] => UDP-glucuronate[c] + 2 NADH[c] + 2 H+[c]	1.1.1.22	( 102604264 and 102598804 and 102590919 and 102579334 )	0	1000	NA	c	Ascorbate and aldarate metabolism
R02957	D-Glucuronolactone:NAD+ oxidoreductase	2 H2O[c] + NAD+[c] + D-Glucuronolactone[c] => NADH[c] + H+[c] + D-Glucarate[c]	1.2.1.3	( 102591315 and 102591095 and 102587253 and 102601322 and 102588058 and 102597448 and 102594797 and 102596127 ) or ( 102598345 )	0	1000	NA	c	Ascorbate and aldarate metabolism
R07673		GDP-L-gulose[c] <=> GDP-L-galactose[c]	5.1.3.-	( 102582256 and 102577923 )	-1000	1000	NA	c	Ascorbate and aldarate metabolism
R00889	GDP-mannose 3,5-epimerase	GDP-mannose[c] <=> GDP-L-galactose[c]	5.1.3.18	( 102582256 and 102577923 )	-1000	1000	NA	c	Ascorbate and aldarate metabolism
R01976	(S)-3-Hydroxybutanoyl-CoA:NADP+ oxidoreductase	NADP+[c] + (S)-3-Hydroxybutanoyl-CoA[c] <=> NADPH[c] + H+[c] + Acetoacetyl-CoA[c]	1.1.1.157	( 102593138 )	-1000	1000	NA	c	Butanoate metabolism
R07422		NADPH[c] + Oxygen[c] + H+[c] + 3-Hydroxyindolin-2-one[c] => H2O[c] + NADP+[c] + HBOA[c]	1.14.13.139	NA	0	1000	NA	c
R00489	L-aspartate 1-carboxy-lyase (beta-alanine-forming)	L-Aspartate[c] => CO2[c] + beta-Alanine[c]	4.1.1.11 4.1.1.15	( 102594980 and 102581388 and 102578660 and 102581196 and 102596221 and 102600041 )	0	1000	NA	c	beta-Alanine metabolism
R00924	Propanoyl-CoA:(acceptor) 2,3-oxidoreductase	FAD[c] + Propanoyl-CoA[c] <=> Propenoyl-CoA[c] + FADH2[c]	1.3.99.3	( 102592751 and 102587144 )	-1000	1000	NA	c	beta-Alanine metabolism
R03045	3-Hydroxypropionyl-CoA hydro-lyase	3-Hydroxypropionyl-CoA[c] <=> H2O[c] + Propenoyl-CoA[c]	4.2.1.17 4.2.1.116	NA	-1000	1000	NA	c	beta-Alanine metabolism
R03158		CoA[c] + 3-Hydroxypropanoate[c] <=> H2O[c] + 3-Hydroxypropionyl-CoA[c]	3.1.2.4	( 102588578 and 102588338 and 102580445 and 102597660 and 102594320 and 102587693 and 102598643 and 102591947 and 102602750 and 102592236 and 102586275 and 102587372 and 102606353 and 102594263 and 102579872 )	-1000	1000	NA	c	beta-Alanine metabolism
R01078	dethiobiotin:sulfur sulfurtransferase	2 S-Adenosyl-L-methionine[c] + 2 H+[c] + Dethiobiotin[c] + 2 e-[c] + Sulfur donor[c] <=> 2 L-Methionine[c] + Biotin[c] + 2 5'-Deoxyadenosine[c]	2.8.1.6	( 102591782 )	-1000	1000	NA	c	Biotin metabolism
R03210	6-Carboxyhexanoyl-CoA:L-alanine C-carboxyhexanoyltransferase (decarboxylating)	L-Alanine[c] + 6-Carboxyhexanoyl-CoA[c] <=> CoA[c] + CO2[c] + 8-Amino-7-oxononanoate[c]	2.3.1.47	( 102588612 )	-1000	1000	NA	c	Biotin metabolism
R07429	Campest-4-en-3-one,NADPH:steroid 5alpha-reductase	NADPH[c] + Campest-4-en-3-one[c] => NADP+[c] + 5alpha-Campestan-3-one[c]	1.3.1.22	( 102600919 and 102583495 )	0	1000	NA	c	Brassinosteroid biosynthesis
R07431	6-Deoxo-cathasterone:brassinosteroid C23alpha-hydroxylase	Oxygen[c] + Reduced acceptor[c] + Cathasterone[c] <=> H2O[c] + Acceptor[c] + Teasterone[c]	1.14.-.-	( 102598106 ) or ( 102582597 )	-1000	1000	NA	c	Brassinosteroid biosynthesis
R07444	Teasterone:brassinosteroid C3-oxidoreductase	Teasterone[c] <=> 3-Dehydroteasterone[c]	1.14.-.-	NA	-1000	1000	NA	c	Brassinosteroid biosynthesis
R07447	22alpha-Hydroxy-campest-4-en-3-one,NADPH:steroid 5alpha-reductase	NADPH[c] + 22alpha-Hydroxy-campest-4-en-3-one[c] <=> NADP+[c] + 22alpha-Hydroxy-5alpha-campestan-3-one[c]	1.3.99.-	( 102600919 and 102583495 )	-1000	1000	NA	c	Brassinosteroid biosynthesis
R07448	6-Deoxocathasterone:brassinosteroid C23alpha-hydroxylase	Oxygen[c] + 6-Deoxocathasterone[c] <=> H2O[c] + 6-Deoxoteasterone[c]	1.14.-.-	( 102598106 ) or ( 102582597 )	-1000	1000	NA	c	Brassinosteroid biosynthesis
R07449	6-Deoxoteasterone:brassinosteroid C3-oxidoreductase	6-Deoxoteasterone[c] <=> 3-Dehydro-6-deoxoteasterone[c]	1.14.-.-	NA	-1000	1000	NA	c	Brassinosteroid biosynthesis
R07450	6-Deoxocastasterone:brassinosteroid C6-oxidase	Oxygen[c] + 6-Deoxocastasterone[c] => H2O[c] + 6alpha-Hydroxy-castasterone[c]	1.14.-.-	( 102603315 and 102599687 )	0	1000	NA	c	Brassinosteroid biosynthesis
R07451		6alpha-Hydroxy-castasterone[c] => Castasterone[c]	1.14.-.-	( 102603315 and 102599687 )	0	1000	NA	c	Brassinosteroid biosynthesis
R07471		Castasterone[c] <=> Brassinolide[c]	1.14.-.-	( 102603315 and 102599687 )	-1000	1000	NA	c	Brassinosteroid biosynthesis
R07791	3-epi-6-deoxocathasterone,NADPH:oxygen oxidoreductase (C-23-hydroxylating)	22alpha-Hydroxy-5alpha-campestan-3-one[c] <=> 3-Dehydro-6-deoxoteasterone[c]	1.14.13.112	( 102598106 ) or ( 102582597 )	-1000	1000	NA	c	Brassinosteroid biosynthesis
RK0002		22alpha-Hydroxy-5alpha-campestan-3-one[c] <=> 3-epi-6-Deoxocathasterone[c]		NA	-1000	1000	NA	c	Brassinosteroid biosynthesis
R07977	1,7-dimethylxanthine:oxygen oxidoreductase	H2O[c] + Oxygen[c] + 1,7-Dimethylxanthine[c] => Hydrogen peroxide[c] + 1,7-Dimethyluric acid[c]	1.17.3.2	( 102596284 )	0	1000	NA	c	Caffeine metabolism
R07981		2 H2O[c] + Oxygen[c] + 1,3,7-Trimethyluric acid[c] <=> CO2[c] + Hydrogen peroxide[c] + 3,6,8-Trimethylallantoin[c]	1.7.3.3	( 102581180 )	-1000	1000	NA	c	Caffeine metabolism
R00024	3-phospho-D-glycerate carboxy-lyase (dimerizing; D-ribulose-1,5-bisphosphate-forming)	H2O[c] + CO2[c] + D-Ribulose 1,5-bisphosphate[c] => 2 3-Phospho-D-glycerate[c]	4.1.1.39	( 4099985 ) or ( 102580042 and 102577450 and 102600888 and 102601229 and 102605737 )	0	1000	NA	c	Carbon fixation in photosynthetic organisms
R01829	Sedoheptulose 1,7-bisphosphate D-glyceraldehyde-3-phosphate-lyase	Glycerone phosphate[c] + D-Erythrose 4-phosphate[c] => Sedoheptulose 1,7-bisphosphate[c]	4.1.2.13	( 102577529 and 102577738 and 102577842 and 102606020 and 102577880 and 102577677 and 102577667 and 102580344 )	0	1000	NA	c	Carbon fixation in photosynthetic organisms
R01845	Sedoheptulose 1,7-bisphosphate 1-phosphohydrolase	H2O[c] + Sedoheptulose 1,7-bisphosphate[c] => Orthophosphate[c] + Sedoheptulose 7-phosphate[c]	3.1.3.11 3.1.3.37	( 102583431 )	0	1000	NA	c	Carbon fixation in photosynthetic organisms
RK0004	photophosphorylation cyclic (light reaction)	7 Photon[c] + 3 ADP[c] + 3 Orthophosphate[c] => 3 ATP[c]	3.6.3.14 1.10.9.1	102577864 and 4099984 ) or ( 102582778 and 102591413 ) or ( 102599894 and 102603549 and 102584460 ) or ( 4099854 ) or ( 102577449 )	0	1000	NA	c	Photosynthesis
RK0005	photophosphorylation noncyclic (light reaction)	28 Photon[c] + 9 ADP[c] + 7 NADP+[c] + 9 Orthophosphate[c] + 9 H2O[c] => 7 Oxygen[c] + 7 H+[c] + 7 NADPH[c] + 9 ATP[c]	1.18.1.2 3.6.3.14 1.10.9.1	( 102579187 and 102579393 and 102583485 and 102591399) or ( 102577864 and 4099984 ) or ( 102582778 and 102591413 ) or ( 102599894 and 102603549 and 102584460 ) or ( 4099854 ) or ( 102577449 )	0	1000	NA	c	Photosynthesis
R07916	geranylgeranyl-diphosphate:geranylgeranyl-diphosphate geranylgeranyltransferase	2 Geranylgeranyl diphosphate[c] => 2 Diphosphate[c] + Phytoene[c]	2.5.1.32	NA	0	1000	NA	c	Carotenoid biosynthesis
R00342	(S)-malate:NAD+ oxidoreductase	NAD+[c] + (S)-Malate[c] <=> NADH[c] + Oxaloacetate[c] + H+[c]	1.1.1.37	( 102577663 and 102585937 ) or ( 102606140 and 102586760 and 102595203 and 102586271 and 102598930 and 102594993 and 102601823 )	-1000	1000	NA	c	Citrate cycle (TCA cycle)
R00351	acetyl-CoA:oxaloacetate C-acetyltransferase (thioester-hydrolysing)	CoA[c] + Citrate[c] <=> H2O[c] + Acetyl-CoA[c] + Oxaloacetate[c]	2.3.3.1 2.3.3.3	( 102594559 and 102595372 and 102595659 )	-1000	1000	NA	c	Citrate cycle (TCA cycle)
R00352	acetyl-CoA:oxaloacetate C-acetyltransferase [(pro-S)-carboxymethyl-forming, ADP-phosphorylating]	ATP[c] + CoA[c] + Citrate[c] <=> ADP[c] + Orthophosphate[c] + Acetyl-CoA[c] + Oxaloacetate[c]	2.3.3.8	( 102585745 and 102584948 and 102595393 and 102579671 and 102588828 and 102603719 )	-1000	1000	NA	c	Citrate cycle (TCA cycle)
R00432	Succinate:CoA ligase (GDP-forming)	CoA[c] + Succinate[c] + GTP[c] <=> Orthophosphate[c] + GDP[c] + Succinyl-CoA[c]	6.2.1.4	( 102590419 and 102594891 ) or ( 102577781 )	-1000	1000	NA	c	Citrate cycle (TCA cycle)
R00405	Succinate:CoA ligase (ADP-forming)	ATP[c] + Succinate[c] + CoA[c] <=> ADP[c] + Orthophosphate[c] + Succinyl-CoA[c]	6.2.1.5	NA	-1000	1000	NA	c	Citrate cycle (TCA cycle)
R00709	Isocitrate:NAD+ oxidoreductase (decarboxylating)	NAD+[c] + Isocitrate[c] => NADH[c] + CO2[c] + 2-Oxoglutarate[c] + H+[c]	1.1.1.41 1.1.1.286	( 102589944 and 102592957 and 102602245 and 102603033 )	0	1000	NA	c	Citrate cycle (TCA cycle)
R00727	Succinate:CoA ligase (IDP-forming)	CoA[c] + Succinate[c] + ITP[c] <=> Orthophosphate[c] + Succinyl-CoA[c] + IDP[c]	6.2.1.4	( 102590419 and 102594891 ) or ( 102577781 )	-1000	1000	NA	c	Citrate cycle (TCA cycle)
R02164	Succinate:ubiquinone oxidoreductase	Succinate[c] + Ubiquinone[c] <=> Fumarate[c] + Ubiquinol[c]	1.3.5.1	( 102604123 ) or ( 102597240 and 102589264 and 102597568 )	-1000	1000	NA	c	Citrate cycle (TCA cycle)
R02570	succinyl-CoA:enzyme N6-(dihydrolipoyl)lysine S-succinyltransferase	Succinyl-CoA[c] + Enzyme N6-(dihydrolipoyl)lysine[c] <=> CoA[c] + [Dihydrolipoyllysine-residue succinyltransferase] S-succinyldihydrolipoyllysine[c]	2.3.1.61	( 102602931 and 102604382 )	-1000	1000	NA	c	Citrate cycle (TCA cycle)
R00268	oxalosuccinate carboxy-lyase (2-oxoglutarate-forming)	Oxalosuccinate[c] <=> 2-Oxoglutarate[c] + CO2[c]	1.1.1.42	( 102598317 and 102591365 and 102578331 )	-1000	1000	NA	c	Citrate cycle (TCA cycle)
R01899	Isocitrate:NADP+ oxidoreductase	Isocitrate[c] + NADP+[c] <=> Oxalosuccinate[c] + NADPH[c] + H+[c]	1.1.1.42	( 102598317 and 102591365 and 102578331 )	-1000	1000	NA	c	Citrate cycle (TCA cycle)
R01900	isocitrate hydro-lyase (cis-aconitate-forming)	Isocitrate[c] <=> cis-Aconitate[c] + H2O[c]	4.2.1.3	( 102579951 and 102589351 and 102587698 )	-1000	1000	NA	c	Citrate cycle (TCA cycle)
R01325	citrate hydro-lyase (cis-aconitate-forming)	Citrate[c] <=> cis-Aconitate[c] + H2O[c]	4.2.1.3	( 102579951 and 102589351 and 102587698 )	-1000	1000	NA	c	Citrate cycle (TCA cycle)
R00730	L-tyrosine,NADPH:oxygen oxidoreductase (N-hydroxylating)	NADPH[c] + Oxygen[c] + H+[c] + L-Tyrosine[c] <=> H2O[c] + NADP+[c] + N-Hydroxy-L-tyrosine[c]	1.14.13.41	NA	-1000	1000	NA	c	Cyanoamino acid metabolism
R02846	Cysteine hydrogen-sulfide-lyase (adding HCN)	Cyanide[c] + Cysteine[c] <=> Hydrogen sulfide[c] + 3-Cyano-L-alanine[c]	4.4.1.9	( 102601315 and 102604154 )	-1000	1000	NA	c	Cyanoamino acid metabolism
R04948	UDPglucose:(S)-4-hydroxymandelonitrile beta-D-glucosyltransferase	UDP-glucose[c] + Cyanohydrin[c] <=> UDP[c] + Cyanoglycoside[c]	2.4.1.85	NA	-1000	1000	NA	c	Cyanoamino acid metabolism
R04949	Cyanoglycoside glucohydrolase	H2O[c] + Cyanoglycoside[c] <=> D-Glucose[c] + Cyanohydrin[c]	3.2.1.21	( 102597190 and 102601570 and 102606299 and 102603190 and 102587220 and 102585327 and 102602430 and 102593844 and 102588295 and 102580126 ) or ( 102583088 and 102587222 and 102592848 and 102586879 and 102586545 and 102599864 and 102584844 and 102593436 and 102602599 and 102593011 ) or ( 102588353 and 102588686 and 102579818 and 102605187 and 102604517 and 102584301 and 102589015 and 102582742 and…	-1000	1000	NA	c	Cyanoamino acid metabolism
R05728	(Z)-4-hydroxyphenylacetaldehyde-oxime,NADPH:oxygen oxidoreductase	NADPH[c] + Oxygen[c] + H+[c] + (Z)-4-Hydroxyphenylacetaldehyde oxime[c] <=> 2 H2O[c] + NADP+[c] + (S)-4-Hydroxymandelonitrile[c]	1.14.13.68	NA	-1000	1000	NA	c	Cyanoamino acid metabolism
R07190		N,N-Dihydroxy-L-tyrosine[c] <=> H2O[c] + CO2[c] + (Z)-4-Hydroxyphenylacetaldehyde oxime[c]	1.14.13.41	NA	-1000	1000	NA	c	Cyanoamino acid metabolism
R00586	acetyl-CoA:L-serine O-acetyltransferase	Acetyl-CoA[c] + L-Serine[c] => CoA[c] + O-Acetyl-L-serine[c]	2.3.1.30	( 102595199 and 102590258 and 102586509 and 102605877 )	0	1000	NA	c	Cysteine and methionine metabolism
R00653	N-Formyl-L-methionine amidohydrolase	H2O[c] + N-Formyl-L-methionine[c] <=> Formate[c] + L-Methionine[c]	3.5.1.31	NA	-1000	1000	NA	c	Cysteine and methionine metabolism
R00782	L-Cysteine hydrogen-sulfide-lyase (deaminating; pyruvate-forming)	H2O[c] + L-Cysteine[c] <=> NH3[c] + Pyruvate[c] + Hydrogen sulfide[c]	4.4.1.1 4.4.1.8	( 102577774 )	-1000	1000	NA	c	Cysteine and methionine metabolism
R00896	L-cysteine:2-oxoglutarate aminotransferase	2-Oxoglutarate[c] + L-Cysteine[c] <=> DL-Glutamate[c] + Mercaptopyruvate[c]	2.6.1.1	( 102605614 ) or ( 102579446 and 102589321 ) or ( 102591539 and 102605189 )	-1000	1000	NA	c	Cysteine and methionine metabolism
R00999	O-Succinyl-L-homoserine succinate-lyase (deaminating; 2-oxobutanoate-forming)	H2O[c] + O-Succinyl-L-homoserine[c] => NH3[c] + Succinate[c] + 2-Oxobutanoate[c]	2.5.1.48	( 102577457 and 102577796 and 102601571 )	0	1000	NA	c	Cysteine and methionine metabolism
R01288	O4-succinyl-L-homoserine:hydrogen sulfide S-(3-amino-3-carboxypropyl)transferase;	Hydrogen sulfide[c] + O-Succinyl-L-homoserine[c] => Succinate[c] + L-Homocysteine[c]	2.5.1.48 2.5.1.-	( 102577457 and 102577796 and 102601571 )	0	1000	NA	c	Cysteine and methionine metabolism
R00892	L-cysteine:NAD+ oxidoreductase	2 L-Cysteine[c] + NAD+[c] => L-Cystine[c] + H+[c] + NADH[c]	1.8.1.6	NA	0	1000	NA	c	Cysteine and methionine metabolism
R02433	L-cysteate:2-oxoglutarate aminotransferase	2-Oxoglutarate[c] + L-Cysteate[c] <=> L-Glutamate[c] + 3-Sulfopyruvate[c]	2.6.1.1	( 102605614 ) or ( 102579446 and 102589321 ) or ( 102591539 and 102605189 )	-1000	1000	NA	c	Cysteine and methionine metabolism
R02619	3-sulfino-L-alanine:2-oxoglutarate aminotransferase	2-Oxoglutarate[c] + 3-Sulfino-L-alanine[c] <=> L-Glutamate[c] + 3-Sulfinylpyruvate[c]	2.6.1.1	( 102605614 ) or ( 102579446 and 102589321 ) or ( 102591539 and 102605189 )	-1000	1000	NA	c	Cysteine and methionine metabolism
R02869	S-adenosylmethioninamine:spermidine 3-aminopropyltransferase	Spermidine[c] + S-Adenosylmethioninamine[c] <=> 5'-Methylthioadenosine[c] + Spermine[c]	2.5.1.16 2.5.1.22	( 102582757 and 102586756 and 102587738 and 102598287 and 102597964 )	-1000	1000	NA	c	Cysteine and methionine metabolism
R03260	O-Succinyl-L-homoserine succinate-lyase (adding cysteine)	L-Cysteine[c] + O-Succinyl-L-homoserine[c] => Succinate[c] + L-Cystathionine[c]	2.5.1.48	( 102577457 and 102577796 and 102601571 )	0	1000	NA	c	Cysteine and methionine metabolism
R04858	S-Adenosyl-L-methionine:DNA (cytosine-5-)-methyltransferase	S-Adenosyl-L-methionine[c] + DNA cytosine[c] <=> S-Adenosyl-L-homocysteine[c] + DNA 5-methylcytosine[c]	2.1.1.37	( 102604332 and 102580641 and 102587106 and 102589952 ) or ( 102596389 and 102596406 )	-1000	1000	NA	c	Cysteine and methionine metabolism
R04859	O3-acetyl-L-serine:thiosulfate 2-amino-2-carboxyethyltransferase (reducing, L-cysteine-forming);	H+[c] + Thiosulfate[c] + Thioredoxin[c] + O-Acetyl-L-serine[c] <=> Acetate[c] + Sulfite[c] + L-Cysteine[c] + Thioredoxin disulfide[c]	2.5.1.47 2.5.1.49	( 102603277 and 102592568 and 102601819 and 102602372 and 102592225 and 102585362 and 102602714 and 102577740 and 102577558 ) or ( 102601315 and 102604154 )	-1000	1000	NA	c	Cysteine and methionine metabolism
R07363	1,2-dihydroxy-5-(methylthio)pent-1-en-3-one:oxygen oxidoreductase (formate- and CO-forming)	Oxygen[c] + 1,2-Dihydroxy-5-(methylthio)pent-1-en-3-one[c] => Formate[c] + CO[c] + 3-(Methylthio)propionic acid[c]	1.13.11.53	( 102599891 and 102577691 and 102602799 and 107061612 )	0	1000	NA	c	Cysteine and methionine metabolism
R02064	Geranylgeranyl-diphosphate diphosphate-lyase (cyclizing)	Geranylgeranyl diphosphate[c] => Diphosphate[c] + Casbene[c]	4.2.3.8	NA	0	1000	NA	c	Diterpenoid biosynthesis
R06296	ent-Kaur-16-en-19-oate,NADPH:oxygen oxidoreductase (hydroxylating)	ent-7alpha-Hydroxykaur-16-en-19-oic acid[c] + Oxygen[c] + H+[c] + NADPH[c] <=> 6beta,7beta-Dihydroxykaurenoic acid[c] + H2O[c] + NADP+[c]	1.14.13.79	( 107057906 and 102579396 and 102595896 and 102603753 and 102580175 and 102595325 )	-1000	1000	NA	c	Diterpenoid biosynthesis
R06312	9alpha-Copalyl-diphosphate lyase (decyclizing)	Geranylgeranyl diphosphate[c] <=> 9alpha-Copalyl diphosphate[c]	5.5.1.14	NA	-1000	1000	NA	c	Diterpenoid biosynthesis
R08916	3beta-hydroxy-9beta-pimara-7,15-diene-19,6beta-olide:NAD+ oxidoreductase	NAD+[c] + 3beta-Hydroxy-9beta-pimara-7,15-diene-19,6beta-olide[c] <=> NADH[c] + H+[c] + Momilactone A[c]	1.1.1.295	NA	-1000	1000	NA	c	Diterpenoid biosynthesis
R08917	3beta-hydroxy-9beta-pimara-7,15-diene-19,6beta-olide:NADP+ oxidoreductase	NADP+[c] + 3beta-Hydroxy-9beta-pimara-7,15-diene-19,6beta-olide[c] <=> NADPH[c] + H+[c] + Momilactone A[c]	1.1.1.295	NA	-1000	1000	NA	c	Diterpenoid biosynthesis
R03437	Acetyl-CoA:1-alkyl-sn-glycero-3-phosphocholine 2-O-acetyltransferase	Acetyl-CoA[c] + 1-Organyl-2-lyso-sn-glycero-3-phosphocholine[c] <=> CoA[c] + 2-Acetyl-1-alkyl-sn-glycero-3-phosphocholine[c]	2.3.1.67	( 102590874 and 102600970 ) or ( 102606352 and 102586748 and 102596518 )	-1000	1000	NA	c	Ether lipid metabolism
R03438	Acyl-CoA:1-alkyl-sn-glycero-3-phosphocholine O-acyltransferase	Acyl-CoA[c] + 1-Organyl-2-lyso-sn-glycero-3-phosphocholine[c] <=> CoA[c] + 1-Radyl-2-acyl-sn-glycero-3-phosphocholine[c]		( 102590874 and 102600970 )	-1000	1000	NA	c	Ether lipid metabolism
R04360		NADP+[c] + 1-Alkyl-sn-glycero-3-phosphate[c] <=> NADPH[c] + H+[c] + O-Alkylglycerone phosphate[c]	1.1.1.101	NA	-1000	1000	NA	c	Ether lipid metabolism
R06364	CDPethanolamine:1-alkyl-2-acylglycerol ethanolaminephosphotransferase	CDP-ethanolamine[c] + 1-Alkyl-2-acylglycerol[c] <=> CMP[c] + 1-Alkyl-2-acylglycerophosphoethanolamine[c]	2.7.8.1	( 102602055 )	-1000	1000	NA	c	Ether lipid metabolism
R07379	Plasmenylethanolamine 2-acylhydrolase	H2O[c] + O-1-Alk-1-enyl-2-acyl-sn-glycero-3-phosphoethanolamine[c] <=> Carboxylate[c] + 1-(1-Alkenyl)-sn-glycero-3-phosphoethanolamine[c]	3.1.1.4	( 102583349 ) or ( 102603740 and 102582532 )	-1000	1000	NA	c	Ether lipid metabolism
R07381	Plasmenylethanolamine ethanolamine phosphohydrolase	H2O[c] + O-1-Alk-1-enyl-2-acyl-sn-glycero-3-phosphoethanolamine[c] <=> Ethanolamine phosphate[c] + 1-Alkenyl-2-acylglycerol[c]	3.1.4.3	( 102580356 and 102590193 and 102598393 )	-1000	1000	NA	c	Ether lipid metabolism
R07384		CMP[c] + O-1-Alk-1-enyl-2-acyl-sn-glycero-3-phosphoethanolamine[c] <=> CDP-ethanolamine[c] + 1-Alkenyl-2-acylglycerol[c]	2.7.8.1	( 102602055 )	-1000	1000	NA	c	Ether lipid metabolism
R07387	Plasmanylcholine 2-acylhydrolase	H2O[c] + 1-Radyl-2-acyl-sn-glycero-3-phosphocholine[c] <=> Carboxylate[c] + 1-Organyl-2-lyso-sn-glycero-3-phosphocholine[c]	3.1.1.4	( 102583349 ) or ( 102603740 and 102582532 )	-1000	1000	NA	c	Ether lipid metabolism
R01624	acetyl-CoA:[acyl-carrier-protein] S-acetyltransferase	Acetyl-CoA[c] + Acyl-carrier protein[c] <=> CoA[c] + Acetyl-[acyl-carrier protein][c]	2.3.1.38 2.3.1.85 2.3.1.86 2.3.1.180	NA	-1000	1000	NA	c	Fatty acid biosynthesis
R01626	Malonyl-CoA:[acyl-carrier-protein] S-malonyltransferase	Malonyl-CoA[c] + Acyl-carrier protein[c] <=> CoA[c] + Malonyl-[acyl-carrier protein][c]	2.3.1.39 2.3.1.85 2.3.1.86	( 102601265 )	-1000	1000	NA	c	Fatty acid biosynthesis
R01706	Oleoyl-[acyl-carrier protein] hydrolase	H2O[c] + Hexadecanoyl-[acp][c] <=> Acyl-carrier protein[c] + Hexadecanoic acid[c]	2.3.1.85 3.1.2.14	( 102584501 and 102595208 )	-1000	1000	NA	c	Fatty acid biosynthesis
R04355	Acyl-[acyl-carrier-protein]:malonyl-[acyl-carrier-protein] C-acyltransferase (decarboxylating)	Malonyl-[acyl-carrier protein][c] + Acetyl-[acyl-carrier protein][c] <=> CO2[c] + Acyl-carrier protein[c] + Acetoacetyl-[acp][c]	2.3.1.41 2.3.1.85 2.3.1.86 2.3.1.179	( 102605843 and 102602484 and 102605602 and 102585413 and 102590505 and 102591472 and 102602451 )	-1000	1000	NA	c	Fatty acid biosynthesis
R04386	Acetyl-CoA:carbon-dioxide ligase (ADP-forming)	Acetyl-CoA[c] + Carboxybiotin-carboxyl-carrier protein[c] <=> Malonyl-CoA[c] + Holo-[carboxylase][c]	6.4.1.2	( 102584328 and 102583167 ) or ( 4099986 ) or ( 102586340 )	-1000	1000	NA	c	Fatty acid biosynthesis
R04428	(3R)-3-Hydroxybutanoyl-[acyl-carrier-protein] hydro-lyase	(3R)-3-Hydroxybutanoyl-[acyl-carrier protein][c] <=> H2O[c] + But-2-enoyl-[acyl-carrier protein][c]	4.2.1.58	( 102585835 )	-1000	1000	NA	c	Fatty acid biosynthesis
R04429	Butyryl-[acyl-carrier protein]:malonyl-CoA C-acyltransferase(decarboxylating, oxoacyl- and enoyl-reducing)	NAD+[c] + Butyryl-[acp][c] <=> NADH[c] + H+[c] + But-2-enoyl-[acyl-carrier protein][c]	1.3.1.9 2.3.1.86	( 102606380 and 102593496 )	-1000	1000	NA	c	Fatty acid biosynthesis
R04533	(3R)-3-Hydroxybutanoyl-[acyl-carrier protein]:NADP+ oxidoreductase	NADP+[c] + (3R)-3-Hydroxybutanoyl-[acyl-carrier protein][c] <=> NADPH[c] + H+[c] + Acetoacetyl-[acp][c]	1.1.1.100 2.3.1.85 2.3.1.86	( 102580300 and 102578766 and 102587664 and 102591367 and 102591690 )	-1000	1000	NA	c	Fatty acid biosynthesis
R04534	(3R)-3-Hydroxydecanoyl-[acyl-carrier-protein]:NADP+ oxidoreductase	NADP+[c] + (3R)-3-Hydroxydecanoyl-[acyl-carrier protein][c] <=> NADPH[c] + 3-Oxodecanoyl-[acp][c]	1.1.1.100 2.3.1.85 2.3.1.86	( 102580300 and 102578766 and 102587664 and 102591367 and 102591690 )	-1000	1000	NA	c	Fatty acid biosynthesis
R04535	(3R)-3-Hydroxybutanoyl-[acyl-carrier-protein] hydro-lyase	(3R)-3-Hydroxydecanoyl-[acyl-carrier protein][c] <=> H2O[c] + trans-Dec-2-enoyl-[acp][c]	2.3.1.85 2.3.1.86 4.2.1.58 4.2.1.60	( 102585835 )	-1000	1000	NA	c	Fatty acid biosynthesis
R04536	(3R)-3-Hydroxyoctanoyl-[acyl-carrier-protein]:NADP+ oxidoreductase	NADP+[c] + (3R)-3-Hydroxyoctanoyl-[acyl-carrier protein][c] <=> NADPH[c] + H+[c] + 3-Oxooctanoyl-[acp][c]	1.1.1.100 2.3.1.85 2.3.1.86	( 102580300 and 102578766 and 102587664 and 102591367 and 102591690 )	-1000	1000	NA	c	Fatty acid biosynthesis
R04537	(3R)-3-Hydroxybutanoyl-[acyl-carrier-protein] hydro-lyase;	(3R)-3-Hydroxyoctanoyl-[acyl-carrier protein][c] <=> H2O[c] + trans-Oct-2-enoyl-[acp][c]	2.3.1.85 2.3.1.86 4.2.1.58 4.2.1.59	( 102585835 )	-1000	1000	NA	c	Fatty acid biosynthesis
R04543	(3R)-3-Hydroxypalmitoyl-[acyl-carrier-protein]:NADP+ oxidoreductase	NADP+[c] + (3R)-3-Hydroxypalmitoyl-[acyl-carrier protein][c] <=> NADPH[c] + H+[c] + 3-Oxohexadecanoyl-[acp][c]	1.1.1.100 2.3.1.85 2.3.1.86	( 102580300 and 102578766 and 102587664 and 102591367 and 102591690 )	-1000	1000	NA	c	Fatty acid biosynthesis
R04544	(3R)-3-Hydroxypalmitoyl-[acyl-carrier-protein] hydro-lyase	(3R)-3-Hydroxypalmitoyl-[acyl-carrier protein][c] <=> H2O[c] + trans-Hexadec-2-enoyl-[acp][c]	2.3.1.85 2.3.1.86 4.2.1.61	( 102585835 )	-1000	1000	NA	c	Fatty acid biosynthesis
R04566	(3R)-3-Hydroxytetradecanoyl-[acyl-carrier-protein]:NADP+ oxidoreductase	NADP+[c] + (3R)-3-Hydroxytetradecanoyl-[acyl-carrier protein][c] <=> NADPH[c] + H+[c] + 3-Oxotetradecanoyl-[acp][c]	1.1.1.100 2.3.1.85 2.3.1.86	( 102580300 and 102578766 and 102587664 and 102591367 and 102591690 )	-1000	1000	NA	c	Fatty acid biosynthesis
R04568	(3R)-3-Hydroxypalmitoyl-[acyl-carrier-protein] hydro-lyase	(3R)-3-Hydroxytetradecanoyl-[acyl-carrier protein][c] <=> H2O[c] + trans-Tetradec-2-enoyl-[acp][c]	2.3.1.85 2.3.1.86 4.2.1.61	( 102585835 )	-1000	1000	NA	c	Fatty acid biosynthesis
R04724	Dodecanoyl-[acyl-carrier protein]:malonyl-CoA C-acyltransferase(decarboxylating, oxoacyl- and enoyl-reducing)	NAD+[c] + Dodecanoyl-[acyl-carrier protein][c] <=> NADH[c] + H+[c] + trans-Dodec-2-enoyl-[acp][c]	1.3.1.9 2.3.1.86	( 102606380 and 102593496 )	-1000	1000	NA	c	Fatty acid biosynthesis
R04726	dodecanoyl-[acyl-carrier-protein]:malonyl-[acyl-carrier-protein] C-acyltransferase (decarboxylating)	Malonyl-[acyl-carrier protein][c] + Dodecanoyl-[acyl-carrier protein][c] <=> CO2[c] + Acyl-carrier protein[c] + 3-Oxotetradecanoyl-[acp][c]	2.3.1.41 2.3.1.85 2.3.1.86 2.3.1.179	( 102605843 and 102602484 and 102605602 and 102585413 and 102590505 and 102591472 and 102602451 )	-1000	1000	NA	c	Fatty acid biosynthesis
R04952	butyryl-[acyl-carrier protein]:malonyl-[acyl-carrier-protein] C-acyltransferase (decarboxylating)	Malonyl-[acyl-carrier protein][c] + Butyryl-[acp][c] <=> CO2[c] + Acyl-carrier protein[c] + 3-Oxohexanoyl-[acp][c]	2.3.1.41 2.3.1.85 2.3.1.86 2.3.1.179	( 102605843 and 102602484 and 102605602 and 102585413 and 102590505 and 102591472 and 102602451 )	-1000	1000	NA	c	Fatty acid biosynthesis
R04953	(3R)-3-Hydroxyhexanoyl-[acyl-carrier-protein]:NADP+ oxidoreductase	NADP+[c] + (R)-3-Hydroxyhexanoyl-[acp][c] <=> NADPH[c] + H+[c] + 3-Oxohexanoyl-[acp][c]	1.1.1.100 2.3.1.85 2.3.1.86	( 102580300 and 102578766 and 102587664 and 102591367 and 102591690 )	-1000	1000	NA	c	Fatty acid biosynthesis
R04954	(3R)-3-Hydroxybutanoyl-[acyl-carrier-protein] hydro-lyase	(R)-3-Hydroxyhexanoyl-[acp][c] <=> H2O[c] + trans-Hex-2-enoyl-[acp][c]	2.3.1.85 2.3.1.86 4.2.1.58	( 102585835 )	-1000	1000	NA	c	Fatty acid biosynthesis
R04955	Hexanoyl-[acyl-carrier protein]:malonyl-CoA C-acyltransferase(decarboxylating, oxoacyl- and enoyl-reducing)	NAD+[c] + Hexanoyl-[acp][c] <=> NADH[c] + H+[c] + trans-Hex-2-enoyl-[acp][c]	1.3.1.9 2.3.1.86	( 102606380 and 102593496 )	-1000	1000	NA	c	Fatty acid biosynthesis
R04957	hexanoyl-[acyl-carrier protein]:malonyl-[acyl-carrier-protein] C-acyltransferase (decarboxylating)	Malonyl-[acyl-carrier protein][c] + Hexanoyl-[acp][c] <=> CO2[c] + Acyl-carrier protein[c] + 3-Oxooctanoyl-[acp][c]	2.3.1.41 2.3.1.85 2.3.1.86 2.3.1.179	( 102605843 and 102602484 and 102605602 and 102585413 and 102590505 and 102591472 and 102602451 )	-1000	1000	NA	c	Fatty acid biosynthesis
R04958	Octanoyl-[acyl-carrier protein]:malonyl-CoA C-acyltransferase(decarboxylating, oxoacyl- and enoyl-reducing)	NAD+[c] + Octanoyl-[acp][c] <=> NADH[c] + H+[c] + trans-Oct-2-enoyl-[acp][c]	1.3.1.9 2.3.1.86	( 102606380 and 102593496 )	-1000	1000	NA	c	Fatty acid biosynthesis
R04960	Octanoyl-[acyl-carrier protein]:malonyl-[acyl-carrier-protein] C-acyltransferase (decarboxylating)	Malonyl-[acyl-carrier protein][c] + Octanoyl-[acp][c] <=> CO2[c] + Acyl-carrier protein[c] + 3-Oxodecanoyl-[acp][c]	2.3.1.41 2.3.1.85 2.3.1.86 2.3.1.179	( 102605843 and 102602484 and 102605602 and 102585413 and 102590505 and 102591472 and 102602451 )	-1000	1000	NA	c	Fatty acid biosynthesis
R04961	Decanoyl-[acyl-carrier protein]:malonyl-CoA C-acyltransferase(decarboxylating, oxoacyl- and enoyl-reducing)	NAD+[c] + Decanoyl-[acp][c] <=> NADH[c] + H+[c] + trans-Dec-2-enoyl-[acp][c]	1.3.1.9 2.3.1.86	( 102606380 and 102593496 )	-1000	1000	NA	c	Fatty acid biosynthesis
R04963	Decanoyl-[acyl-carrier protein]:malonyl-[acyl-carrier-protein] C-acyltransferase (decarboxylating)	Malonyl-[acyl-carrier protein][c] + Decanoyl-[acp][c] <=> CO2[c] + Acyl-carrier protein[c] + 3-Oxododecanoyl-[acp][c]	2.3.1.41 2.3.1.85 2.3.1.86 2.3.1.179	( 102605843 and 102602484 and 102605602 and 102585413 and 102590505 and 102591472 and 102602451 )	-1000	1000	NA	c	Fatty acid biosynthesis
R04964	(3R)-3-Hydroxydodecanoyl-[acyl-carrier-protein]:NADP+ oxidoreductase	NADP+[c] + (R)-3-Hydroxydodecanoyl-[acp][c] <=> NADPH[c] + H+[c] + 3-Oxododecanoyl-[acp][c]	1.1.1.100 2.3.1.85 2.3.1.86	( 102580300 and 102578766 and 102587664 and 102591367 and 102591690 )	-1000	1000	NA	c	Fatty acid biosynthesis
R04965	(3R)-3-Hydroxybutanoyl-[acyl-carrier-protein] hydro-lyase	(R)-3-Hydroxydodecanoyl-[acp][c] <=> H2O[c] + trans-Dodec-2-enoyl-[acp][c]	2.3.1.85 2.3.1.86 4.2.1.58 4.2.1.60	( 102585835 )	-1000	1000	NA	c	Fatty acid biosynthesis
R04966	Tetradecanoyl-[acyl-carrier protein]:malonyl-CoA C-acyltransferase(decarboxylating, oxoacyl- and enoyl-reducing)	NAD+[c] + Tetradecanoyl-[acp][c] <=> NADH[c] + H+[c] + trans-Tetradec-2-enoyl-[acp][c]	1.3.1.9 2.3.1.86	( 102606380 and 102593496 )	-1000	1000	NA	c	Fatty acid biosynthesis
R04968	Tetradecanoyl-[acyl-carrier protein]:malonyl-[acyl-carrier-protein] C-acyltransferase (decarboxylating)	Malonyl-[acyl-carrier protein][c] + Tetradecanoyl-[acp][c] <=> CO2[c] + Acyl-carrier protein[c] + 3-Oxohexadecanoyl-[acp][c]	2.3.1.41 2.3.1.85 2.3.1.86 2.3.1.179	( 102605843 and 102602484 and 102605602 and 102585413 and 102590505 and 102591472 and 102602451 )	-1000	1000	NA	c	Fatty acid biosynthesis
R04969	Hexadecanoyl-[acyl-carrier protein]:malonyl-CoA C-acyltransferase(decarboxylating, oxoacyl- and enoyl-reducing)	NAD+[c] + Hexadecanoyl-[acp][c] <=> NADH[c] + H+[c] + trans-Hexadec-2-enoyl-[acp][c]	1.3.1.9 2.3.1.86	( 102606380 and 102593496 )	-1000	1000	NA	c	Fatty acid biosynthesis
R07762		Malonyl-[acyl-carrier protein][c] + Hexadecanoyl-[acp][c] <=> CO2[c] + Acyl-carrier protein[c] + 3-Oxostearoyl-[acp][c]	2.3.1.41 2.3.1.179 2.3.1.-	( 102605843 and 102602484 and 102605602 and 102585413 and 102590505 and 102591472 and 102602451 )	-1000	1000	NA	c	Fatty acid biosynthesis
R07763		NADPH[c] + H+[c] + 3-Oxostearoyl-[acp][c] <=> NADP+[c] + 3-Hydroxyoctadecanoyl-[acp][c]	1.1.1.100	( 102580300 and 102578766 and 102587664 and 102591367 and 102591690 )	-1000	1000	NA	c	Fatty acid biosynthesis
R07764		3-Hydroxyoctadecanoyl-[acp][c] <=> H2O[c] + (2E)-Octadecenoyl-[acp][c]	4.2.1.-	( 102585835 )	-1000	1000	NA	c	Fatty acid biosynthesis
R07765		NADH[c] + H+[c] + (2E)-Octadecenoyl-[acp][c] <=> NAD+[c] + Octadecanoyl-[acyl-carrier protein][c]	1.3.1.-	( 102606380 and 102593496 )	-1000	1000	NA	c	Fatty acid biosynthesis
R01177	butanoyl-CoA:acetyl-CoA C-butanoyltransferase	Acetyl-CoA[c] + Butanoyl-CoA[c] <=> CoA[c] + 3-Oxohexanoyl-CoA[c]	2.3.1.9 2.3.1.16	( 102600847 and 102601957 and 102597222 ) or ( 102578706 and 102589894 )	-1000	1000	NA	c	Fatty acid elongation
R01274	Palmitoyl-CoA hydrolase	H2O[c] + Palmitoyl-CoA[c] => CoA[c] + Hexadecanoic acid[c]	3.1.2.2 3.1.2.22	( 102591392 and 102592055 and 107062250 ) or ( 102582130 and 102602882 and 102594776 )	0	1000	NA	c	Fatty acid elongation
R01278	hexadecanoyl-CoA:NADP+ trans-2-oxidoreductase;	NADP+[c] + Palmitoyl-CoA[c] <=> NADPH[c] + H+[c] + trans-Hexadec-2-enoyl-CoA[c]	1.3.1.8 1.3.1.38	( 102601699 and 102605504 and 102596064 and 102599442 and 102599768 and 102597492 )	-1000	1000	NA	c	Fatty acid elongation
R03776	trans-Oct-2-enoyl-CoA reductase	NADP+[c] + Octanoyl-CoA[c] <=> NADPH[c] + H+[c] + trans-Oct-2-enoyl-CoA[c]	1.3.1.8 1.3.1.38	( 102601699 and 102605504 and 102596064 and 102599442 and 102599768 and 102597492 )	-1000	1000	NA	c	Fatty acid elongation
R03778	Octanoyl-CoA:acetyl-CoA C-acyltransferase	Acetyl-CoA[c] + Octanoyl-CoA[c] <=> CoA[c] + 3-Oxodecanoyl-CoA[c]	2.3.1.16	( 102578706 and 102589894 )	-1000	1000	NA	c	Fatty acid elongation
R03856	trans-Dodec-2-enoyl-CoA reductase	NADP+[c] + Lauroyl-CoA[c] <=> NADPH[c] + H+[c] + 2-trans-Dodecenoyl-CoA[c]	1.3.1.8 1.3.1.38	( 102601699 and 102605504 and 102596064 and 102599442 and 102599768 and 102597492 )	-1000	1000	NA	c	Fatty acid elongation
R03858	Lauroyl-CoA:acetyl-CoA C-acyltransferase	Acetyl-CoA[c] + Lauroyl-CoA[c] <=> CoA[c] + 3-Oxotetradecanoyl-CoA[c]	2.3.1.16	( 102578706 and 102589894 )	-1000	1000	NA	c	Fatty acid elongation
R03989	trans-Tetradec-2-enoyl-CoA reductase	NADP+[c] + Tetradecanoyl-CoA[c] <=> NADPH[c] + H+[c] + trans-Tetradec-2-enoyl-CoA[c]	1.3.1.8 1.3.1.38	( 102601699 and 102605504 and 102596064 and 102599442 and 102599768 and 102597492 )	-1000	1000	NA	c	Fatty acid elongation
R03991	myristoyl-CoA:acetylCoA C-myristoyltransferase	Acetyl-CoA[c] + Tetradecanoyl-CoA[c] <=> CoA[c] + 3-Oxopalmitoyl-CoA[c]	2.3.1.16	( 102578706 and 102589894 )	-1000	1000	NA	c	Fatty acid elongation
R04170	(S)-3-Hydroxydodecanoyl-CoA hydro-lyase	(S)-3-Hydroxydodecanoyl-CoA[c] <=> H2O[c] + 2-trans-Dodecenoyl-CoA[c]	4.2.1.17	( 102579434 and 102605537 and 102596014 and 102587367 and 102586729 and 102586890 and 102587081 )	-1000	1000	NA	c	Fatty acid elongation
R04738	(S)-3-Hydroxyhexadecanoyl-CoA hydro-lyase	(S)-3-Hydroxyhexadecanoyl-CoA[c] <=> H2O[c] + trans-Hexadec-2-enoyl-CoA[c]	4.2.1.17	( 102579434 and 102605537 and 102596014 and 102587367 and 102586729 and 102586890 and 102587081 )	-1000	1000	NA	c	Fatty acid elongation
R04739	(S)-3-Hydroxytetradecanoyl-CoA:NAD+ oxidoreductase	NAD+[c] + (S)-3-Hydroxytetradecanoyl-CoA[c] <=> NADH[c] + 3-Oxotetradecanoyl-CoA[c]	1.1.1.35	( 102579434 and 102605537 and 102596014 and 102587367 and 102586729 and 102586890 and 102587081 )	-1000	1000	NA	c	Fatty acid elongation
R04740	(S)-3-Hydroxytetradecanoyl-CoA hydro-lyase	(S)-3-Hydroxytetradecanoyl-CoA[c] <=> H2O[c] + trans-Tetradec-2-enoyl-CoA[c]	4.2.1.17	( 102579434 and 102605537 and 102596014 and 102587367 and 102586729 and 102586890 and 102587081 )	-1000	1000	NA	c	Fatty acid elongation
R04741	(S)-3-hydroxydodecanoyl-CoA:NAD+ oxidoreductase	NAD+[c] + (S)-3-Hydroxydodecanoyl-CoA[c] <=> NADH[c] + H+[c] + 3-Oxododecanoyl-CoA[c]	1.1.1.35	( 102579434 and 102605537 and 102596014 and 102587367 and 102586729 and 102586890 and 102587081 )	-1000	1000	NA	c	Fatty acid elongation
R04742	Decanoyl-CoA:acetyl-CoA C-acyltransferase	Acetyl-CoA[c] + Decanoyl-CoA[c] <=> CoA[c] + 3-Oxododecanoyl-CoA[c]	2.3.1.16	( 102578706 and 102589894 )	-1000	1000	NA	c	Fatty acid elongation
R04743	(S)-hydroxydecanoyl-CoA:NAD+ oxidoreductase	NAD+[c] + (S)-Hydroxydecanoyl-CoA[c] <=> NADH[c] + H+[c] + 3-Oxodecanoyl-CoA[c]	1.1.1.35	( 102579434 and 102605537 and 102596014 and 102587367 and 102586729 and 102586890 and 102587081 )	-1000	1000	NA	c	Fatty acid elongation
R04744	(S)-Hydroxydecanoyl-CoA hydro-lyase	(S)-Hydroxydecanoyl-CoA[c] <=> H2O[c] + trans-Dec-2-enoyl-CoA[c]	4.2.1.17	( 102579434 and 102605537 and 102596014 and 102587367 and 102586729 and 102586890 and 102587081 )	-1000	1000	NA	c	Fatty acid elongation
R04745	(S)-hydroxyoctanoyl-CoA:NAD+ oxidoreductase	NAD+[c] + (S)-3-Hydroxyoctanoyl-CoA[c] <=> NADH[c] + H+[c] + 3-Oxooctanoyl-CoA[c]	1.1.1.35 1.1.1.211	( 102579434 and 102605537 and 102596014 and 102587367 and 102586729 and 102586890 and 102587081 )	-1000	1000	NA	c	Fatty acid elongation
R04746	(S)-Hydroxyoctanoyl-CoA hydro-lyase	(S)-3-Hydroxyoctanoyl-CoA[c] <=> H2O[c] + trans-Oct-2-enoyl-CoA[c]	4.2.1.17	( 102579434 and 102605537 and 102596014 and 102587367 and 102586729 and 102586890 and 102587081 )	-1000	1000	NA	c	Fatty acid elongation
R04747	Hexanoyl-CoA:acetyl-CoA C-acyltransferase	Acetyl-CoA[c] + Hexanoyl-CoA[c] <=> CoA[c] + 3-Oxooctanoyl-CoA[c]	2.3.1.16	( 102578706 and 102589894 )	-1000	1000	NA	c	Fatty acid elongation
R04748	(S)-hydroxyhexanoyl-CoA:NAD+ oxidoreductase	NAD+[c] + (S)-Hydroxyhexanoyl-CoA[c] <=> NADH[c] + H+[c] + 3-Oxohexanoyl-CoA[c]	1.1.1.35 1.1.1.211	( 102579434 and 102605537 and 102596014 and 102587367 and 102586729 and 102586890 and 102587081 )	-1000	1000	NA	c	Fatty acid elongation
R04749	(S)-Hydroxyhexanoyl-CoA hydro-lyase	(S)-Hydroxyhexanoyl-CoA[c] <=> H2O[c] + trans-Hex-2-enoyl-CoA[c]	4.2.1.17	( 102579434 and 102605537 and 102596014 and 102587367 and 102586729 and 102586890 and 102587081 )	-1000	1000	NA	c	Fatty acid elongation
R04753	trans-Dec-2-enoyl-CoA reductase	NADP+[c] + Decanoyl-CoA[c] <=> NADPH[c] + H+[c] + trans-Dec-2-enoyl-CoA[c]	1.3.1.8 1.3.1.38	( 102601699 and 102605504 and 102596064 and 102599442 and 102599768 and 102597492 )	-1000	1000	NA	c	Fatty acid elongation
R06985	trans-Hex-2-enoyl-CoA reductase	NADPH[c] + H+[c] + trans-Hex-2-enoyl-CoA[c] <=> NADP+[c] + Hexanoyl-CoA[c]	1.3.1.8 1.3.1.38	( 102601699 and 102605504 and 102596064 and 102599442 and 102599768 and 102597492 )	-1000	1000	NA	c	Fatty acid elongation
R10825	very-long-chain acyl-CoA:malonyl-CoA C-acyltransferase (decarboxylating)	Very-long-chain acyl-CoA[c] + Malonyl-CoA[c] <=> Very-long-chain 3-oxoacyl-CoA[c] + CO2[c] + CoA[c]	2.3.1.199	( 102606072 and 102603796 and 102584033 and 102596949 and 102594691 and 102603922 and 102593540 and 102600830 and 102579394 and 102579720 and 102590104 and 102580517 and 102581538 and 102605420 and 102580961 and 102594358 and 102599412 and 102580867 and 102581202 and 102593970 and 102593322 and 107061579 )	-1000	1000	NA	c	Fatty acid elongation
R10826	very-long-chain-(3R)-3-hydroxyacyl-CoA:NADP+ oxidoreductase	Very-long-chain (3R)-3-hydroxyacyl-CoA[c] + NADP+[c] <=> Very-long-chain 3-oxoacyl-CoA[c] + NADPH[c] + H+[c]	1.1.1.330	( 102588615 and 102596383 )	-1000	1000	NA	c	Fatty acid elongation
R10827	very-long-chain (3R)-3-hydroxyacyl-CoA hydro-lyase	Very-long-chain (3R)-3-hydroxyacyl-CoA[c] <=> Very-long-chain trans-2,3-dehydroacyl-CoA[c] + H2O[c]	4.2.1.134	( 102586361 and 102591777 )	-1000	1000	NA	c	Fatty acid elongation
R10828	very-long-chain acyl-CoA:NADP+ oxidoreductase	Very-long-chain acyl-CoA[c] + NADP+[c] <=> Very-long-chain trans-2,3-dehydroacyl-CoA[c] + NADPH[c] + H+[c]	1.3.1.93	( 102599277 and 102581846 and 102600822 )	-1000	1000	NA	c	Fatty acid elongation
R00238	Acetyl-CoA:acetyl-CoA C-acetyltransferase	2 Acetyl-CoA[c] <=> CoA[c] + Acetoacetyl-CoA[c]	2.3.1.9	( 102600847 and 102601957 and 102597222 )	-1000	1000	NA	c	Fatty acid metabolism
R01175	Butanoyl-CoA:oxygen 2-oxidoreductase	FAD[c] + Butanoyl-CoA[c] <=> Crotonoyl-CoA[c] + FADH2[c]	1.3.3.6 1.3.99.3 1.3.99.-	( 102581426 and 102579351 and 102592258 and 102587406 and 102588328 and 102586848 ) or ( 102592751 and 102587144 )	-1000	1000	NA	c	Fatty acid metabolism
R01279	Palmitoyl-CoA:oxygen 2-oxidoreductase	FAD[c] + Palmitoyl-CoA[c] <=> FADH2[c] + trans-Hexadec-2-enoyl-CoA[c]	1.3.3.6 1.3.99.3 1.3.99.13 1.3.99.-	( 102581426 and 102579351 and 102592258 and 102587406 and 102588328 and 102586848 ) or ( 102592751 and 102587144 )	-1000	1000	NA	c	Fatty acid metabolism
R01280	Palmitate:CoA ligase (AMP-forming)	ATP[c] + CoA[c] + Hexadecanoic acid[c] => Diphosphate[c] + AMP[c] + Palmitoyl-CoA[c]	6.2.1.3	( 102586347 and 102586909 and 102603429 and 102588862 and 102596335 and 102594464 and 102594336 and 102589531 and 102578151 and 102585952 and 102590588 and 102599103 )	0	1000	NA	c	Fatty acid metabolism
R01975	(S)-3-Hydroxybutanoyl-CoA:NAD+ oxidoreductase	NAD+[c] + (S)-3-Hydroxybutanoyl-CoA[c] <=> NADH[c] + H+[c] + Acetoacetyl-CoA[c]	1.1.1.35	( 102579434 and 102605537 and 102596014 and 102587367 and 102586729 and 102586890 and 102587081 )	-1000	1000	NA	c	Fatty acid metabolism
R03026	(S)-3-Hydroxybutanoyl-CoA hydro-lyase	(S)-3-Hydroxybutanoyl-CoA[c] <=> H2O[c] + Crotonoyl-CoA[c]	4.2.1.17 4.2.1.55	( 102579434 and 102605537 and 102596014 and 102587367 and 102586729 and 102586890 and 102587081 )	-1000	1000	NA	c	Fatty acid metabolism
R03777	Octanoyl-CoA:oxygen 2-oxidoreductase	FAD[c] + Octanoyl-CoA[c] <=> FADH2[c] + trans-Oct-2-enoyl-CoA[c]	1.3.3.6 1.3.99.3 1.3.99.13 1.3.99.-	( 102581426 and 102579351 and 102592258 and 102587406 and 102588328 and 102586848 ) or ( 102592751 and 102587144 )	-1000	1000	NA	c	Fatty acid metabolism
R03857	Lauroyl-CoA:(acceptor) 2,3-oxidoreductase	FAD[c] + Lauroyl-CoA[c] <=> FADH2[c] + 2-trans-Dodecenoyl-CoA[c]	1.3.3.6 1.3.99.3 1.3.99.13 1.3.99.-	( 102581426 and 102579351 and 102592258 and 102587406 and 102588328 and 102586848 ) or ( 102592751 and 102587144 )	-1000	1000	NA	c	Fatty acid metabolism
R03990	Tetradecanoyl-CoA:(acceptor) 2,3-oxidoreductase	FAD[c] + Tetradecanoyl-CoA[c] <=> FADH2[c] + trans-Tetradec-2-enoyl-CoA[c]	1.3.3.6 1.3.99.3 1.3.99.13 1.3.99.-	( 102581426 and 102579351 and 102592258 and 102587406 and 102588328 and 102586848 ) or ( 102592751 and 102587144 )	-1000	1000	NA	c	Fatty acid metabolism
R04751	Hexanoyl-CoA:(acceptor) 2,3-oxidoreductase	FAD[c] + Hexanoyl-CoA[c] <=> FADH2[c] + trans-Hex-2-enoyl-CoA[c]	1.3.3.6 1.3.99.3 1.3.99.13 1.3.99.-	( 102581426 and 102579351 and 102592258 and 102587406 and 102588328 and 102586848 ) or ( 102592751 and 102587144 )	-1000	1000	NA	c	Fatty acid metabolism
R04754	Decanoyl-CoA:(acceptor) 2,3-oxidoreductase	FAD[c] + Decanoyl-CoA[c] <=> FADH2[c] + trans-Dec-2-enoyl-CoA[c]	1.3.3.6 1.3.99.3 1.3.99.13 1.3.99.-	( 102581426 and 102579351 and 102592258 and 102587406 and 102588328 and 102586848 ) or ( 102592751 and 102587144 )	-1000	1000	NA	c	Fatty acid metabolism
R04756	cis,cis-3,6-Dodecadienoyl-CoA delta3-cis-delta2-trans-isomerase	cis,cis-3,6-Dodecadienoyl-CoA[c] <=> trans,cis-Lauro-2,6-dienoyl-CoA[c]	5.3.3.8	NA	-1000	1000	NA	c	Fatty acid metabolism
R02158	UDPglucose:flavonol 3-O-D-glucosyltransferase	UDP-glucose[c] + Quercetin[c] <=> UDP[c] + Quercetin 3-O-glucoside[c]	2.4.1.91	NA	-1000	1000	NA	c	Flavone and flavonol biosynthesis
R04900	UDP-L-rhamnose:flavonol-3-O-D-glucoside L-rhamnosyltransferase	UDP-L-rhamnose[c] + Quercetin 3-O-glucoside[c] <=> UDP[c] + Rutin[c]	2.4.1.159	NA	-1000	1000	NA	c	Flavone and flavonol biosynthesis
R06611	UDPglucose:flavonol 3-O-D-glucosyltransferase	UDP-glucose[c] + Kaempferol[c] <=> UDP[c] + Astragalin[c]	2.4.1.91	NA	-1000	1000	NA	c	Flavone and flavonol biosynthesis
R08001		Fisetinidol-4beta-ol[c] <=> Fustin[c]		NA	-1000	1000	NA	c	Flavonoid biosynthesis
R00428	GTP 8,9-hydrolase	H2O[c] + GTP[c] <=> Formamidopyrimidine nucleoside triphosphate[c]	3.5.4.16	( 102591811 )	-1000	1000	NA	c	Folate biosynthesis
R00942	Tetrahydrofolate:L-glutamate gamma-ligase (ADP-forming)	ATP[c] + L-Glutamate[c] + Tetrahydrofolate[c] <=> ADP[c] + Orthophosphate[c] + Tetrahydrofolyl-[Glu](2)[c]	6.3.2.17	( 102593380 and 102599413 )	-1000	1000	NA	c	Folate biosynthesis
R02237	7,8-dihydropteroate:L-glutamate ligase (ADP-forming)	ATP[c] + L-Glutamate[c] + Dihydropteroate[c] <=> ADP[c] + Orthophosphate[c] + Dihydrofolate[c]	6.3.2.12 6.3.2.17	( 102593380 and 102599413 ) or ( 102603442 )	-1000	1000	NA	c	Folate biosynthesis
R03066	2-amino-4-hydroxy-6-hydroxymethyl-7,8-dihydropteridine:4-aminobenzoate 2-amino-4-hydroxydihydropteridine-6-methenyltransferase	4-Aminobenzoate[c] + 2-Amino-4-hydroxy-6-hydroxymethyl-7,8-dihydropteridine[c] <=> H2O[c] + Dihydropteroate[c]	2.5.1.15	( 102589661 )	-1000	1000	NA	c	Folate biosynthesis
R03067	2-amino-4-hydroxy-6-hydroxymethyl-7,8-dihydropteridine-diphosphate:4-aminobenzoate 2-amino-4-hydroxydihydropteridine-6-methenyltransferase	4-Aminobenzoate[c] + 2-Amino-7,8-dihydro-4-hydroxy-6-(diphosphooxymethyl)pteridine[c] <=> Diphosphate[c] + Dihydropteroate[c]	2.5.1.15	( 102589661 )	-1000	1000	NA	c	Folate biosynthesis
R03503	ATP:2-amino-4-hydroxy-6-hydroxymethyl-7,8-dihydropteridine 6'-pyrophosphotransferase	ATP[c] + 2-Amino-4-hydroxy-6-hydroxymethyl-7,8-dihydropteridine[c] <=> AMP[c] + 2-Amino-7,8-dihydro-4-hydroxy-6-(diphosphooxymethyl)pteridine[c]	2.7.6.3	( 102589661 )	-1000	1000	NA	c	Folate biosynthesis
R03504	2-amino-4-hydroxy-6-(D-erythro-1,2,3-trihydroxypropyl)-7,8-dihydropteridine glycolaldehyde-lyase	2-Amino-4-hydroxy-6-(D-erythro-1,2,3-trihydroxypropyl)-7,8-dihydropteridine[c] <=> Glycolaldehyde[c] + 2-Amino-4-hydroxy-6-hydroxymethyl-7,8-dihydropteridine[c]	4.1.2.25	( 102604418 and 102601865 )	-1000	1000	NA	c	Folate biosynthesis
R04639	2-Amino-4-hydroxy-6-(erythro-1,2,3-trihydroxypropyl) dihydropteridine triphosphate hydrolase	H2O[c] + 2-Amino-4-hydroxy-6-(erythro-1,2,3-trihydroxypropyl)dihydropteridine triphosphate[c] <=> 2,5-Diamino-6-(5'-triphosphoryl-3',4'-trihydroxy-2'-oxopentyl)-amino-4-oxopyrimidine[c]	3.5.4.16	( 102591811 )	-1000	1000	NA	c	Folate biosynthesis
R05046	formamidopyrimidine nucleoside triphosphate amidohydrolase	H2O[c] + Formamidopyrimidine nucleoside triphosphate[c] <=> Formate[c] + 2,5-Diaminopyrimidine nucleoside triphosphate[c]	3.5.4.16	( 102591811 )	-1000	1000	NA	c	Folate biosynthesis
R05048	2,5-Diaminopyrimidine nucleoside triphosphate mutase	2,5-Diaminopyrimidine nucleoside triphosphate[c] <=> 2,5-Diamino-6-(5'-triphosphoryl-3',4'-trihydroxy-2'-oxopentyl)-amino-4-oxopyrimidine[c]	3.5.4.16	( 102591811 )	-1000	1000	NA	c	Folate biosynthesis
R09394		H2O[c] + GTP[c] <=> Diphosphate[c] + Precursor Z[c]		( 102595047 and 102601362 )	-1000	1000	NA	c	Folate biosynthesis
R09395		2 Sulfur donor[c] + Precursor Z[c] <=> Molybdopterin[c]		( 102591732 and 102605332 )	-1000	1000	NA	c	Folate biosynthesis
R00867	ATP:D-fructose 6-phosphotransferase	ATP[c] + D-Fructose[c] => ADP[c] + beta-D-Fructose 6-phosphate[c]	2.7.1.1 2.7.1.4	( 102577690 and 102580689 and 102577859 and 102584320 and 102604144 and 102605773 ) or ( 102577816 and 102585347 and 102596394 and 102593836 and 102579374 )	-1000	1000	NA	c	Fructose and mannose metabolism
R00875	D-Glucitol:NAD+ 2-oxidoreductase	NAD+[c] + D-Sorbitol[c] <=> NADH[c] + H+[c] + D-Fructose[c]	1.1.1.14 1.1.1.15	( 102595131 and 102602218 )	-1000	1000	NA	c	Fructose and mannose metabolism
R00883	GDP:D-mannose-1-phosphate guanylyltransferase	GDP[c] + D-Mannose 1-phosphate[c] <=> Orthophosphate[c] + GDP-mannose[c]	2.7.7.22	NA	-1000	1000	NA	c	Fructose and mannose metabolism
R01818	D-mannose 6-phosphate 1,6-phosphomutase	D-Mannose 6-phosphate[c] <=> D-Mannose 1-phosphate[c]	5.4.2.8	( 102589310 and 102602954 and 102595382 )	-1000	1000	NA	c	Fructose and mannose metabolism
R01332	beta-D-mannan hydrolases	1,4-beta-D-Mannan[c] + H2O[c] <=> D-Mannose[c]	3.2.1.78	( 102588957 and 102589884 and 102593053 and 102593385 and 102592832 and 102591414 and 102598441 and 102597875 and 102605787 and 102594607 )	-1000	1000	NA	c	Fructose and mannose metabolism
R01787	D-Glucitol:NADP+ 1-oxidoreductase	NADP+[c] + D-Sorbitol[c] <=> NADPH[c] + H+[c] + alpha-D-Glucose[c]	1.1.1.21	( 102596820 and 107058339 )	-1000	1000	NA	c	Fructose and mannose metabolism
R02073	diphosphate:beta-D-fructose-6-phosphate 1-phosphotransferase	Diphosphate[c] + beta-D-Fructose 6-phosphate[c] <=> Orthophosphate[c] + beta-D-Fructose 1,6-bisphosphate[c]	2.7.1.90	( 102577617 and 102577862 and 102601673 and 102604450 )	-1000	1000	NA	c	Fructose and mannose metabolism
R02568	D-Fructose 1-phosphate D-glyceraldehyde-3-phosphate-lyase	D-Fructose 1-phosphate[c] <=> Glycerone phosphate[c] + D-Glyceraldehyde[c]	4.1.2.13	( 102577529 and 102577738 and 102577842 and 102606020 and 102577880 and 102577677 and 102577667 and 102580344 )	-1000	1000	NA	c	Fructose and mannose metabolism
R05692	GDP-L-fucose:NADP+ 4-oxidoreductase (3,5-epimerizing)	NADP+[c] + GDP-L-fucose[c] <=> NADPH[c] + H+[c] + GDP-4-dehydro-6-deoxy-D-mannose[c]	1.1.1.271	( 102597056 )	-1000	1000	NA	c	Fructose and mannose metabolism
R00878	alpha-D-Glucose aldose-ketose-isomerase	alpha-D-Glucose[c] <=> D-Fructose[c]	5.3.1.5	( 102582159 )	-1000	1000	NA	c	Fructose and mannose metabolism
R00291	UDP-glucose 4-epimerase	UDP-glucose[c] <=> UDP-D-galactose[c]	5.1.3.2	( 102577764 and 102577748 and 102580464 )	-1000	1000	NA	c	Galactose metabolism
R00502	UTP:alpha-D-galactose-1-phosphate uridylyltransferase	UTP[c] + alpha-D-Galactose 1-phosphate[c] => Diphosphate[c] + UDP-alpha-D-galactose[c]	2.7.7.64	( 102596087 )	0	1000	NA	c	Galactose metabolism
R00959	alpha-D-Glucose 1-phosphate 1,6-phosphomutase	D-Glucose 1-phosphate[c] <=> alpha-D-Glucose 6-phosphate[c]	5.4.2.2	( 102585015 and 102579912 and 102583854 and 102593173 )	-1000	1000	NA	c	Galactose metabolism
R00955	UDP-glucose:alpha-D-galactose-1-phosphate uridylyltransferase	UDP-glucose[c] + alpha-D-Galactose 1-phosphate[c] <=> UDP-D-galactose[c] + D-Glucose 1-phosphate[c]	2.7.7.12	( 102597864 )	-1000	1000	NA	c	Galactose metabolism
R01092	ATP:D-galactose 1-phosphotransferase	ATP[c] +alpha-D-Galactose[c] => ADP[c] + alpha-D-Galactose 1-phosphate[c]	2.7.1.6	NA	0	1000	NA	c	Galactose metabolism
R01093	galactitol:NAD+ 1-oxidoreductase	NADH[c] + H+[c] + D-Galactose[c] <=> NAD+[c] + Galactitol[c]	1.1.1.21	( 102596820 and 107058339 )	-1000	1000	NA	c	Galactose metabolism
R01095	galactitol:NADP+ 1-oxidoreductase	NADPH[c] + H+[c] + D-Galactose[c] <=> NADP+[c] + Galactitol[c]	1.1.1.21	( 102596820 and 107058339 )	-1000	1000	NA	c	Galactose metabolism
R01104	Galactosylglycerol galactohydrolase	H2O[c] + 3-beta-D-Galactosyl-sn-glycerol[c] <=> Glycerol[c] + D-Galactose[c]	3.2.1.22	( 102582623 and 102601840 and 102601663 )	-1000	1000	NA	c	Galactose metabolism
R01194	3-O-alpha-D-Galactosyl-1D-myo-inositol galactohydrolase;	H2O[c] + alpha-D-Galactosyl-(1->3)-1D-myo-inositol[c] <=> D-Galactose[c] + myo-Inositol[c]	3.2.1.22	( 102582623 and 102601840 and 102601663 )	-1000	1000	NA	c	Galactose metabolism
R01329	Epimelibiose galactohydrolase	H2O[c] + Epimelibiose[c] <=> D-Galactose[c] + D-Mannose[c]	3.2.1.22	( 102582623 and 102601840 and 102601663 )	-1000	1000	NA	c	Galactose metabolism
R01678	Lactose galactohydrolase	H2O[c] + Lactose[c] <=> D-Galactose[c] + alpha-D-Glucose[c]	3.2.1.23 3.2.1.108	( 102585159 ) or ( 102586853 )	-1000	1000	NA	c	Galactose metabolism
R02926	Melibiitol galactohydrolase	H2O[c] + Melibiitol[c] <=> D-Galactose[c] + D-Sorbitol[c]	3.2.1.22	( 102582623 and 102601840 and 102601663 )	-1000	1000	NA	c	Galactose metabolism
R03236	ATP:D-tagatose-6-phosphate 1-phosphotransferase	ATP[c] + D-Tagatose 6-phosphate[c] => ADP[c] + D-Tagatose 1,6-bisphosphate[c]	2.7.1.11 2.7.1.56	( 102597696 and 102581441 and 102595575 and 102581128 and 102593810 and 102586088 and 102590756 and 102601740 )	0	1000	NA	c	Galactose metabolism
R03237	CTP:D-Tagatose 6-phosphate 1-phosphotransferase	CTP[c] + D-Tagatose 6-phosphate[c] <=> CDP[c] + D-Tagatose 1,6-bisphosphate[c]	2.7.1.11	( 102597696 and 102581441 and 102595575 and 102581128 and 102593810 and 102586088 and 102590756 and 102601740 )	-1000	1000	NA	c	Galactose metabolism
R03238	UTP:D-Tagatose 6-phosphate 1-phosphotransferase	UTP[c] + D-Tagatose 6-phosphate[c] <=> UDP[c] + D-Tagatose 1,6-bisphosphate[c]	2.7.1.11	( 102597696 and 102581441 and 102595575 and 102581128 and 102593810 and 102586088 and 102590756 and 102601740 )	-1000	1000	NA	c	Galactose metabolism
R03239	ITP:D-Tagatose 6-phosphate 1-phosphotransferase	ITP[c] + D-Tagatose 6-phosphate[c] <=> IDP[c] + D-Tagatose 1,6-bisphosphate[c]	2.7.1.11	( 102597696 and 102581441 and 102595575 and 102581128 and 102593810 and 102586088 and 102590756 and 102601740 )	-1000	1000	NA	c	Galactose metabolism
R03213	UDPglucose:thiohydroximate S-beta-D-glucosyltransferase	UDP-glucose[c] + Phenylacetothiohydroximate[c] <=> UDP[c] + Desulfoglucotropeolin[c]	2.4.1.195	( 102603088 and 102603422 )	-1000	1000	NA	c	Glucosinolate biosynthesis
R08652	L-phenylalanine,NADPH:oxygen oxidoreductase (N-hydroxylating, decarboxylating)	2 NADPH[c] + 2 Oxygen[c] + L-Phenylalanine[c] + 2 H+[c] <=> 3 H2O[c] + 2 NADP+[c] + CO2[c] + (Z)-Phenylacetaldehyde oxime[c]	1.14.13.-	( 102597216 and 102599701 and 102605603 and 102605273 and 102593505 )	-1000	1000	NA	c	Glucosinolate biosynthesis
R08653	(Z)-phenylacetaldehyde-oxime,NADPH:oxygen oxidoreductase (adding cysteine)	NADPH[c] + Oxygen[c] + H+[c] + L-Cysteine[c] + (Z)-Phenylacetaldehyde oxime[c] <=> 2 H2O[c] + NADP+[c] + S-(Phenylacetothiohydroximoyl)-L-cysteine[c]	1.14.-.-	NA	-1000	1000	NA	c	Glucosinolate biosynthesis
R08654	S-(phenylacetothiohydroximoyl)-L-cysteine phenylacetothiohydroximate-lyase (deaminating; pyruvate-forming)	H2O[c] + S-(Phenylacetothiohydroximoyl)-L-cysteine[c] <=> NH3[c] + Pyruvate[c] + Phenylacetothiohydroximate[c]	4.4.1.-	NA	-1000	1000	NA	c	Glucosinolate biosynthesis
R08666	4-methylthiobutanaldoxime,NADPH:oxygen oxidoreductase (adding cysteine)	NADPH[c] + Oxygen[c] + H+[c] + L-Cysteine[c] + 4-Methylthiobutanaldoxime[c] <=> 2 H2O[c] + NADP+[c] + S-(4-Methylthiobutylthiohydroximoyl)-L-cysteine[c]	1.14.-.-	NA	-1000	1000	NA	c	Glucosinolate biosynthesis
R08667	S-(4-methylthiobutylthiohydroximoyl)-L-cysteine 4-methylthiobutylthiohydroximate-lyase (deaminating; pyruvate-forming)	H2O[c] + S-(4-Methylthiobutylthiohydroximoyl)-L-cysteine[c] <=> NH3[c] + Pyruvate[c] + 4-Methylthiobutylthiohydroximate[c]	4.4.1.-	NA	-1000	1000	NA	c	Glucosinolate biosynthesis
R08668	UDP-glucose:4-methylthiobutylthiohydroximate S-beta-D-glucosyltransferase	UDP-glucose[c] + 4-Methylthiobutylthiohydroximate[c] <=> UDP[c] + 3-Methylthiopropyl-desulfoglucosinolate[c]	2.4.1.195	( 102603088 and 102603422 )	-1000	1000	NA	c	Glucosinolate biosynthesis
R08669	3'-phosphoadenylyl-sulfate:3-methylthiopropyl-desulfoglucosinolate sulfotransferase	3'-Phosphoadenylyl sulfate[c] + 3-Methylthiopropyl-desulfoglucosinolate[c] <=> Adenosine 3',5'-bisphosphate[c] + Glucoiberverin[c]	2.8.2.-	NA	-1000	1000	NA	c	Glucosinolate biosynthesis
R03522	RX:glutathione R-transferase	RX[c] + Glutathionev[c] <=> Halide[c] + R-S-Glutathione[c]	2.5.1.18	( 102588302 and 102604497 and 102586486 and 102604186 and 102579204 and 102580173 and 102589882 and 102592906 and 102599652 and 102585121 and 102587200 and 102602024 and 102602353 and 102603659 and 102589684 and 102599650 and 102604265 and 102589451 and 102583107 and 102583433 and 102605464 and 102597085 and 102598723 and 102601040 and 102584494 and 102602918 and 102591927 and 102592934 and 10259…	-1000	1000	NA	c	Glutathione metabolism
R08362	trypanothione:hydroperoxide oxidoreductase	Trypanothione[c] + ROOH[c] <=> H2O[c] + ROH[c] + Trypanothione disulfide[c]	1.11.1.15	NA	-1000	1000	NA	c	Glutathione metabolism
R08364	2'-deoxyribonucleoside-diphosphate:trypanothione-disulfide 2'-oxidoreductase	H2O[c] + Trypanothione disulfide[c] + 2'-Deoxyribonucleoside diphosphate[c] <=> Trypanothione[c] + Ribonucleoside diphosphate[c]	1.17.4.1	( 102585367 and 102602086 ) or ( 102605798 and 102601428 )	-1000	1000	NA	c	Glutathione metabolism
R01011	ATP:glycerone phosphotransferase	ATP[c] + Glycerone[c] => ADP[c] + Glycerone phosphate[c]	2.7.1.29	( 102592901 )	0	1000	NA	c	Glycerolipid metabolism
R01036	Glycerol:NAD+ oxidoreductase	NAD+[c] + Glycerol[c] <=> NADH[c] + H+[c] + D-Glyceraldehyde[c]	1.1.1.21	( 102596820 and 107058339 )	-1000	1000	NA	c	Glycerolipid metabolism
R01041	Glycerol:NADP+ oxidoreductase	NADP+[c] + Glycerol[c] <=> NADPH[c] + H+[c] + D-Glyceraldehyde[c]	1.1.1.2 1.1.1.21 1.1.1.72	( 102596820 and 107058339 )	-1000	1000	NA	c	Glycerolipid metabolism
R01351	1-acylglycerol acylhydrolase	H2O[c] + 1-Acylglycerol[c] => Glycerol[c] + Fatty acid[c]	3.1.1.23	( 102605828 and 102604485 and 102603498 and 102605394 and 102592158 and 102601693 and 107061600 )	0	1000	NA	c	Glycerolipid metabolism
R01752	D-Glyceraldehyde:NAD+ oxidoreductase	H2O[c] + NAD+[c] + D-Glyceraldehyde[c] <=> NADH[c] + H+[c] + D-Glycerate[c]	1.2.1.3	( 102591315 and 102591095 and 102587253 and 102601322 and 102588058 and 102597448 and 102594797 and 102596127 ) or ( 102598345 )	-1000	1000	NA	c	Glycerolipid metabolism
R00848	sn-Glycerol-3-phosphate:(acceptor) 2-oxidoreductase	sn-Glycerol 3-phosphate[c] + FAD[c] <=> Glycerone phosphate[c] + FADH2[c]	1.1.5.3	( 102601220 )	-1000	1000	NA	c	Glycerophospholipid metabolism
R00842	sn-Glycerol-3-phosphate:NAD+ 2-oxidoreductase	NAD+[c] + sn-Glycerol 3-phosphate[c] <=> NADH[c] + H+[c] + Glycerone phosphate[c]	1.1.1.8	( 102595467 and 102579026 and 102593283 and 102595194 )	-1000	1000	NA	c	Glycerophospholipid metabolism
R02756		NADP+[c] + 1-Acyl-sn-glycerol 3-phosphate[c] <=> NADPH[c] + H+[c] + Acylglycerone phosphate[c]	1.1.1.101	NA	-1000	1000	NA	c	Glycerophospholipid metabolism
R00220	L-serine ammonia-lyase	L-Serine[c] => NH3[c] + Pyruvate[c]	4.3.1.17 4.3.1.19	( 102583664 and 102582387 and 102592163 and 102594300 )	0	1000	NA	c	Glycine, serine and threonine metabolism
R00582	O-phospho-L-serine phosphohydrolase	H2O[c] + O-Phospho-L-serine[c] <=> Orthophosphate[c] + L-Serine[c]	3.1.3.3	( 102604859 )	-1000	1000	NA	c	Glycine, serine and threonine metabolism
R00585	L-Serine:pyruvate aminotransferase	Pyruvate[c] + L-Serine[c] <=> L-Alanine[c] + Hydroxypyruvate[c]	2.6.1.51	( 102592345 )	-1000	1000	NA	c	Glycine, serine and threonine metabolism
R00589	serine racemase;	L-Serine[c] => D-Serine[c]	5.1.1.10 5.1.1.18	( 102594901 and 102595236 and 102605212 )	0	1000	NA	c	Glycine, serine and threonine metabolism
R00610	sarcosine:oxygen oxidoreductase (demethylating)	H2O[c] + Oxygen[c] + Sarcosine[c] => Hydrogen peroxide[c] + Glycine[c] + Formaldehyde[c]	1.5.3.1	( 102581785 )	0	1000	NA	c	Glycine, serine and threonine metabolism
R00751	L-threonine acetaldehyde-lyase (glycine-forming)	L-Threonine[c] <=> Glycine[c] + Acetaldehyde[c]	4.1.2.5	( 102577840 )	-1000	1000	NA	c	Glycine, serine and threonine metabolism
R00996	L-threonine ammonia-lyase (2-oxobutanoate-forming)	L-Threonine[c] => NH3[c] + 2-Oxobutanoate[c]	4.3.1.19	( 102583664 and 102582387 and 102592163 and 102594300 )	0	1000	NA	c	Glycine, serine and threonine metabolism
R01466	O-phospho-L-homoserine phosphate-lyase (adding water;L-threonine-forming)	H2O[c] + O-Phospho-L-homoserine[c] <=> Orthophosphate[c] + L-Threonine[c]	4.2.3.1	( 102577745 and 102591826 )	-1000	1000	NA	c	Glycine, serine and threonine metabolism
R01513	3-Phospho-D-glycerate:NAD+ 2-oxidoreductase	NAD+[c] + 3-Phospho-D-glycerate[c] <=> NADH[c] + H+[c] + 3-Phosphonooxypyruvate[c]	1.1.1.95	( 102588117 and 102591151 and 102580248 )	-1000	1000	NA	c	Glycine, serine and threonine metabolism
R01771	ATP:L-homoserine O-phosphotransferase	ATP[c] + L-Homoserine[c] <=> ADP[c] + O-Phospho-L-homoserine[c]	2.7.1.39	( 102600638 and 102602692 )	-1000	1000	NA	c	Glycine, serine and threonine metabolism
R01775	L-homoserine:NADP+ oxidoreductase	NADP+[c] + L-Homoserine[c] <=> NADPH[c] + H+[c] + L-Aspartate 4-semialdehyde[c]	1.1.1.3	( 102583425 and 102605445 )	-1000	1000	NA	c	Glycine, serine and threonine metabolism
R02722	L-serine hydro-lyase [adding 1-C-(indol-3-yl)glycerol 3-phosphate; L-tryptophan and glyceraldehyde-3-phosphate-forming]	L-Serine[c] + Indoleglycerol phosphate[c] <=> H2O[c] + L-Tryptophan[c] + D-Glyceraldehyde 3-phosphate[c]	4.2.1.20	( 102592296 ) or ( 102578868 and 102581209 and 102588810 and 102580186 ) or ( 102588644 )	-1000	1000	NA	c	Glycine, serine and threonine metabolism
R04125	S-aminomethyldihydrolipoylprotein:(6S)-tetrahydrofolate aminomethyltransferase (ammonia-forming)	Tetrahydrofolate[c] + S-Aminomethyldihydrolipoylprotein[c] <=> NH3[c] + 5,10-Methylenetetrahydrofolate[c] + Dihydrolipoylprotein[c]	2.1.2.10	( 102602939 )	-1000	1000	NA	c	Glycine, serine and threonine metabolism
R04173	3-Phosphoserine:2-oxoglutarate aminotransferase	2-Oxoglutarate[c] + O-Phospho-L-serine[c] <=> L-Glutamate[c] + 3-Phosphonooxypyruvate[c]	2.6.1.52	( 102591400 )	-1000	1000	NA	c	Glycine, serine and threonine metabolism
R06171	L-Allothreonine acetaldehyde-lyase	L-Allothreonine[c] <=> Glycine[c] + Acetaldehyde[c]	4.1.2.5	( 102577840 )	-1000	1000	NA	c	Glycine, serine and threonine metabolism
R10851	L-allo-threonine:NADP+ 3-oxidoreductase	L-Allothreonine[c] + NADP+[c] <=> L-2-Amino-3-oxobutanoic acid[c] + NADPH[c] + H+[c]	1.1.1.381	NA	-1000	1000	NA	c	Glycine, serine and threonine metabolism
R00200	ATP:pyruvate 2-O-phosphotransferase	ATP[c] + Pyruvate[c] <=> ADP[c] + Phosphoenolpyruvate[c]	2.7.1.40	( 102601765 and 102581596 and 102601328 and 102597674 and 102604947 and 102600537 and 102596468 and 102593181 and 102582462 and 102579422 )	-1000	1000	NA	c	Glycolysis / Gluconeogenesis
R00703	(S)-Lactate:NAD+ oxidoreductase	NAD+[c] + (S)-Lactate[c] <=> NADH[c] + Pyruvate[c] + H+[c]	1.1.1.27	( 102604318 and 102577778 )	-1000	1000	NA	c	Glycolysis / Gluconeogenesis
R00341	ATP:oxaloacetate carboxy-lyase (transphosphorylating;phosphoenolpyruvate-forming)	ATP[c] + Oxaloacetate[c] <=> ADP[c] + Phosphoenolpyruvate[c] + CO2[c]	4.1.1.49	( 102578647 and 102596191 )	-1000	1000	NA	c	Glycolysis / Gluconeogenesis
R00710	Acetaldehyde:NAD+ oxidoreductase	H2O[c] + NAD+[c] + Acetaldehyde[c] <=> NADH[c] + Acetate[c] + H+[c]	1.2.1.3 1.2.1.5	( 102591315 and 102591095 and 102587253 and 102601322 and 102588058 and 102597448 and 102594797 and 102596127 ) or ( 102598345 )	-1000	1000	NA	c	Glycolysis / Gluconeogenesis
R00754	ethanol:NAD+ oxidoreductase	NAD+[c] + Ethanol[c] <=> NADH[c] + H+[c] + Acetaldehyde[c]	1.1.1.1 1.1.1.71	( 102599478 and 102585018 ) or ( 102583926 and 102584141 and 102589498 and 102581826 and 102583366 and 102577476 and 102583816 and 102591308 ) or ( 102577519 and 102597889 and 107060714 )	-1000	1000	NA	c	Glycolysis / Gluconeogenesis
R01015	D-glyceraldehyde-3-phosphate aldose-ketose-isomerase	D-Glyceraldehyde 3-phosphate[c] => Glycerone phosphate[c]	5.3.1.1	( 102587260 and 102601486 and 102577900 and 102583463 )	0	1000	NA	c	Glycolysis / Gluconeogenesis
R01061	D-glyceraldehyde-3-phosphate:NAD+ oxidoreductase (phosphorylating)	NAD+[c] + Orthophosphate[c] + D-Glyceraldehyde 3-phosphate[c] <=> NADH[c] + H+[c] + 3-Phospho-D-glyceroyl phosphate[c]	1.2.1.12 1.2.1.59	( 102605742 and 102589564 and 102592694 and 102577868 and 102583988 )	-1000	1000	NA	c	Glycolysis / Gluconeogenesis
R01063	D-glyceraldehyde-3-phosphate:NADP+ oxidoreductase (phosphorylating)	NADP+[c] + Orthophosphate[c] + D-Glyceraldehyde 3-phosphate[c] <=> NADPH[c] + H+[c] + 3-Phospho-D-glyceroyl phosphate[c]	1.2.1.13 1.2.1.59	( 102606161 and 102605252 and 102587206 )	-1000	1000	NA	c	Carbon fixation in photosynthetic organisms
R01070	beta-D-fructose-1,6-bisphosphate D-glyceraldehyde-3-phosphate-lyase (glycerone-phosphate-forming)	beta-D-Fructose 1,6-bisphosphate[c] <=> Glycerone phosphate[c] + D-Glyceraldehyde 3-phosphate[c]	4.1.2.13	( 102577529 and 102577738 and 102577842 and 102606020 and 102577880 and 102577677 and 102577667 and 102580344 )	-1000	1000	NA	c	Glycolysis / Gluconeogenesis
R01512	ATP:3-phospho-D-glycerate 1-phosphotransferase	ATP[c] + 3-Phospho-D-glycerate[c] => ADP[c] + 3-Phospho-D-glyceroyl phosphate[c]	2.7.2.3	( 102606065 and 102605730 and 102602623 and 102577647 )	0	1000	NA	c	Glycolysis / Gluconeogenesis
R01518	2-Phospho-D-glycerate 2,3-phosphomutase	2-Phospho-D-glycerate[c] => 3-Phospho-D-glycerate[c]	5.4.2.1	( 102578340 and 102593705 and 102581345 ) or ( 102577561 ) or ( 102592733 and 102599697 )	0	1000	NA	c	Glycolysis / Gluconeogenesis
R01602	D-Glucose 1-epimerase	alpha-D-Glucose[c] <=> beta-D-Glucose[c]	5.1.3.3	( 102590459 and 102590807 and 102593955 and 102585025 and 102590141 )	-1000	1000	NA	c	Glycolysis / Gluconeogenesis
R01786	ATP:alpha-D-glucose 6-phosphotransferase	ATP[c] + alpha-D-Glucose[c] => ADP[c] + alpha-D-Glucose 6-phosphate[c]	2.7.1.1 2.7.1.2	( 102577690 and 102580689 and 102577859 and 102584320 and 102604144 and 102605773 )	0	1000	NA	c	Glycolysis / Gluconeogenesis
R02569	acetyl-CoA:enzyme N6-(dihydrolipoyl)lysine S-acetyltransferase	Acetyl-CoA[c] + Enzyme N6-(dihydrolipoyl)lysine[c] <=> CoA[c] + [Dihydrolipoyllysine-residue acetyltransferase] S-acetyldihydrolipoyllysine[c]	2.3.1.12	( 102579301 and 102589456 and 102583674 and 102592754 )	-1000	1000	NA	c	Glycolysis / Gluconeogenesis
R02739	alpha-D-Glucose 6-phosphate ketol-isomerase	alpha-D-Glucose 6-phosphate[c] <=> beta-D-Glucose 6-phosphate[c]	5.1.3.15 5.3.1.9	( 102594813 and 102580708 and 102600001 and 102597354 and 102592943 and 102584885 ) or ( 102585856 and 102577825 )	-1000	1000	NA	c	Glycolysis / Gluconeogenesis
R02740	alpha-D-Glucose 6-phosphate ketol-isomerase	alpha-D-Glucose 6-phosphate[c] <=> beta-D-Fructose 6-phosphate[c]	5.3.1.9	( 102585856 and 102577825 )	-1000	1000	NA	c	Glycolysis / Gluconeogenesis
R03321	beta-D-Glucose 6-phosphate ketol-isomerase	beta-D-Glucose 6-phosphate[c] <=> beta-D-Fructose 6-phosphate[c]	5.3.1.9	( 102585856 and 102577825 )	-1000	1000	NA	c	Glycolysis / Gluconeogenesis
R07618	enzyme N6-(dihydrolipoyl)lysine:NAD+ oxidoreductase	NAD+[c] + Enzyme N6-(dihydrolipoyl)lysine[c] <=> NADH[c] + H+[c] + Enzyme N6-(lipoyl)lysine[c]	1.8.1.4	( 102602804 and 102599296 and 102605442 and 102577866 and 107062163 )	-1000	1000	NA	c	Glycolysis / Gluconeogenesis
R07807		H2O[c] + G13032[c] <=> D-Galactose[c] + G06780[c]	3.2.1.23	( 102586853 )	-1000	1000	NA	c	Glycosaminoglycan degradation
R07809		H2O[c] + G13033[c] <=> N-Acetyl-D-galactosamine[c] + G08421[c]	3.2.1.52	NA	-1000	1000	NA	c	Glycosaminoglycan degradation
R07815	acetyl-CoA:heparan-alpha-D-glucosaminide N-acetyltransferase	Acetyl-CoA[c] + G13037[c] <=> CoA[c] + G13038[c]	2.3.1.78	( 102583316 and 102589569 and 102591964 and 102603038 and 102588857 and 102582753 )	-1000	1000	NA	c	Glycosaminoglycan degradation
R07816		H2O[c] + G13038[c] <=> N-Acetyl-D-glucosamine[c] + G13039[c]	3.2.1.50	( 102580602 and 102580714 )	-1000	1000	NA	c	Glycosaminoglycan degradation
R06010		H2O[c] + G00110[c] <=> D-Galactose[c] + G00109[c]	3.2.1.23	( 102586853 )	-1000	1000	NA	c	Glycosphingolipid biosynthesis - ganglio series
R05960		Lactosylceramide[c] + UDP-D-galactose[c] <=> Globotriaosylceramide[c] + UDP[c]	2.4.1.228	( 102603042 and 102584175 and 102589435 )	-1000	1000	NA	c	Glycosphingolipid biosynthesis - globo series
R05961		H2O[c] + Globotriaosylceramide[c] <=> D-Galactose[c] + Lactosylceramide[c]	3.2.1.22 3.2.1.47	( 102582623 and 102601840 and 102601663 )	-1000	1000	NA	c	Glycosphingolipid biosynthesis - globo series
R05916		1-Phosphatidyl-D-myo-inositol[c] + UDP-N-acetyl-D-glucosamine[c] <=> G00143[c] + UDP[c]	2.4.1.198	( 102597609 ) or ( 102590580 ) or ( 102593563 and 102602237 ) or ( 102602534 ) or ( 102581991 and 102582663 ) or ( 102584062 and 102586050 )	-1000	1000	NA	c	Glycosylphosphatidylinositol(GPI)-anchor biosynthesis
R05917		H2O[c] + G00143[c] <=> Acetate[c] + G00144[c]	3.5.1.89	( 102587734 and 102587610 )	-1000	1000	NA	c	Glycosylphosphatidylinositol(GPI)-anchor biosynthesis
R05918		Palmitoyl-CoA[c] + G00144[c] <=> CoA[c] + G00145[c]	2.3.-.-	( 102600940 )	-1000	1000	NA	c	Glycosylphosphatidylinositol(GPI)-anchor biosynthesis
R05919		G00145[c] + Dolichyl phosphate D-mannose[c] <=> G00146[c] + Dolichyl phosphate[c]		( 102581482 ) or ( 102580422 )	-1000	1000	NA	c	Glycosylphosphatidylinositol(GPI)-anchor biosynthesis
R05921		G00147[c] + Dolichyl phosphate D-mannose[c] <=> G00148[c] + Dolichyl phosphate[c]	2.4.1.-	( 102605992 )	-1000	1000	NA	c	Glycosylphosphatidylinositol(GPI)-anchor biosynthesis
R05922		G00148[c] + Dolichyl phosphate D-mannose[c] <=> G00149[c] + Dolichyl phosphate[c]	2.4.1.-	( 102588538 )	-1000	1000	NA	c	Glycosylphosphatidylinositol(GPI)-anchor biosynthesis
R08107		Phosphatidylethanolamine[c] + G00149[c] <=> Diacylglycerol[c] + G13044[c]		( 102585809 and 102589397 ) or ( 102595821 )	-1000	1000	NA	c	Glycosylphosphatidylinositol(GPI)-anchor biosynthesis
R00519	Formate:NAD+ oxidoreductase	NAD+[c] + Formate[c] <=> NADH[c] + CO2[c] + H+[c]	1.2.1.2	( 102577429 )	-1000	1000	NA	c	Glyoxylate and dicarboxylate metabolism
R00717	Glycolate:NAD+ oxidoreductase	NAD+[c] + Glycolate[c] <=> NADH[c] + Glyoxylate[c] + H+[c]	1.1.1.26 1.1.1.29	NA	-1000	1000	NA	c	Glyoxylate and dicarboxylate metabolism
R01745	(R)-Glycerate:NAD+ oxidoreductase	NAD+[c] + D-Glycerate[c] <=> NADH[c] + H+[c] + 2-Hydroxy-3-oxopropanoate[c]	1.1.1.60	NA	-1000	1000	NA	c	Glyoxylate and dicarboxylate metabolism
R01747	(R)-Glycerate:NADP+ oxidoreductase	NADP+[c] + D-Glycerate[c] <=> NADPH[c] + H+[c] + 2-Hydroxy-3-oxopropanoate[c]	1.1.1.60	NA	-1000	1000	NA	c	Glyoxylate and dicarboxylate metabolism
R00945	5,10-Methylenetetrahydrofolate:glycine hydroxymethyltransferase	5,10-Methylenetetrahydrofolate[c] + Glycine[c] + H2O[c] <=> Tetrahydrofolate[c] + L-Serine[c]	2.1.2.1	( 102603398 and 102596065 and 102591486 and 102605665 and 102599354 and 102582524 and 102580488 and 107058768 and 107058680 )	-1000	1000	NA	c	Glyoxylate and dicarboxylate metabolism (module Photorespiration)
R00588	L-Serine:glyoxylate aminotransferase	Glyoxylate[c] + L-Serine[c] <=> Glycine[c] + Hydroxypyruvate[c]	2.6.1.45	( 102592345 )	-1000	1000	NA	c	Glyoxylate and dicarboxylate metabolism (module Photorespiration)
R01514	ATP:(R)-glycerate 3-phosphotransferase	ATP[c] + D-Glycerate[c] => ADP[c] + 3-Phospho-D-glycerate[c]	2.7.1.31	( 102598451 )	0	1000	NA	c	Glyoxylate and dicarboxylate metabolism (module Photorespiration)
R01388	D-Glycerate:NAD+ 2-oxidoreductase	NAD+[c] + D-Glycerate[c] <=> NADH[c] + H+[c] + Hydroxypyruvate[c]	1.1.1.26 1.1.1.29 1.1.1.81	( 102601319 ) or ( 102591956 and 102589963 and 102591611 and 102597677 and 102603221 and 102603560 )	-1000	1000	NA	c	Glyoxylate and dicarboxylate metabolism (module Photorespiration)
R01071	1-(5-phospho-D-ribosyl)-ATP:diphosphate phospho-alpha-D-ribosyl-transferase	Diphosphate[c] + 1-(5-Phospho-D-ribosyl)-ATP[c] <=> ATP[c] + 5-Phospho-alpha-D-ribose 1-diphosphate[c]	2.4.2.17	( 102596899 )	-1000	1000	NA	c	Histidine metabolism
R03243	5-Amino-2-oxopentanoate:2-oxoglutarate aminotransferase	2-Oxoglutarate[c] + L-Histidinol phosphate[c] <=> L-Glutamate[c] + 3-(Imidazol-4-yl)-2-oxopropyl phosphate[c]	2.6.1.9	( 102597587 )	-1000	1000	NA	c	Histidine metabolism
R03738	3-alpha(S)-Strictosidine tryptamine-lyase	H2O[c] + 3-alpha(S)-Strictosidine[c] <=> Tryptamine[c] + Secologanin[c]	4.3.3.2	NA	-1000	1000	NA	c
R05825	polyneuridine aldehyde hydrolase (decarboxylating)	H2O[c] + Polyneuridine aldehyde[c] <=> CO2[c] + Methanol[c] + 16-Epivellosimine[c]	3.1.1.78	NA	-1000	1000	NA	c
R03479	ATP:1D-myo-inositol-3,4,5,6-tetrakisphosphate 1-phosphotransferase	ATP[c] + 1D-myo-Inositol 3,4,5,6-tetrakisphosphate[c] => ADP[c] + 1D-myo-Inositol 1,3,4,5,6-pentakisphosphate[c]	2.7.1.134	( 102584612 and 102598871 and 102585707 and 102593136 and 102577926 and 107060680 and 102587174 )	0	1000	NA	c	Inositol phosphate metabolism
R05202	ATP:1D-myo-inositol 1,3,4,5,6-pentakisphosphate 2-phosphotransferase	ADP[c] + myo-Inositol hexakisphosphate[c] <=> ATP[c] + 1D-myo-Inositol 1,3,4,5,6-pentakisphosphate[c]	2.7.1.158	( 102599880 )	-1000	1000	NA	c	Inositol phosphate metabolism
R06366	Aldehyde:NAD+ oxidoreductase	H2O[c] + NAD+[c] + Perillyl aldehyde[c] => NADH[c] + H+[c] + Perillic acid[c]	1.2.1.3	( 102591315 and 102591095 and 102587253 and 102601322 and 102588058 and 102597448 and 102594797 and 102596127 )	0	1000	NA	c	Limonene and pinene degradation
R06406	alpha-Pinene monooxygenase	alpha-Pinene[c] + NADH[c] + H+[c] + Oxygen[c] <=> alpha-Pinene-oxide[c] + NAD+[c] + H2O[c]	1.14.13.-	NA	-1000	1000	NA	c	Limonene and pinene degradation
R06401	alpha-Pinene dehydrogenase	alpha-Pinene[c] + Reduced acceptor[c] + Oxygen[c] <=> Myrtenol[c] + H2O[c] + Acceptor[c]	1.14.-.-	( 102605728 )	-1000	1000	NA	c	Limonene and pinene degradation
R07064	Phosphatidylcholine 2-acylhydrolase	H2O[c] + Phosphatidylcholine[c] <=> Linoleate[c] + 1-Acyl-sn-glycero-3-phosphocholine[c]	3.1.1.4	( 102583349 ) or ( 102603740 and 102582532 )	-1000	1000	NA	c	Linoleic acid metabolism
R07766	octanoyl-[acp]:protein N6-octanoyltransferase	Octanoyl-[acp][c] + Apoprotein[c] <=> Acyl-carrier protein[c] + Protein N6-(octanoyl)lysine[c]	2.3.1.181	( 102584818 and 102599786 and 102589650 and 102588002 )	-1000	1000	NA	c	Lipoic acid metabolism
R07767	protein N6-(octanoyl)lysine:sulfur sulfurtransferase	2 S-Adenosyl-L-methionine[c] + Protein N6-(octanoyl)lysine[c] + 2 Sulfur donor[c] <=> 2 L-Methionine[c] + 2 5'-Deoxyadenosine[c] + Protein N6-(lipoyl)lysine[c]	2.8.1.8	( 102581126 and 102601496 )	-1000	1000	NA	c	Lipoic acid metabolism
R07768	octanoyl-[acp]:sulfur sulfurtransferase	2 S-Adenosyl-L-methionine[c] + Octanoyl-[acp][c] + 2 Sulfur donor[c] <=> 2 L-Methionine[c] + 2 5'-Deoxyadenosine[c] + Lipoyl-[acp][c]	2.8.1.8	( 102581126 and 102601496 )	-1000	1000	NA	c	Lipoic acid metabolism
R07769	lipoyl-[acp]:protein N6-lipoyltransferase	Lipoyl-[acp][c] + Apoprotein[c] <=> Acyl-carrier protein[c] + Protein N6-(lipoyl)lysine[c]	2.3.1.181	( 102584818 and 102599786 and 102589650 and 102588002 )	-1000	1000	NA	c	Lipoic acid metabolism
R03351	CTP:3-deoxy-D-manno-octulosonate cytidylyltransferase	CTP[c] + 3-Deoxy-D-manno-octulosonate[c] <=> Diphosphate[c] + CMP-3-deoxy-D-manno-octulosonate[c]	2.7.7.38	( 102596291 )	-1000	1000	NA	c
R04567	(R)-3-Hydroxytetradecanoly-[acyl-carrier-protein]:UDP-N-acetyl-glucosamine 3-O-(3-hydroxytetradecanoyl)transferase	UDP-N-acetyl-D-glucosamine[c] + (3R)-3-Hydroxytetradecanoyl-[acyl-carrier protein][c] <=> Acyl-carrier protein[c] + UDP-3-O-(3-hydroxytetradecanoyl)-N-acetylglucosamine[c]	2.3.1.129	( 102586838 )	-1000	1000	NA	c
R04606	UDP-2,3-bis(3-hydroxytetradecanoyl)-beta-D-glucosamine:2,3-bis-(3-hydroxytetradecanoyl)-beta-D-glucosaminyl-1-phosphate	UDP-2,3-bis(3-hydroxytetradecanoyl)glucosamine[c] + 2,3-Bis(3-hydroxytetradecanoyl)-beta-D-glucosaminyl 1-phosphate[c] <=> UDP[c] + 2,3,2',3'-Tetrakis(3-hydroxytetradecanoyl)-D-glucosaminyl-1,6-beta-D-glucosamine 1-phosphate[c]	2.4.1.182	( 102585460 )	-1000	1000	NA	c
R04658		CMP-3-deoxy-D-manno-octulosonate[c] + 2,3,2'3'-Tetrakis(3-hydroxytetradecanoyl)-D-glucosaminyl-1,6-beta-D-glucosamine 1,4'-bisphosphate[c] <=> CMP[c] + 3-Deoxy-D-manno-octulosonyl-lipid IV(A)[c]	2.-.-.-	( 102593521 )	-1000	1000	NA	c
R05074		CMP-3-deoxy-D-manno-octulosonate[c] + 3-Deoxy-D-manno-octulosonyl-lipid IV(A)[c] <=> CMP[c] + Di[3-deoxy-D-manno-octulosonyl]-lipid IV(A)[c]	2.-.-.-	( 102593521 )	-1000	1000	NA	c
R04199	2,3,4,5-Tetrahydrodipicolinate:NADP+ oxidoreductase	NADP+[c] + 2,3,4,5-Tetrahydrodipicolinate[c] <=> NADPH[c] + H+[c] + L-2,3-Dihydrodipicolinate[c]	1.3.1.26	NA	-1000	1000	NA	c	Lysine biosynthesis
R07613	LL-2,6-diaminoheptanedioate:2-oxoglutarate aminotransferase	2-Oxoglutarate[c] + LL-2,6-Diaminoheptanedioate[c] <=> H2O[c] + L-Glutamate[c] + 2,3,4,5-Tetrahydrodipicolinate[c]	2.6.1.83	( 102597847 and 102580299 )	-1000	1000	NA	c	Lysine biosynthesis
R02735	LL-2,6-Diaminoheptanedioate 2-epimerase	LL-2,6-Diaminoheptanedioate[c] <=> meso-2,6-Diaminoheptanedioate[c]	5.1.1.7	( 102588220 )	-1000	1000	NA	c	Lysine biosynthesis
R03098	L-2-aminoadipate-6-semialdehyde:NAD(P)+ 6-oxidoreductase;	L-2-Aminoadipate[c] + ATP[c] <=> L-2-Aminoadipate adenylate[c] + Diphosphate[c]	1.2.1.31	( 102598345 )	-1000	1000	NA	c	Lysine biosynthesis
R02204	L-Pipecolate:oxygen 1,6-oxidoreductase	Oxygen[c] + L-Pipecolate[c] => Hydrogen peroxide[c] + (S)-2,3,4,5-Tetrahydropyridine-2-carboxylate[c]	1.5.3.7	( 102581785 )	0	1000	NA	c	Lysine degradation
R02313	ATP:L-2-aminoadipate 6-O-adenylyltransferase	H2O[c] + NAD+[c] + N6-(L-1,3-Dicarboxypropyl)-L-lysine[c] <=> NADH[c] + L-Glutamate[c] + H+[c] + L-2-Aminoadipate 6-semialdehyde[c]	1.5.1.9	( 102586908 )	-1000	1000	NA	c	Lysine degradation
R01939	L-2-aminoadipate:2-oxoglutarate aminotransferase	L-2-Aminoadipate[c] + 2-Oxoglutarate[c] <=> 2-Oxoadipate[c] + L-Glutamate[c]	2.6.1.39	NA	-1000	1000	NA	c	Lysine degradation
R00527	S-Formylglutathione hydrolase	H2O[c] + S-Formylglutathione[c] => Glutathione[c] + Formate[c]	3.1.2.12	( 102593609 )	0	1000	NA	c	Carbon metabolism
R00602	methanol:hydrogen-peroxide oxidoreductase	Hydrogen peroxide[c] + Methanol[c] => 2 H2O[c] + Formaldehyde[c]	1.11.1.6 1.11.1.7	( 102606008 and 102595940 and 102587618 and 102594314 and 102598276 and 102581043 and 102596217 and 102586311 and 102602226 and 102578391 and 102580657 and 102586957 and 102587612 and 102590326 and 102601994 and 102597303 and 102593546 and 102585990 and 102586327 and 102604601 and 102592844 and 102591823 and 102602103 and 102585502 and 102591916 and 102588377 and 102600390 and 102581939 and 10258…	0	1000	NA	c	Carbon metabolism
R00762	D-Fructose-1,6-bisphosphate 1-phosphohydrolase	H2O[c] + D-Fructose 1,6-bisphosphate[c] => Orthophosphate[c] + D-Fructose 6-phosphate[c]	3.1.3.11	( 102590424 and 102590778 and 102588370 and 102588954 and 102599458 and 102577434 )	0	1000	NA	c	Carbon metabolism
R01068	D-fructose-1,6-bisphosphate D-glyceraldehyde-3-phosphate-lyase (glycerone-phosphate-forming)	D-Fructose 1,6-bisphosphate[c] <=> Glycerone phosphate[c] + D-Glyceraldehyde 3-phosphate[c]	4.1.2.13	( 102577529 and 102577738 and 102577842 and 102606020 and 102577880 and 102577677 and 102577667 and 102580344 )	-1000	1000	NA	c	Carbon metabolism
R06983	S-(hydroxymethyl)glutathione dehydrogenase	NAD+[c] + S-(Hydroxymethyl)glutathione[c] => NADH[c] + H+[c] + S-Formylglutathione[c]	1.1.1.284	( 102583926 and 102584141 and 102589498 and 102581826 and 102583366 and 102577476 and 102583816 and 102591308 )	0	1000	NA	c	Carbon metabolism
R02009	geranyldiphosphate diphosphate-lyase (myrcene-forming)	Geranyl diphosphate[c] => Diphosphate[c] + Myrcene[c]	4.2.3.15	NA	0	1000	NA	c	Monoterpenoid biosynthesis
R02548	(+)-neomenthol:NADP+ oxidoreductase	NADP+[c] + (+)-Neomenthol[c] <=> NADPH[c] + H+[c] + (-)-Menthone[c]	1.1.1.208	( 102582452 and 102579253 and 102588739 and 102589715 and 102606373 and 102592171 and 102590047 and 107061804 )	-1000	1000	NA	c	Monoterpenoid biosynthesis
R06421		Geranyl diphosphate[c] <=> (-)-alpha-Terpineol[c]	4.2.3.-	NA	-1000	1000	NA	c	Monoterpenoid biosynthesis
R07631	geranyl-diphosphate diphosphate-lyase [(3S)-linalool-forming]	H2O[c] + Geranyl diphosphate[c] => Diphosphate[c] + (+)-Linalool[c]	4.2.3.25	( 102592813 and 102580873 )	0	1000	NA	c	Monoterpenoid biosynthesis
R01005	UDPglucose:dolichyl-phosphate beta-D-glucosyltransferase	UDP-glucose[c] + Dolichyl phosphate[c] <=> UDP[c] + Dolichyl beta-D-glucosyl phosphate[c]	2.4.1.117	( 102582503 )	-1000	1000	NA	c	N-Glycan biosynthesis
R01009	GDPmannose:dolichyl-phosphate O-beta-D-mannosyltransferase	GDP-mannose[c] + Dolichyl phosphate[c] <=> GDP[c] + Dolichyl phosphate D-mannose[c]	2.4.1.83	( 102596162 ) or ( 102584062 and 102586050 ) or ( 102600116 )	-1000	1000	NA	c	N-Glycan biosynthesis
R01018	CTP:dolichol O-phosphotransferase	CTP[c] + Dolichol[c] => Dolichyl phosphate[c] + CDP[c]	2.7.1.108	( 102589990 )	0	1000	NA	c	N-Glycan biosynthesis
R05969	UDP-N-acetyl-D-glucosamine:dolichyl-phosphate N-acetyl-D-glucosamine phosphotransferase	UDP-N-acetyl-D-glucosamine[c] + Dolichyl phosphate[c] <=> UMP[c] + G00001[c]	2.7.8.15	( 102598418 )	-1000	1000	NA	c	N-Glycan biosynthesis
R05970		G00001[c] + UDP-N-acetyl-D-glucosamine[c] <=> N,N'-Chitobiosyldiphosphodolichol[c] + UDP[c]	2.4.1.141	( 102601270 and 102596745 ) or ( 102577504 )	-1000	1000	NA	c	N-Glycan biosynthesis
R05972		N,N'-Chitobiosyldiphosphodolichol[c] + GDP-D-mannose[c] <=> G00003[c] + GDP[c]	2.4.1.142	( 102587872 )	-1000	1000	NA	c	N-Glycan biosynthesis
R05973		G00003[c] + GDP-D-mannose[c] <=> G00004[c] + GDP[c]	2.4.1.132	( 102603181 )	-1000	1000	NA	c	N-Glycan biosynthesis
R05982		4 H2O[c] + G00011[c] <=> 4 D-Mannose[c] + G00012[c]	3.2.1.113	( 102583221 and 102579892 and 102605487 )	-1000	1000	NA	c	N-Glycan biosynthesis
R05983		G00012[c] + UDP-N-acetyl-D-glucosamine[c] <=> G00013[c] + UDP[c]	2.4.1.101	( 102596963 )	-1000	1000	NA	c	N-Glycan biosynthesis
R05985		G00014[c] + UDP-N-acetyl-D-glucosamine[c] <=> G00015[c] + UDP[c]	2.4.1.143	( 102596137 )	-1000	1000	NA	c	N-Glycan biosynthesis
R05986		G00015[c] + UDP-N-acetyl-D-glucosamine[c] <=> G00019[c] + UDP[c]	2.4.1.144	( 102582440 and 102580443 and 102580971 and 102583339 and 102599985 )	-1000	1000	NA	c	N-Glycan biosynthesis
R06127	GDP-mannose:glycolipid 1,2-alpha-D-mannosyltransferase	G00005[c] + GDP-D-mannose[c] <=> G10526[c] + GDP[c]	2.4.1.131	( 102586948 )	-1000	1000	NA	c	N-Glycan biosynthesis
R06128	GDP-mannose:glycolipid 1,2-alpha-D-mannosyltransferase	G10526[c] + GDP-D-mannose[c] <=> G00006[c] + GDP[c]	2.4.1.131	( 102586948 )	-1000	1000	NA	c	N-Glycan biosynthesis
R06238		G00004[c] + GDP-D-mannose[c] <=> G00005[c] + GDP[c]	2.4.1.-	( 102603181 )	-1000	1000	NA	c	N-Glycan biosynthesis
R06258		G00006[c] + Dolichyl phosphate D-mannose[c] <=> G10595[c] + Dolichyl phosphate[c]	2.4.1.258	( 102598887 )	-1000	1000	NA	c	N-Glycan biosynthesis
R06259		G10595[c] + Dolichyl phosphate D-mannose[c] <=> G10596[c] + Dolichyl phosphate[c]	2.4.1.259	( 102605628 )	-1000	1000	NA	c	N-Glycan biosynthesis
R06260		G10596[c] + Dolichyl phosphate D-mannose[c] <=> G10597[c] + Dolichyl phosphate[c]	2.4.1.260	( 102579208 )	-1000	1000	NA	c	N-Glycan biosynthesis
R06261		G10597[c] + Dolichyl phosphate D-mannose[c] <=> G00007[c] + Dolichyl phosphate[c]	2.4.1.261	( 102605628 )	-1000	1000	NA	c	N-Glycan biosynthesis
R06262		G00007[c] + Dolichyl D-glucosyl phosphate[c] <=> G10598[c] + Dolichyl phosphate[c]	2.4.1.-	( 102604261 )	-1000	1000	NA	c	N-Glycan biosynthesis
R06263		G10598[c] + Dolichyl D-glucosyl phosphate[c] <=> G10599[c] + Dolichyl phosphate[c]	2.4.1.-	( 102587839 )	-1000	1000	NA	c	N-Glycan biosynthesis
R06264		G10599[c] + Dolichyl D-glucosyl phosphate[c] <=> G00008[c] + Dolichyl phosphate[c]	2.4.1.-	( 102605691 )	-1000	1000	NA	c	N-Glycan biosynthesis
R00104	ATP:NAD+ 2'-phosphotransferase	ATP[c] + NAD+[c] <=> NADP+[c] + ADP[c]	2.7.1.23	( 102584378 and 102581847 and 102578444 and 102588143 )	-1000	1000	NA	c	Nicotinate and nicotinamide metabolism
R00137	ATP:nicotinamide-nucleotide adenylyltransferase	ATP[c] + Nicotinamide D-ribonucleotide[c] <=> NAD+[c] + Diphosphate[c]	2.7.7.1 2.7.7.18	( 102581958 )	-1000	1000	NA	c	Nicotinate and nicotinamide metabolism
R03005	ATP:nicotinamide-nucleotide adenylyltransferase	ATP[c] + Nicotinate D-ribonucleotide[c] <=> Diphosphate[c] + Deamino-NAD+[c]	2.7.7.1 2.7.7.18	( 102581958 )	-1000	1000	NA	c	Nicotinate and nicotinamide metabolism
R03346	Nicotinate D-ribonucleotide phosphohydrolase	H2O[c] + Nicotinate D-ribonucleotide[c] <=> Orthophosphate[c] + Nicotinate D-ribonucleoside[c]	3.1.3.5	( 102603608 and 102604165 ) or ( 102599953 and 102600953 and 102588933 and 102581587 and 102583687 ) or ( 102604280 )	-1000	1000	NA	c	Nicotinate and nicotinamide metabolism
R03348	Nicotinate-nucleotide:pyrophosphate phosphoribosyltransferase (carboxylating)	CO2[c] + Diphosphate[c] + Nicotinate D-ribonucleotide[c] <=> 5-Phospho-alpha-D-ribose 1-diphosphate[c] + Quinolinate[c]	2.4.2.19	( 102580830 )	-1000	1000	NA	c	Nicotinate and nicotinamide metabolism
R00132	carbonate hydro-lyase (carbon-dioxide-forming);	Carbonic acid[c] <=> H2O[c] + CO2[c]	4.2.1.1	( 102589374 and 102591490 and 102599109 and 102604042 ) or ( 102581683 and 102602780 and 102589383 and 102590661 and 102581352 and 102591252 and 102581001 and 102578758 )	-1000	1000	NA	c	Nitrogen metabolism
R01218	5,10-methylenetetrahydrofolate:NAD+ oxidoreductase	NAD+[c] + 5,10-Methylenetetrahydrofolate[c] <=> NADH[c] + 5,10-Methenyltetrahydrofolate[c]	1.5.1.15	NA	-1000	1000	NA	c	One carbon pool by folate
R01655	5,10-Methenyltetrahydrofolate 5-hydrolase (decyclizing)	H2O[c] + 5,10-Methenyltetrahydrofolate[c] <=> H+[c] + 10-Formyltetrahydrofolate[c]	3.5.4.9	NA	-1000	1000	NA	c	One carbon pool by folate
R02301	5-Formyltetrahydrofolate cyclo-ligase (ADP-forming)	ATP[c] + H+[c] + 5-Formyltetrahydrofolate[c] <=> ADP[c] + Orthophosphate[c] + 5,10-Methenyltetrahydrofolate[c]	6.3.3.2	( 102583821 and 102601010 )	-1000	1000	NA	c	One carbon pool by folate
R03940	10-Formyltetrahydrofolate:L-methionyl-tRNA N-formyltransferase	10-Formyltetrahydrofolate[c] + L-Methionyl-tRNA[c] <=> Tetrahydrofolate[c] + N-Formylmethionyl-tRNA[c]	2.1.2.9	( 102599634 )	-1000	1000	NA	c	One carbon pool by folate
R04326		H2O[c] + 5,10-Methenyltetrahydrofolate[c] + 5'-Phosphoribosylglycinamide[c] <=> Tetrahydrofolate[c] + 5'-Phosphoribosyl-N-formylglycinamide[c]	2.1.2.2	( 102577623 )	-1000	1000	NA	c	One carbon pool by folate
R09295	GDP-beta-L-fucose:polypeptide O-alpha-L-fucosyltransferase	Protein serine[c] + GDP-L-fucose[c] <=> GDP[c] + G13052[c]	2.4.1.221	( 102584575 and 102602087 )	-1000	1000	NA	c	Other types of O-glycan biosynthesis
RK0006		ATP[c] + H+[c] + H2O[c] <=> ADP[c] + Orthophosphate[c] + H+[c]	3.6.3.6 3.6.3.14	NA	-1000	1000	NA	c	Oxidative phosphorylation
RK0008		NADH[c] <=> NAD+[c] + H+[c]	1.6.5.3 1.6.99.3	NA	-1000	1000	NA	c	Oxidative phosphorylation
R03035	ATP:pantetheine-4'-phosphate adenylyltransferase	ATP[c] + Pantetheine 4'-phosphate[c] <=> Diphosphate[c] + Dephospho-CoA[c]	2.7.7.3	( 102590092 )	-1000	1000	NA	c	Pantothenate and CoA biosynthesis
R03036	Dephospho-CoA nucleotidohydrolase	H2O[c] + Dephospho-CoA[c] <=> AMP[c] + Pantetheine 4'-phosphate[c]	3.6.1.9	NA	-1000	1000	NA	c	Pantothenate and CoA biosynthesis
R04231	(R)-4'-Phosphopantothenate:L-cysteine ligase	CTP[c] + L-Cysteine[c] + D-4'-Phosphopantothenate[c] => Diphosphate[c] + CMP[c] + (R)-4'-Phosphopantothenoyl-L-cysteine[c]	6.3.2.5	( 102588919 and 102590816 )	0	1000	NA	c	Pantothenate and CoA biosynthesis
R00264	2,5-dioxopentanoate:NADP+ 5-oxidoreductase	H2O[c] + NADP+[c] + 2,5-Dioxopentanoate[c] => NADPH[c] + 2-Oxoglutarate[c] + H+[c]	1.2.1.3 1.2.1.26	( 102591315 and 102591095 and 102587253 and 102601322 and 102588058 and 102597448 and 102594797 and 102596127 )	0	1000	NA	c	Pentose and glucuronate interconversions
R00289	UTP:alpha-D-glucose-1-phosphate uridylyltransferase	UTP[c] + D-Glucose 1-phosphate[c] <=> Diphosphate[c] + UDP-glucose[c]	2.7.7.9	( 102586654 and 102594654 and 102577726 ) or ( 102596087 )	-1000	1000	NA	c	Pentose and glucuronate interconversions
R01431	Xylitol:NADP+ oxidoreductase	NADP+[c] + Xylitol[c] <=> NADPH[c] + H+[c] + D-Xylose[c]	1.1.1.21	( 102596820 and 107058339 )	-1000	1000	NA	c	Pentose and glucuronate interconversions
R01526	ATP:D-ribulose 5-phosphotransferase	ATP[c] + D-Ribulose[c] <=> ADP[c] + D-Ribulose 5-phosphate[c]	2.7.1.16 2.7.1.47	NA	-1000	1000	NA	c	Pentose and glucuronate interconversions
R01639	ATP:D-xylulose 5-phosphotransferase	ATP[c] + D-Xylulose[c] => ADP[c] + D-Xylulose 5-phosphate[c]	2.7.1.17	( 102597340 and 102596800 )	0	1000	NA	c	Pentose and glucuronate interconversions
R01758	L-Arabitol:NAD+ 1-oxidoreductase	NAD+[c] + L-Arabitol[c] <=> NADH[c] + H+[c] + L-Arabinose[c]	1.1.1.21	( 102596820 and 107058339 )	-1000	1000	NA	c	Pentose and glucuronate interconversions
R01759	L-Arabitol:NADP+ 1-oxidoreductase	NADP+[c] + L-Arabitol[c] <=> NADPH[c] + H+[c] + L-Arabinose[c]	1.1.1.21	( 102596820 and 107058339 )	-1000	1000	NA	c	Pentose and glucuronate interconversions
R07413		H2O[c] + Digalacturonate[c] <=> 2 D-Galacturonate[c]	3.2.1.67	( 102588500 and 102600709 and 107057734 and 102590850 and 102581953 and 102588756 and 102578221 and 102603501 and 107063101 and 107059089 and 107060882 )	-1000	1000	NA	c	Pentose and glucuronate interconversions
R01049	ATP:D-ribose-5-phosphate diphosphotransferase	ATP[c] + D-Ribose 5-phosphate[c] <=> AMP[c] + 5-Phospho-alpha-D-ribose 1-diphosphate[c]	2.7.6.1	( 102584227 and 102586346 and 102597996 )	-1000	1000	NA	c	Pentose phosphate pathway
R01051	ATP:D-ribose 5-phosphotransferase	ATP[c] + D-Ribose[c] <=> ADP[c] + D-Ribose 5-phosphate[c]	2.7.1.15	( 102591122 )	-1000	1000	NA	c	Pentose phosphate pathway
R01056	D-ribose-5-phosphate aldose-ketose-isomerase	D-Ribose 5-phosphate[c] <=> D-Ribulose 5-phosphate[c]	5.3.1.6	( 102580638 and 102581814 and 102603019 and 102588569 )	-1000	1000	NA	c	Pentose phosphate pathway
R01529	D-Ribulose-5-phosphate 3-epimerase	D-Ribulose 5-phosphate[c] <=> D-Xylulose 5-phosphate[c]	5.1.3.1	( 102594969 and 102589630 )	-1000	1000	NA	c	Pentose phosphate pathway
R01737	ATP:D-Gluconate 6-phosphotransferase	ATP[c] + D-Gluconic acid[c] => ADP[c] + 6-Phospho-D-gluconate[c]	2.7.1.12	( 102583166 )	0	1000	NA	c	Pentose phosphate pathway
R01739	D-gluconate:NADP+ 2-oxidoreductase	NADP+[c] + D-Gluconic acid[c] <=> NADPH[c] + H+[c] + 2-Keto-D-gluconic acid[c]	1.1.1.215	NA	-1000	1000	NA	c	Pentose phosphate pathway
R01827	sedoheptulose-7-phosphate:D-glyceraldehyde-3-phosphate glyceronetransferase	D-Glyceraldehyde 3-phosphate[c] + Sedoheptulose 7-phosphate[c] <=> D-Erythrose 4-phosphate[c] + beta-D-Fructose 6-phosphate[c]	2.2.1.2	( 102581220 and 102577741 )	-1000	1000	NA	c	Pentose phosphate pathway
R02035	6-Phospho-D-glucono-1,5-lactone lactonohydrolase	H2O[c] + D-Glucono-1,5-lactone 6-phosphate[c] => 6-Phospho-D-gluconate[c]	3.1.1.31	( 102599432 and 102598227 and 102586717 and 102590313 and 102605174 )	0	1000	NA	c	Pentose phosphate pathway
R02750		ADP[c] + 2-Deoxy-D-ribose 5-phosphate[c] <=> ATP[c] + Deoxyribose[c]	2.7.1.15	( 102591122 )	-1000	1000	NA	c	Pentose phosphate pathway
R05629	UDPMurAc(oyl-L-Ala-D-gamma-Glu-L-Lys-D-Ala-D-Ala):undecaprenyl-phosphate phospho-N-acetylmuramoyl-pentapeptide-transferase	UDPMurAc(oyl-L-Ala-D-gamma-Glu-L-Lys-D-Ala-D-Ala)[c] + di-trans,poly-cis-Undecaprenyl phosphate[c] <=> UMP[c] + MurAc(oyl-L-Ala-D-gamma-Glu-L-Lys-D-Ala-D-Ala)-diphospho-undecaprenol[c]	2.7.8.13	( 102581883 )	-1000	1000	NA	c
R05662	UDP-N-acetyl-D-glucosamine:N-acetyl-alpha-D-muramyl(oyl-L-Ala-gamma-D-Glu-L-Lys-D-Ala-D-Ala)-diphosphoundecaprenol 4-beta-N-acetylglucosaminlytransferase	UDP-N-acetyl-D-glucosamine[c] + MurAc(oyl-L-Ala-D-gamma-Glu-L-Lys-D-Ala-D-Ala)-diphospho-undecaprenol[c] <=> UDP[c] + Undecaprenyl-diphospho-N-acetylmuramoyl-(N-acetylglucosamine)-L-alanyl-gamma-D-glutamyl-L-lysyl-D-alanyl-D-alanine[c]	2.4.1.227	( 102602557 )	-1000	1000	NA	c
R00694	L-Phenylalanine:2-oxoglutarate aminotransferase	2-Oxoglutarate[c] + L-Phenylalanine[c] <=> L-Glutamate[c] + Phenylpyruvate[c]	2.6.1.1 2.6.1.5 2.6.1.9 2.6.1.57	( 102605614 ) or ( 102586777 and 102590152 and 102578536 and 102584172 and 102594104 and 102586039 and 102606206 ) or ( 102597587 ) or ( 102579446 and 102589321 ) or ( 102591539 and 102605189 ) or ( 102601259 )	-1000	1000	NA	c	Phenylalanine metabolism
R01372	Phenylpyruvate:oxygen oxidoreductase (hydroxylating,decarboxylating)	Oxygen[c] + Phenylpyruvate[c] => CO2[c] + 2-Hydroxyphenylacetate[c]	1.13.11.27	( 102595018 and 102584109 )	0	1000	NA	c	Phenylalanine metabolism
R02536	Phenylacetaldehyde:NAD+ oxidoreductase	H2O[c] + NAD+[c] + Phenylacetaldehyde[c] => NADH[c] + H+[c] + Phenylacetic acid[c]	1.2.1.5 1.2.1.39	NA	0	1000	NA	c	Phenylalanine metabolism
R02537	Aldehyde:NADP+ oxidoreductase	H2O[c] + NADP+[c] + Phenylacetaldehyde[c] <=> NADPH[c] + H+[c] + Phenylacetic acid[c]	1.2.1.5	NA	-1000	1000	NA	c	Phenylalanine metabolism
R00674	L-serine hydro-lyase (adding indole; L-tryptophan-forming)	L-Serine[c] + Indole[c] <=> H2O[c] + L-Tryptophan[c]	4.2.1.20	( 102592296 ) or ( 102578868 and 102581209 and 102588810 and 102580186 ) or ( 102588644 )	-1000	1000	NA	c	Phenylalanine, tyrosine and tryptophan biosynthesis
R00985	chorismate pyruvate-lyase (amino-accepting; anthranilate-forming)	NH3[c] + Chorismate[c] <=> H2O[c] + Pyruvate[c] + Anthranilate[c]	4.1.3.27	( 102595737 and 102594419 and 102594750 ) or ( 102591009 )	-1000	1000	NA	c	Phenylalanine, tyrosine and tryptophan biosynthesis
R00986	Chorismate pyruvate-lyase (amino-accepting)	L-Glutamine[c] + Chorismate[c] => Pyruvate[c] + L-Glutamate[c] + Anthranilate[c]	4.1.3.27	( 102595737 and 102594419 and 102594750 ) or ( 102591009 )	0	1000	NA	c	Phenylalanine, tyrosine and tryptophan biosynthesis
R01073	N-(5-Phospho-D-ribosyl)anthranilate:pyrophosphate phosphoribosyl-transferase	Diphosphate[c] + N-(5-Phospho-D-ribosyl)anthranilate[c] <=> Anthranilate[c] + 5-Phospho-alpha-D-ribose 1-diphosphate[c]	2.4.2.18	( 102591549 and 102606053 )	-1000	1000	NA	c	Phenylalanine, tyrosine and tryptophan biosynthesis
R01714	5-O-(1-Carboxyvinyl)-3-phosphoshikimate phosphate-lyase (chorismate-forming)	5-O-(1-Carboxyvinyl)-3-phosphoshikimate[c] <=> Orthophosphate[c] + Chorismate[c]	4.2.3.5	( 102589491 and 102580455 )	-1000	1000	NA	c	Phenylalanine, tyrosine and tryptophan biosynthesis
R01715	Chorismate pyruvatemutase	Chorismate[c] <=> Prephenate[c]	5.4.99.5	( 102599197 and 102589786 )	-1000	1000	NA	c	Phenylalanine, tyrosine and tryptophan biosynthesis
R01826	Phosphoenolpyruvate:D-erythrose-4-phosphate C-(1-carboxyvinyl)transferase (phosphate hydrolysing, 2-carboxy-2-oxoethyl-forming)	H2O[c] + Phosphoenolpyruvate[c] + D-Erythrose 4-phosphate[c] <=> Orthophosphate[c] + 2-Dehydro-3-deoxy-D-arabino-heptonate 7-phosphate[c]	2.5.1.54	( 102577887 and 102603629 and 102577618 and 102592476 )	-1000	1000	NA	c	Phenylalanine, tyrosine and tryptophan biosynthesis
R02340	(1S,2R)-1-C-(indol-3-yl)glycerol 3-phosphate D-glyceraldehyde-3-phosphate-lyase	Indoleglycerol phosphate[c] <=> D-Glyceraldehyde 3-phosphate[c] + Indole[c]	4.1.2.8 4.2.1.20	( 102592296 ) or ( 102578868 and 102581209 and 102588810 and 102580186 ) or ( 102588644 )	-1000	1000	NA	c	Phenylalanine, tyrosine and tryptophan biosynthesis
R02412	ATP:shikimate 3-phosphotransferase	ATP[c] + Shikimate[c] <=> ADP[c] + Shikimate 3-phosphate[c]	2.7.1.71	( 102589179 and 102585983 )	-1000	1000	NA	c	Phenylalanine, tyrosine and tryptophan biosynthesis
R02413	Shikimate:NADP+ 3-oxidoreductase	NADP+[c] + Shikimate[c] <=> NADPH[c] + H+[c] + 3-Dehydroshikimate[c]	1.1.1.25 1.1.1.282	( 102578356 and 102605317 and 102577865 )	-1000	1000	NA	c	Phenylalanine, tyrosine and tryptophan biosynthesis
R03083	2-Dehydro-3-deoxy-D-arabino-heptonate 7-phosphate phosphate-lyase (cyclyzing)	2-Dehydro-3-deoxy-D-arabino-heptonate 7-phosphate[c] <=> Orthophosphate[c] + 3-Dehydroquinate[c]	4.2.3.4	( 102598775 )	-1000	1000	NA	c	Phenylalanine, tyrosine and tryptophan biosynthesis
R03084	3-Dehydroquinate hydro-lyase	3-Dehydroquinate[c] <=> H2O[c] + 3-Dehydroshikimate[c]	4.2.1.10	( 102578356 and 102605317 and 102577865 )	-1000	1000	NA	c	Phenylalanine, tyrosine and tryptophan biosynthesis
R03460	Phosphoenolpyruvate:3-phosphoshikimate 5-O-(1-carboxyvinyl)-transferase	Phosphoenolpyruvate[c] + Shikimate 3-phosphate[c] <=> Orthophosphate[c] + 5-O-(1-Carboxyvinyl)-3-phosphoshikimate[c]	2.5.1.19	( 102600915 and 102588219 )	-1000	1000	NA	c	Phenylalanine, tyrosine and tryptophan biosynthesis
R03508	1-(2-Carboxyphenylamino)-1-deoxy-D-ribulose-5-phosphate carboxy-lyase(cyclizing)	1-(2-Carboxyphenylamino)-1-deoxy-D-ribulose 5-phosphate[c] <=> H2O[c] + CO2[c] + Indoleglycerol phosphate[c]	4.1.1.48	( 102596235 )	0	1000	NA	c	Phenylalanine, tyrosine and tryptophan biosynthesis
R01615	4-Hydroxycinnamyl aldehyde:NADP+ oxidoreductase (CoA-hydroxycinnamoylating)	NADPH[c] + H+[c] + p-Coumaroyl-CoA[c] <=> NADP+[c] + CoA[c] + 4-Hydroxycinnamyl aldehyde[c]	1.2.1.44	( 102580211 and 102577453 )	0	1000	NA	c	Phenylpropanoid biosynthesis
R01941	Caffeic aldehyde:NADP+ oxidoreductase (CoA-caffeoylating)	NADP+[c] + CoA[c] + Caffeic aldehyde[c] <=> NADPH[c] + H+[c] + Caffeoyl-CoA[c]	1.2.1.44	( 102580211 and 102577453 )	-1000	1000	NA	c	Phenylpropanoid biosynthesis
R02193	Coniferyl aldehyde:NADP+ oxidoreductase (CoA-feruloylating)	NADP+[c] + CoA[c] + Coniferyl aldehyde[c] <=> NADPH[c] + H+[c] + Feruloyl-CoA[c]	1.2.1.44	( 102580211 and 102577453 )	-1000	1000	NA	c	Phenylpropanoid biosynthesis
R02220	sinapoyl aldehyde:NADP+ oxidoreductase (CoA-sinapoylating)	NADP+[c] + CoA[c] + Sinapoyl aldehyde[c] <=> NADPH[c] + H+[c] + Sinapoyl-CoA[c]	1.2.1.44	( 102580211 and 102577453 )	-1000	1000	NA	c	Phenylpropanoid biosynthesis
R02379	S-Adenosyl-L-methionine:3,4-dihydroxy-trans-cinnamate 3-O-methyltransferase	S-Adenosyl-L-methionine[c] + 5-Hydroxyferulate[c] <=> S-Adenosyl-L-homocysteine[c] + Sinapate[c]	2.1.1.68	( 102598963 and 102599285 and 102599938 and 102601955 and 102590869 and 107058365 )	-1000	1000	NA	c	Phenylpropanoid biosynthesis
R02593	coniferyl alcohol:NADP+ oxidoreductase	NADP+[c] + Coniferyl alcohol[c] <=> NADPH[c] + H+[c] + Coniferyl aldehyde[c]	1.1.1.194 1.1.1.195	( 102584791 and 102584649 and 102599810 and 102589424 and 102602480 and 102595669 and 102579562 and 102593046 and 102594234 and 102604900 and 102598492 and 102600145 and 102595339 and 102596010 and 102581654 and 102581912 and 102589753 and 107061631 )	-1000	1000	NA	c	Phenylpropanoid biosynthesis
R02596	Donor:hydrogen-peroxide oxidoreductase	Coniferyl alcohol[c] <=> Guaiacyl lignin[c]	1.11.1.7	( 102606008 and 102595940 and 102587618 and 102594314 and 102598276 and 102581043 and 102596217 and 102586311 and 102602226 and 102578391 and 102580657 and 102586957 and 102587612 and 102590326 and 102601994 and 102597303 and 102593546 and 102585990 and 102586327 and 102604601 and 102592844 and 102591823 and 102602103 and 102585502 and 102591916 and 102588377 and 102600390 and 102581939 and 10258…	-1000	1000	NA	c	Phenylpropanoid biosynthesis
R03366	S-Adenosyl-L-methionine:3,4-dihydroxy-trans-cinnamate 3-O-methyltransferase	S-Adenosyl-L-methionine[c] + Caffeate[c] <=> S-Adenosyl-L-homocysteine[c] + Ferulate[c]	2.1.1.68	( 102598963 and 102599285 and 102599938 and 102601955 and 102590869 and 107058365 )	-1000	1000	NA	c	Phenylpropanoid biosynthesis
R03918	Sinapyl alcohol:NADP+ oxidoreductase	NADP+[c] + Sinapyl alcohol[c] <=> NADPH[c] + H+[c] + Sinapoyl aldehyde[c]	1.1.1.195	( 102584791 and 102584649 and 102599810 and 102589424 and 102602480 and 102595669 and 102579562 and 102593046 and 102594234 and 102604900 and 102598492 and 102600145 and 102595339 and 102596010 and 102581654 and 102581912 and 102589753 and 107061631 )	-1000	1000	NA	c	Phenylpropanoid biosynthesis
R03919	Donor:hydrogen-peroxide oxidoreductase	Sinapyl alcohol[c] <=> Syringyl lignin[c]	1.11.1.7	( 102606008 and 102595940 and 102587618 and 102594314 and 102598276 and 102581043 and 102596217 and 102586311 and 102602226 and 102578391 and 102580657 and 102586957 and 102587612 and 102590326 and 102601994 and 102597303 and 102593546 and 102585990 and 102586327 and 102604601 and 102592844 and 102591823 and 102602103 and 102585502 and 102591916 and 102588377 and 102600390 and 102581939 and 10258…	-1000	1000	NA	c	Phenylpropanoid biosynthesis
R04007	Donor:hydrogen-peroxide oxidoreductase	4-Coumaryl alcohol[c] => p-Hydroxyphenyl lignin[c]	1.11.1.7	( 102606008 and 102595940 and 102587618 and 102594314 and 102598276 and 102581043 and 102596217 and 102586311 and 102602226 and 102578391 and 102580657 and 102586957 and 102587612 and 102590326 and 102601994 and 102597303 and 102593546 and 102585990 and 102586327 and 102604601 and 102592844 and 102591823 and 102602103 and 102585502 and 102591916 and 102588377 and 102600390 and 102581939 and 10258…	0	1000	NA	c	Phenylpropanoid biosynthesis
R04998	beta-D-Glucosyl-2-coumarinate glucohydrolase	H2O[c] + cis-beta-D-Glucosyl-2-hydroxycinnamate[c] <=> D-Glucose[c] + cis-2-Hydroxycinnamate[c]	3.2.1.21	( 102597190 and 102601570 and 102606299 and 102603190 and 102587220 and 102585327 and 102602430 and 102593844 and 102588295 and 102580126 ) or ( 102583088 and 102587222 and 102592848 and 102586879 and 102586545 and 102599864 and 102584844 and 102593436 and 102602599 and 102593011 ) or ( 102588353 and 102588686 and 102579818 and 102605187 and 102604517 and 102584301 and 102589015 and 102582742 and…	-1000	1000	NA	c	Phenylpropanoid biosynthesis
R06569	cinnamaldehyde:NADP+ oxidoreductase (CoA-cinnamoylating)	NADPH[c] + H+[c] + 5-Hydroxyferuloyl-CoA[c] <=> NADP+[c] + CoA[c] + 5-Hydroxyconiferaldehyde[c]	1.2.1.44	( 102580211 and 102577453 )	-1000	1000	NA	c	Phenylpropanoid biosynthesis
R06570	cinnamyl-alcohol:NADP+ oxidoreductase	NADPH[c] + H+[c] + 5-Hydroxyconiferaldehyde[c] <=> NADP+[c] + 5-Hydroxyconiferyl alcohol[c]	1.1.1.195	( 102584791 and 102584649 and 102599810 and 102589424 and 102602480 and 102595669 and 102579562 and 102593046 and 102594234 and 102604900 and 102598492 and 102600145 and 102595339 and 102596010 and 102581654 and 102581912 and 102589753 and 107061631 )	-1000	1000	NA	c	Phenylpropanoid biosynthesis
R06571	cinnamyl-alcohol:NADP+ oxidoreductase	NADPH[c] + H+[c] + Caffeic aldehyde[c] <=> NADP+[c] + Caffeyl alcohol[c]	1.1.1.195	( 102584791 and 102584649 and 102599810 and 102589424 and 102602480 and 102595669 and 102579562 and 102593046 and 102594234 and 102604900 and 102598492 and 102600145 and 102595339 and 102596010 and 102581654 and 102581912 and 102589753 and 107061631 )	-1000	1000	NA	c	Phenylpropanoid biosynthesis
R06574	caffeic aldehyde:3,4-dihydroxy-trans-cinnamate 3-O-methyltransferase	S-Adenosyl-L-methionine[c] + Caffeic aldehyde[c] <=> S-Adenosyl-L-homocysteine[c] + Coniferyl aldehyde[c]	2.1.1.68	( 102598963 and 102599285 and 102599938 and 102601955 and 102590869 and 107058365 )	-1000	1000	NA	c	Phenylpropanoid biosynthesis
R06575	S-adenosyl-L-methionine:3,4-dihydroxy-trans-cinnamate 3-O-methyltransferase	S-Adenosyl-L-methionine[c] + Caffeyl alcohol[c] <=> S-Adenosyl-L-homocysteine[c] + Coniferyl alcohol[c]	2.1.1.68	( 102598963 and 102599285 and 102599938 and 102601955 and 102590869 and 107058365 )	-1000	1000	NA	c	Phenylpropanoid biosynthesis
R06576	S-adenosyl-L-methionine:3,4-dihydroxy-trans-cinnamate 3-O-methyltransferase	S-Adenosyl-L-methionine[c] + 5-Hydroxyconiferaldehyde[c] <=> S-Adenosyl-L-homocysteine[c] + Sinapoyl aldehyde[c]	2.1.1.68	( 102598963 and 102599285 and 102599938 and 102601955 and 102590869 and 107058365 )	-1000	1000	NA	c	Phenylpropanoid biosynthesis
R06577	S-adenosyl-L-methionine:3,4-dihydroxy-trans-cinnamate 3-O-methyltransferase	S-Adenosyl-L-methionine[c] + 5-Hydroxyconiferyl alcohol[c] <=> S-Adenosyl-L-homocysteine[c] + Sinapyl alcohol[c]	2.1.1.68	( 102598963 and 102599285 and 102599938 and 102601955 and 102590869 and 107058365 )	-1000	1000	NA	c	Phenylpropanoid biosynthesis
R06578	S-adenosyl-L-methionine:caffeoyl-CoA 3-O-methyltransferase	S-Adenosyl-L-methionine[c] + 5-Hydroxyferuloyl-CoA[c] <=> S-Adenosyl-L-homocysteine[c] + Sinapoyl-CoA[c]	2.1.1.104	( 102586472 and 102586332 and 102595685 and 102578946 and 102599242 and 102586657 and 102585995 )	-1000	1000	NA	c	Phenylpropanoid biosynthesis
R07437	4-coumaryl alcohol:NADP+ oxidoreductase	NADPH[c] + H+[c] + 4-Hydroxycinnamyl aldehyde[c] <=> NADP+[c] + 4-Coumaryl alcohol[c]	1.1.1.195	( 102584791 and 102584649 and 102599810 and 102589424 and 102602480 and 102595669 and 102579562 and 102593046 and 102594234 and 102604900 and 102598492 and 102600145 and 102595339 and 102596010 and 102581654 and 102581912 and 102589753 and 107061631 )	0	1000	NA	c	Phenylpropanoid biosynthesis
R04247	CTP:ethanolamine-phosphate cytidylyltransferase	CTP[c] + 2-Aminoethylphosphonate[c] <=> Diphosphate[c] + CMP-2-aminoethylphosphonate[c]	2.7.7.14	( 102586221 and 102594626 and 102590819 )	-1000	1000	NA	c
R04920	CMP-2-aminoethylphosphonate:1,2-diacylglycerol ethanolaminephosphotransferase	Diacylglycerol[c] + CMP-2-aminoethylphosphonate[c] <=> CMP[c] + Diacylglyceryl-2-aminoethylphosphonate[c]	2.7.8.1	( 102602055 )	-1000	1000	NA	c
R08974	pheophorbide-a hydrolase (decarboxylating)	H2O[c] + Pheophorbide a[c] <=> CO2[c] + Methanol[c] + Pyropheophorbide a[c]	3.1.1.82	NA	-1000	1000	NA	c	Porphyrin and chlorophyll metabolism
R09056		Bacteriochlorophyllide a[c] <=> Bacteriochlorophyllide b[c]		NA	-1000	1000	NA	c	Porphyrin and chlorophyll metabolism
R00409	(2S,3R)-3-hydroxybutane-1,2,3-tricarboxylate pyruvate-lyase (succinate-forming)	(2S,3R)-3-Hydroxybutane-1,2,3-tricarboxylate[c] <=> Pyruvate[c] + Succinate[c]	4.1.3.30	NA	-1000	1000	NA	c	Propanoate metabolism
R00919	propanoyl-CoA:NADP+ 2-oxidoreductase;	NADP+[c] + Propanoyl-CoA[c] <=> NADPH[c] + H+[c] + Propenoyl-CoA[c]	1.3.1.84 1.3.1.-	NA	-1000	1000	NA	c	Propanoate metabolism
R00926	Propionyladenylate:CoA propionyltransferase	CoA[c] + Propionyladenylate[c] <=> AMP[c] + Propanoyl-CoA[c]	6.2.1.1 6.2.1.17	( 102581384 and 102594153 )	-1000	1000	NA	c	Propanoate metabolism
R00997	1-aminocyclopropane-1-carboxylate aminohydrolase (isomerizing);	H2O[c] + 1-Aminocyclopropane-1-carboxylate[c] <=> NH3[c] + 2-Oxobutanoate[c]	3.5.99.7	NA	-1000	1000	NA	c	Propanoate metabolism
R01354	ATP:propanoate adenyltransferase	ATP[c] + Propanoate[c] <=> Diphosphate[c] + Propionyladenylate[c]	6.2.1.1 6.2.1.17	( 102581384 and 102594153 )	-1000	1000	NA	c	Propanoate metabolism
R03157		ADP[c] + Orthophosphate[c] + 3-Hydroxypropionyl-CoA[c] <=> ATP[c] + CoA[c] + 3-Hydroxypropanoate[c]	3.1.2.4 6.2.1.-	NA	-1000	1000	NA	c	Propanoate metabolism
R04432	Propanoyl-CoA:(acceptor) 2,3-oxidoreductase	Propanoyl-CoA[c] + Electron-transferring flavoprotein[c] <=> Propenoyl-CoA[c] + Reduced electron-transferring flavoprotein[c]	1.3.99.3	( 102592751 and 102587144 )	-1000	1000	NA	c	Propanoate metabolism
R00086	ATP phosphohydrolase	H2O[c] + ATP[c] => ADP[c] + Orthophosphate[c]	3.6.1.3 3.6.1.5 3.6.1.8 3.6.1.15	( 102582098 ) or ( 102582410 and 102597236 and 102600832 ) or ( 102603687 ) or ( 102579107 and 102605146 and 102590497 and 102601329 and 102577614 and 102577836 and 102590620 ) or ( 102603262 and 102583551 and 102584814 and 102585130 )	0	1000	NA	c	Purine metabolism
R00127	ATP:AMP phosphotransferase	ATP[c] + AMP[c] => 2 ADP[c]	2.7.4.3	( 102577591 and 102582917 and 102587831 and 102585944 and 102604857 and 102581819 and 102592027 and 102601533 and 102577898 ) or ( 102604903 and 102602478 and 107062392 )	0	1000	NA	c	Purine metabolism
R00183	Adenosine 5'-monophosphate phosphohydrolase	H2O[c] + AMP[c] <=> Orthophosphate[c] + Adenosine[c]	3.1.3.5	( 102603608 and 102604165 ) or ( 102599953 and 102600953 and 102588933 and 102581587 and 102583687 )	-1000	1000	NA	c	Purine metabolism
R00185	ATP:adenosine 5'-phosphotransferase	ATP[c] + Adenosine[c] => ADP[c] + AMP[c]	2.7.1.20 2.7.1.74	( 102577684 )	0	1000	NA	c	Purine metabolism
R00190	AMP:diphosphate phospho-D-ribosyltransferase	Diphosphate[c] + AMP[c] <=> 5-Phospho-alpha-D-ribose 1-diphosphate[c] + Adenine[c]	2.4.2.7 2.4.2.8	( 102579337 and 102600759 ) or ( 102579358 )	-1000	1000	NA	c	Purine metabolism
R00332	ATP:GMP phosphotransferase	ATP[c] + GMP[c] => ADP[c] + GDP[c]	2.7.4.8	( 102580296 and 102599782 and 102585496 )	0	1000	NA	c	Purine metabolism
R00430	GTP:pyruvate 2-O-phosphotransferase	Pyruvate[c] + GTP[c] <=> GDP[c] + Phosphoenolpyruvate[c]	2.7.1.40	( 102601765 and 102581596 and 102601328 and 102597674 and 102604947 and 102600537 and 102596468 and 102593181 and 102582462 and 102579422 )	-1000	1000	NA	c	Purine metabolism
R01057	D-Ribose 1,5-phosphomutase	alpha-D-Ribose 1-phosphate[c] <=> D-Ribose 5-phosphate[c]	5.4.2.2	( 102585015 and 102579912 and 102583854 and 102593173 )	-1000	1000	NA	c	Purine metabolism
R01126	Inosine 5'-monophosphate phosphohydrolase	H2O[c] + IMP[c] <=> Orthophosphate[c] + Inosine[c]	3.1.3.5	( 102603608 and 102604165 ) or ( 102599953 and 102600953 and 102588933 and 102581587 and 102583687 )	-1000	1000	NA	c	Purine metabolism
R01127	IMP 1,2-hydrolase (decyclizing)	H2O[c] + IMP[c] <=> 1-(5'-Phosphoribosyl)-5-formamido-4-imidazolecarboxamide[c]	2.1.2.3 3.5.4.10	( 102602993 )	-1000	1000	NA	c	Purine metabolism
R01130	IMP:NAD+ oxidoreductase	H2O[c] + NAD+[c] + IMP[c] <=> NADH[c] + H+[c] + Xanthosine 5'-phosphate[c]	1.1.1.205	( 102598516 )	-1000	1000	NA	c	Purine metabolism
R01132	IMP:diphosphate phospho-D-ribosyltransferase	Diphosphate[c] + IMP[c] <=> 5-Phospho-alpha-D-ribose 1-diphosphate[c] + Hypoxanthine[c]	2.4.2.8	( 102579358 )	-1000	1000	NA	c	Purine metabolism
R01138	dATP:pyruvate 2-O-phosphotransferase	Pyruvate[c] + dATP[c] <=> Phosphoenolpyruvate[c] + dADP[c]	2.7.1.40	( 102601765 and 102581596 and 102601328 and 102597674 and 102604947 and 102600537 and 102596468 and 102593181 and 102582462 and 102579422 )	-1000	1000	NA	c	Purine metabolism
R01227	Guanosine 5'-monophosphate phosphohydrolase	H2O[c] + GMP[c] <=> Orthophosphate[c] + Guanosine[c]	3.1.3.5	( 102603608 and 102604165 ) or ( 102599953 and 102600953 and 102588933 and 102581587 and 102583687 )	-1000	1000	NA	c	Purine metabolism
R01229	GMP:diphosphate 5-phospho-alpha-D-ribosyltransferase	Diphosphate[c] + GMP[c] <=> 5-Phospho-alpha-D-ribose 1-diphosphate[c] + Guanine[c]	2.4.2.7 2.4.2.8 2.4.2.22	( 102579337 and 102600759 ) or ( 102579358 )	-1000	1000	NA	c	Purine metabolism
R01230	Xanthosine-5'-phosphate:ammonia ligase (AMP-forming)	ATP[c] + NH3[c] + Xanthosine 5'-phosphate[c] <=> Diphosphate[c] + AMP[c] + GMP[c]	6.3.4.1 6.3.5.2	( 102597174 )	-1000	1000	NA	c	Purine metabolism
R01231	Xanthosine-5'-phosphate:L-glutamine amido-ligase (AMP-forming)	H2O[c] + ATP[c] + L-Glutamine[c] + Xanthosine 5'-phosphate[c] <=> Diphosphate[c] + AMP[c] + L-Glutamate[c] + GMP[c]	6.3.5.2	( 102597174 )	-1000	1000	NA	c	Purine metabolism
R01245	Adenosine ribohydrolase	H2O[c] + Adenosine[c] <=> D-Ribose[c] + Adenine[c]	3.2.2.1 3.2.2.7 3.2.2.8	NA	-1000	1000	NA	c	Purine metabolism
R01547	ATP:dAMP phosphotransferase	ATP[c] + dAMP[c] <=> ADP[c] + dADP[c]	2.7.4.3 2.7.4.11	( 102577591 and 102582917 and 102587831 and 102585944 and 102604857 and 102581819 and 102592027 and 102601533 and 102577898 ) or ( 102604903 and 102602478 and 107062392 )	-1000	1000	NA	c	Purine metabolism
R01560	Adenosine aminohydrolase	H2O[c] + Adenosine[c] => NH3[c] + Inosine[c]	3.5.4.4	( 102596118 )	0	1000	NA	c	Purine metabolism
R01768	hypoxanthine:NAD+ oxidoreductase	H2O[c] + NAD+[c] + Hypoxanthine[c] <=> NADH[c] + H+[c] + Xanthine[c]	1.17.1.4	( 102596284 )	-1000	1000	NA	c	Purine metabolism
R01769	Hypoxanthine:oxygen oxidoreductase	H2O[c] + Oxygen[c] + Hypoxanthine[c] <=> Hydrogen peroxide[c] + Xanthine[c]	1.17.3.2	( 102596284 )	-1000	1000	NA	c	Purine metabolism
R01858	dGTP:pyruvate 2-O-phosphotransferase	Pyruvate[c] + dGTP[c] <=> Phosphoenolpyruvate[c] + dGDP[c]	2.7.1.40	( 102601765 and 102581596 and 102601328 and 102597674 and 102604947 and 102600537 and 102596468 and 102593181 and 102582462 and 102579422 )	-1000	1000	NA	c	Purine metabolism
R01968	2'-Deoxyguanosine 5'-monophosphate phosphohydrolase	H2O[c] + dGMP[c] <=> Orthophosphate[c] + Deoxyguanosine[c]	3.1.3.5	( 102603608 and 102604165 ) or ( 102599953 and 102600953 and 102588933 and 102581587 and 102583687 )	-1000	1000	NA	c	Purine metabolism
R02017	2'-Deoxyadenosine 5'-diphosphate:oxidized-thioredoxin 2'-oxidoreductase	H2O[c] + dADP[c] + Thioredoxin disulfide[c] <=> ADP[c] + Thioredoxin[c]	1.17.4.1	( 102585367 and 102602086 ) or ( 102605798 and 102601428 )	-1000	1000	NA	c	Purine metabolism
R02019	2'-Deoxyguanosine 5'-diphosphate:oxidized-thioredoxin 2'-oxidoreductase	H2O[c] + Thioredoxin disulfide[c] + dGDP[c] <=> GDP[c] + Thioredoxin[c]	1.17.4.1	( 102585367 and 102602086 ) or ( 102605798 and 102601428 )	-1000	1000	NA	c	Purine metabolism
R02088	2'-Deoxyadenosine 5'-monophosphate phosphohydrolase	H2O[c] + dAMP[c] <=> Orthophosphate[c] + Deoxyadenosine[c]	3.1.3.5	( 102603608 and 102604165 ) or ( 102599953 and 102600953 and 102588933 and 102581587 and 102583687 )	-1000	1000	NA	c	Purine metabolism
R02090	ATP:dGMP phosphotransferase	ATP[c] + dGMP[c] <=> ADP[c] + dGDP[c]	2.7.4.8 2.7.4.12	( 102580296 and 102599782 and 102585496 )	-1000	1000	NA	c	Purine metabolism
R02103	xanthine:NAD+ oxidoreductase	H2O[c] + NAD+[c] + Xanthine[c] <=> NADH[c] + H+[c] + Urate[c]	1.17.1.4	( 102596284 )	-1000	1000	NA	c	Purine metabolism
R02106	Urate:oxygen oxidoreductase	H2O[c] + Oxygen[c] + Urate[c] <=> Hydrogen peroxide[c] + 5-Hydroxyisourate[c]	1.7.3.3	( 102581180 )	-1000	1000	NA	c	Purine metabolism
R02107	Xanthine:oxygen oxidoreductase	H2O[c] + Oxygen[c] + Xanthine[c] <=> Hydrogen peroxide[c] + Urate[c]	1.17.3.2	( 102596284 )	-1000	1000	NA	c	Purine metabolism
R02142	XMP:pyrophosphate phosphoribosyltransferase	Diphosphate[c] + Xanthosine 5'-phosphate[c] <=> 5-Phospho-alpha-D-ribose 1-diphosphate[c] + Xanthine[c]	2.4.2.8 2.4.2.22	( 102579358 )	-1000	1000	NA	c	Purine metabolism
R02425	(S)(+)-Allantoin amidohydrolase	H2O[c] + (S)(+)-Allantoin[c] => Allantoate[c]	3.5.2.5	( 102596978 )	0	1000	NA	c	Purine metabolism
R02556	Deoxyadenosine aminohydrolase	H2O[c] + Deoxyadenosine[c] <=> NH3[c] + Deoxyinosine[c]	3.5.4.4	( 102596118 )	-1000	1000	NA	c	Purine metabolism
R02719	Xanthosine 5'-phosphate phosphohydrolase	H2O[c] + Xanthosine 5'-phosphate[c] <=> Orthophosphate[c] + Xanthosine[c]	3.1.3.5	( 102603608 and 102604165 ) or ( 102599953 and 102600953 and 102588933 and 102581587 and 102583687 )	-1000	1000	NA	c	Purine metabolism
R10235	deoxyinosine diphosphate phosphatase	dIDP[c] + H2O[c] <=> 2'-Deoxyinosine 5'-phosphate[c] + Orthophosphate[c]	3.6.1.64	NA	-1000	1000	NA	c	Purine metabolism
R04325	10-Formyltetrahydrofolate:5'-phosphoribosylglycinamide formyltransferase	10-Formyltetrahydrofolate[c] + 5'-Phosphoribosylglycinamide[c] <=> Tetrahydrofolate[c] + 5'-Phosphoribosyl-N-formylglycinamide[c]	2.1.2.2	( 102577623 )	-1000	1000	NA	c	Purine metabolism
R04378	1-(5'-Phosphoribosyl)-5-amino-4-imidazolecarboxamide:pyrophosphate phosphoribosyltransferase	Diphosphate[c] + 1-(5'-Phosphoribosyl)-5-amino-4-imidazolecarboxamide[c] <=> 5-Phospho-alpha-D-ribose 1-diphosphate[c] + 5-Amino-4-imidazolecarboxyamide[c]	2.4.2.7	( 102579337 and 102600759 )	-1000	1000	NA	c	Purine metabolism
R04559	1-(5'-Phosphoribosyl)-5-amino-4-(N-succinocarboxamide)-imidazole AMP-lyase	1-(5'-Phosphoribosyl)-5-amino-4-(N-succinocarboxamide)-imidazole[c] <=> Fumarate[c] + 1-(5'-Phosphoribosyl)-5-amino-4-imidazolecarboxamide[c]	4.3.2.2	( 102585452 )	-1000	1000	NA	c	Purine metabolism
R04560	10-Formyltetrahydrofolate:5'-phosphoribosyl-5-amino-4-imidazolecarboxamide formyltransferase	10-Formyltetrahydrofolate[c] + 1-(5'-Phosphoribosyl)-5-amino-4-imidazolecarboxamide[c] <=> Tetrahydrofolate[c] + 1-(5'-Phosphoribosyl)-5-formamido-4-imidazolecarboxamide[c]	2.1.2.3	( 102602993 )	-1000	1000	NA	c	Purine metabolism
R04591	1-(5-Phosphoribosyl)-5-amino-4-carboxyimidazole:L-aspartate ligase (ADP-forming)	ATP[c] + L-Aspartate[c] + 1-(5-Phospho-D-ribosyl)-5-amino-4-imidazolecarboxylate[c] <=> ADP[c] + Orthophosphate[c] + 1-(5'-Phosphoribosyl)-5-amino-4-(N-succinocarboxamide)-imidazole[c]	6.3.2.6	( 102590549 )	-1000	1000	NA	c	Purine metabolism
R04209	1-(5-phospho-D-ribosyl)-5-amino-4-imidazolecarboxylate carboxy-lyase	1-(5-Phospho-D-ribosyl)-5-amino-4-imidazolecarboxylate[c] <=> Aminoimidazole ribotide[c] + CO2[c]	4.1.1.21	( 102597319 )	-1000	1000	NA	c	Purine metabolism
R05554	Ureidoglycine aminohydrolase	H2O[c] + (S)-Ureidoglycine[c] <=> NH3[c] + (-)-Ureidoglycolate[c]	3.5.3.-	( 102579476 )	-1000	1000	NA	c	Purine metabolism
R06601	5-hydroxyisourate amidohydrolase	H2O[c] + 5-Hydroxyisourate[c] => 5-Hydroxy-2-oxo-4-ureido-2,5-dihydro-1H-imidazole-5-carboxylate[c]	3.5.2.17	( 102602185 )	0	1000	NA	c	Purine metabolism
R06604	2-oxo-4-hydroxy-4-carboxy-5-ureidoimidazoline decarboxylase	5-Hydroxy-2-oxo-4-ureido-2,5-dihydro-1H-imidazole-5-carboxylate[c] <=> CO2[c] + (S)(+)-Allantoin[c]	4.1.1.-	( 102602185 )	-1000	1000	NA	c	Purine metabolism
R00158	ATP:UMP phosphotransferase	ATP[c] + UMP[c] => ADP[c] + UDP[c]	2.7.4.4 2.7.4.14 2.7.4.22	( 102587515 ) or ( 102583881 and 102603990 )	0	1000	NA	c	Pyrimidine metabolism
R00287	UDP-glucose glucophosphohydrolase	H2O[c] + UDP-glucose[c] <=> D-Glucose 1-phosphate[c] + UMP[c]	3.6.1.8 3.6.1.9 3.6.1.45	NA	-1000	1000	NA	c	Pyrimidine metabolism
R00512	ATP:CMP phosphotransferase	ATP[c] + CMP[c] => ADP[c] + CDP[c]	2.7.4.14	( 102583881 and 102603990 )	0	1000	NA	c	Pyrimidine metabolism
R00513	ATP:cytidine 5'-phosphotransferase	ATP[c] + Cytidine[c] => ADP[c] + CMP[c]	2.7.1.48	( 102604082 and 102579344 and 102601516 and 102601704 )	0	1000	NA	c	Pyrimidine metabolism
R00516	UTP:cytidine 5'-phosphotransferase	UTP[c] + Cytidine[c] <=> UDP[c] + CMP[c]	2.7.1.48	( 102604082 and 102579344 and 102601516 and 102601704 )	-1000	1000	NA	c	Pyrimidine metabolism
R00517	GTP:cytidine 5'-phosphotransferase	GTP[c] + Cytidine[c] => GDP[c] + CMP[c]	2.7.1.48	( 102604082 and 102579344 and 102601516 and 102601704 )	0	1000	NA	c	Pyrimidine metabolism
R00571	UTP:ammonia ligase (ADP-forming)	ATP[c] + NH3[c] + UTP[c] <=> ADP[c] + Orthophosphate[c] + CTP[c]	6.3.4.2	( 102597065 and 102578541 and 102589647 )	-1000	1000	NA	c	Pyrimidine metabolism
R00573	UTP:L-glutamine amido-ligase (ADP-forming)	H2O[c] + ATP[c] + L-Glutamine[c] + UTP[c] => ADP[c] + Orthophosphate[c] + L-Glutamate[c] + CTP[c]	6.3.4.2	( 102597065 and 102578541 and 102589647 )	0	1000	NA	c	Pyrimidine metabolism
R00662	Uridine triphosphate pyrophosphohydrolase	H2O[c] + UTP[c] <=> Diphosphate[c] + UMP[c]	3.6.1.8 3.6.1.19	( 102605347 )	-1000	1000	NA	c	Pyrimidine metabolism
R00962	ITP:cytidine 5'-phosphotransferase	ITP[c] + Cytidine[c] <=> CMP[c] + IDP[c]	2.7.1.48	( 102604082 and 102579344 and 102601516 and 102601704 )	-1000	1000	NA	c	Pyrimidine metabolism
R00964	ATP:uridine 5'-phosphotransferase	ATP[c] + Uridine[c] => ADP[c] + UMP[c]	2.7.1.48	( 102604082 and 102579344 and 102601516 and 102601704 )	0	1000	NA	c	Pyrimidine metabolism
R00965	orotidine-5'-phosphate carboxy-lyase (UMP-forming)	Orotidine 5'-phosphate[c] <=> CO2[c] + UMP[c]	4.1.1.23	( 102592981 )	-1000	1000	NA	c	Pyrimidine metabolism
R00967	UTP:uridine 5'-phosphotransferase	UTP[c] + Uridine[c] <=> UDP[c] + UMP[c]	2.7.1.48	( 102604082 and 102579344 and 102601516 and 102601704 )	-1000	1000	NA	c	Pyrimidine metabolism
R00968	GTP:uridine 5'-phosphotransferase	GTP[c] + Uridine[c] => GDP[c] + UMP[c]	2.7.1.48	( 102604082 and 102579344 and 102601516 and 102601704 )	0	1000	NA	c	Pyrimidine metabolism
R00970	ITP:uridine 5'-phosphotransferase	ITP[c] + Uridine[c] <=> IDP[c] + UMP[c]	2.7.1.48	( 102604082 and 102579344 and 102601516 and 102601704 )	-1000	1000	NA	c	Pyrimidine metabolism
R00978	5,6-Dihydrouracil:NADP+ oxidoreductase	NADP+[c] + 5,6-Dihydrouracil[c] <=> NADPH[c] + H+[c] + Uracil[c]	1.3.1.2	( 102599024 )	-1000	1000	NA	c	Pyrimidine metabolism
R01055	uracil hydro-lyase (adding D-ribose 5-phosphate;pseudouridine-5'-phosphate-forming)	Uracil[c] + D-Ribose 5-phosphate[c] => H2O[c] + Pseudouridine 5'-phosphate[c]	4.2.1.70	( 102578459 )	0	1000	NA	c	Pyrimidine metabolism
R01397	carbamoyl-phosphate:L-aspartate carbamoyltransferase	L-Aspartate[c] + Carbamoyl phosphate[c] => Orthophosphate[c] + N-Carbamoyl-L-aspartate[c]	2.1.3.2	( 102596994 )	0	1000	NA	c	Pyrimidine metabolism
R01415	5,6-Dihydrothymine:NADP+ oxidoreductase	NADP+[c] + 5,6-Dihydrothymine[c] <=> NADPH[c] + H+[c] + Thymine[c]	1.3.1.2	( 102599024 )	-1000	1000	NA	c	Pyrimidine metabolism
R01548	dATP:cytidine 5'-phosphotransferase	dATP[c] + Cytidine[c] <=> CMP[c] + dADP[c]	2.7.1.48	( 102604082 and 102579344 and 102601516 and 102601704 )	-1000	1000	NA	c	Pyrimidine metabolism
R01549	dATP:uridine 5'-phosphotransferase	dATP[c] + Uridine[c] <=> UMP[c] + dADP[c]	2.7.1.48	( 102604082 and 102579344 and 102601516 and 102601704 )	-1000	1000	NA	c	Pyrimidine metabolism
R01567	ATP:thymidine 5'-phosphotransferase	ATP[c] + Thymidine[c] <=> ADP[c] + dTMP[c]	2.7.1.21	( 102605312 and 102591809 and 102599438 )	-1000	1000	NA	c	Pyrimidine metabolism
R01663	dCMP aminohydrolase	H2O[c] + dCMP[c] <=> NH3[c] + dUMP[c]	3.5.4.12	( 102583539 )	-1000	1000	NA	c	Pyrimidine metabolism
R01665	ATP:dCMP phosphotransferase	ATP[c] + dCMP[c] <=> ADP[c] + dCDP[c]	2.7.4.14	( 102583881 and 102603990 )	-1000	1000	NA	c	Pyrimidine metabolism
R01868	(S)-dihydroorotate:quinone oxidoreductase	(S)-Dihydroorotate[c] + Quinone[c] <=> Orotate[c] + Hydroquinone[c]	1.3.5.2	( 102578881 )	-1000	1000	NA	c	Pyrimidine metabolism
R01870	Orotidine-5'-phosphate:diphosphate phospho-alpha-D-ribosyl-transferase	Diphosphate[c] + Orotidine 5'-phosphate[c] <=> 5-Phospho-alpha-D-ribose 1-diphosphate[c] + Orotate[c]	2.4.2.10	( 102592981 )	-1000	1000	NA	c	Pyrimidine metabolism
R01878	Cytidine aminohydrolase	H2O[c] + Cytidine[c] <=> NH3[c] + Uridine[c]	3.5.4.5	( 102592443 )	-1000	1000	NA	c	Pyrimidine metabolism
R01880	dGTP:uridine 5'-phosphotransferase	dGTP[c] + Uridine[c] <=> UMP[c] + dGDP[c]	2.7.1.48	( 102604082 and 102579344 and 102601516 and 102601704 )	-1000	1000	NA	c	Pyrimidine metabolism
R01993	(S)-dihydroorotate amidohydrolase	H2O[c] + (S)-Dihydroorotate[c] <=> N-Carbamoyl-L-aspartate[c]	3.5.2.3	( 102595472 )	-1000	1000	NA	c	Pyrimidine metabolism
R02024	2'-Deoxycytidine diphosphate:oxidized-thioredoxin 2'-oxidoreductase	H2O[c] + Thioredoxin disulfide[c] + dCDP[c] <=> CDP[c] + Thioredoxin[c]	1.17.4.1	( 102585367 and 102602086 ) or ( 102605798 and 102601428 )	-1000	1000	NA	c	Pyrimidine metabolism
R02091	dGTP:cytidine 5'-phosphotransferase	dGTP[c] + Cytidine[c] <=> CMP[c] + dGDP[c]	2.7.1.48	( 102604082 and 102579344 and 102601516 and 102601704 )	-1000	1000	NA	c	Pyrimidine metabolism
R02094	ATP:dTMP phosphotransferase	ATP[c] + dTMP[c] => ADP[c] + dTDP[c]	2.7.4.9 2.7.4.12	( 102597929 )	0	1000	NA	c	Pyrimidine metabolism
R02096	dTTP:cytidine 5'-phosphotransferase	dTTP[c] + Cytidine[c] <=> CMP[c] + dTDP[c]	2.7.1.48	( 102604082 and 102579344 and 102601516 and 102601704 )	-1000	1000	NA	c	Pyrimidine metabolism
R02097	dTTP:uridine 5'-phosphotransferase	Uridine[c] + dTTP[c] <=> UMP[c] + dTDP[c]	2.7.1.48	( 102604082 and 102579344 and 102601516 and 102601704 )	-1000	1000	NA	c	Pyrimidine metabolism
R02098	ATP:dUMP phosphotransferase	ATP[c] + dUMP[c] <=> ADP[c] + dUDP[c]	2.7.4.4 2.7.4.9	( 102597929 )	-1000	1000	NA	c	Pyrimidine metabolism
R02100	dUTP nucleotidohydrolase	H2O[c] + dUTP[c] => Diphosphate[c] + dUMP[c]	3.6.1.19 3.6.1.23	( 102605347 ) or ( 102586441 and 102604055 and 102589306 )	0	1000	NA	c	Pyrimidine metabolism
R02101	5,10-Methylenetetrahydrofolate:dUMP C-methyltransferase	5,10-Methylenetetrahydrofolate[c] + dUMP[c] => dTMP[c] + Dihydrofolate[c]	2.1.1.45	( 102593228 )	0	1000	NA	c	Pyrimidine metabolism
R02327	dCTP:uridine 5'-phosphotransferase	Uridine[c] + dCTP[c] <=> UMP[c] + dCDP[c]	2.7.1.48	( 102604082 and 102579344 and 102601516 and 102601704 )	-1000	1000	NA	c	Pyrimidine metabolism
R02332	dUTP:uridine 5'-phosphotransferase	Uridine[c] + dUTP[c] <=> UMP[c] + dUDP[c]	2.7.1.48	( 102604082 and 102579344 and 102601516 and 102601704 )	-1000	1000	NA	c	Pyrimidine metabolism
R02371	dCTP:cytidine 5'-phosphotransferase	dCTP[c] + Cytidine[c] <=> CMP[c] + dCDP[c]	2.7.1.48	( 102604082 and 102579344 and 102601516 and 102601704 )	-1000	1000	NA	c	Pyrimidine metabolism
R02372	dUTP:cytidine 5'-phosphotransferase	dUTP[c] + Cytidine[c] <=> CMP[c] + dUDP[c]	2.7.1.48	( 102604082 and 102579344 and 102601516 and 102601704 )	-1000	1000	NA	c	Pyrimidine metabolism
R04666	3-Ureidoisobutyrate amidohydrolase	H2O[c] + 3-Ureidoisobutyrate[c] <=> CO2[c] + NH3[c] + 3-Aminoisobutyric acid[c]	3.5.1.6	( 102603227 )	-1000	1000	NA	c	Pyrimidine metabolism
R00214	(S)-malate:NAD+ oxidoreductase (decarboxylating)	NAD+[c] + (S)-Malate[c] <=> NADH[c] + CO2[c] + Pyruvate[c] + H+[c]	1.1.1.38 1.1.1.39	( 102598070 and 102581802 )	-1000	1000	NA	c	Pyruvate metabolism
R00216	(S)-Malate:NADP+ oxidoreductase(oxaloacetate-decarboxylating)	(S)-Malate[c] + NADP+[c] <=> Pyruvate[c] + CO2[c] + NADPH[c] + H+[c]	1.1.1.40	( 102603300 and 102580952 and 102589524 and 102578500 and 102598765 and 102584966 )	-1000	1000	NA	c	Pyruvate metabolism
R02530	(R)-S-Lactoylglutathione methylglyoxal-lyase (isomerizing)	(R)-S-Lactoylglutathione[c] <=> Glutathione[c] + Methylglyoxal[c]	4.4.1.5	( 102599485 and 102577546 and 102600375 )	-1000	1000	NA	c	Pyruvate metabolism
R00343	(S)-malate:NADP+ oxidoreductase	(S)-Malate[c] + NADP+[c] <=> Oxaloacetate[c] + NADPH[c] + H+[c]	1.1.1.82	( 102582818 )	-1000	1000	NA	c	Pyruvate metabolism
R01082	(S)-malate hydro-lyase (fumarate-forming)	(S)-Malate[c] <=> Fumarate[c] + H2O[c]	4.2.1.2	( 102579688 )	-1000	1000	NA	c	Pyruvate metabolism
R00316	ATP:acetate adenylyltransferase	ATP[c] + Acetate[c] <=> Diphosphate[c] + Acetyl adenylate[c]	6.2.1.1	( 102581384 and 102594153 )	-1000	1000	NA	c	Pyruvate metabolism
R00236	acetyl adenylate:CoA acetyltransferase	Acetyl adenylate[c] + CoA[c] <=> AMP[c] + Acetyl-CoA[c]	6.2.1.1	( 102581384 and 102594153 )	-1000	1000	NA	c	Pyruvate metabolism
R00066	6,7-Dimethyl-8-(1-D-ribityl)lumazine:6,7-dimethyl-8-(1-D-ribityl)lumazine 2,3-butanediyltransferase	2 6,7-Dimethyl-8-(D-ribityl)lumazine[c] <=> Riboflavin[c] + 5-Amino-6-(1-D-ribitylamino)uracil[c]	2.5.1.9	( 102598979 )	-1000	1000	NA	c	Riboflavin metabolism
R00161	ATP:FMN adenylyltransferase	ATP[c] + FMN[c] <=> Diphosphate[c] + FAD[c]	2.7.7.2	NA	-1000	1000	NA	c	Riboflavin metabolism
R00425	GTP 7,8-8,9-dihydrolase (diphosphate-forming)	3 H2O[c] + GTP[c] => Diphosphate[c] + Formate[c] + 2,5-Diamino-6-(5-phospho-D-ribosylamino)pyrimidin-4(3H)-one[c]	3.5.4.25	( 102586687 and 102585508 and 102600595 )	0	1000	NA	c	Riboflavin metabolism
R00549	ATP:riboflavin 5'-phosphotransferase	ATP[c] + Riboflavin[c] <=> ADP[c] + FMN[c]	2.7.1.26	( 102593343 )	-1000	1000	NA	c	Riboflavin metabolism
R03458	5-amino-6-(5-phosphoribitylamino)uracil:NADP+ 1'-oxidoreductase	NADP+[c] + 5-Amino-6-(5'-phospho-D-ribitylamino)uracil[c] <=> NADPH[c] + H+[c] + 5-Amino-6-(5'-phosphoribosylamino)uracil[c]	1.1.1.193	( 102578655 and 102589820 )	-1000	1000	NA	c	Riboflavin metabolism
R03459	2,5-Diamino-6-hydroxy-4-(5-phosphoribosylamino)-pyrimidine 2-aminohydrolase	H2O[c] + 2,5-Diamino-6-(5-phospho-D-ribosylamino)pyrimidin-4(3H)-one[c] <=> NH3[c] + 5-Amino-6-(5'-phosphoribosylamino)uracil[c]	3.5.4.26	( 102578655 and 102589820 )	-1000	1000	NA	c	Riboflavin metabolism
R04457	5-amino-6-(D-ribitylamino)uracil butanedionetransferase	5-Amino-6-(1-D-ribitylamino)uracil[c] + L-3,4-Dihydroxybutan-2-one 4-phosphate[c] => 2 H2O[c] + Orthophosphate[c] + 6,7-Dimethyl-8-(D-ribityl)lumazine[c]	2.5.1.78	( 102588039 and 102603912 )	0	1000	NA	c	Riboflavin metabolism
R07281	D-ribulose 5-phosphate formate-lyase (L-3,4-dihydroxybutan-2-one 4-phosphate-forming)	D-Ribulose 5-phosphate[c] => Formate[c] + L-3,4-Dihydroxybutan-2-one 4-phosphate[c]	4.1.99.12	( 102586687 and 102585508 and 102600595 )	0	1000	NA	c	Riboflavin metabolism
R09377	2,5-diamino-6-(5-phospho-D-ribitylamino)pyrimidin-4(3H)-one 2-aminohydrolase	H2O[c] + 2,5-Diamino-6-(5-phospho-D-ribitylamino)pyrimidin-4(3H)-one[c] <=> NH3[c] + 5-Amino-6-(5'-phospho-D-ribitylamino)uracil[c]		NA	-1000	1000	NA	c	Riboflavin metabolism
R04772	S-Adenosyl-L-methionine:L-methionine S-methyltransferase	S-Adenosyl-L-methionine[c] + L-Selenomethionine[c] <=> S-Adenosyl-L-homocysteine[c] + Se-Methylselenomethionine[c]	2.1.1.12	( 102601157 )	-1000	1000	NA	c	Selenocompound metabolism
R08541	(2E,6E)-Farnesyl-diphosphate diphosphate-lyase (caryophyllene-forming)	trans,trans-Farnesyl diphosphate[c] => Diphosphate[c] + beta-Caryophyllene[c]	4.2.3.57	NA	0	1000	NA	c
R00766	UDP-glucose:D-fructose-6-phosphate 2-alpha-D-glucosyltransferase	UDP-glucose[c] + D-Fructose 6-phosphate[c] <=> UDP[c] + Sucrose 6'-phosphate[c]	2.4.1.14	( 102577833 and 102604080 and 102581151 and 102604041 )	-1000	1000	NA	c	Starch and sucrose metabolism
R01385	UDP-glucuronate 4-epimerase	UDP-glucuronate[c] <=> UDP-D-galacturonate[c]	5.1.3.6	( 102586200 and 102583053 and 102582871 and 102581178 and 102581503 and 102591087 and 102603120 and 102587896 and 102600578 and 102582872 )	-1000	1000	NA	c	Starch and sucrose metabolism
R03920	ATP:D-fructose 6-phosphotransferase	ATP[c] + beta-D-Fructose[c] <=> ADP[c] + beta-D-Fructose 6-phosphate[c]	2.7.1.1 2.7.1.4	( 102577690 and 102580689 and 102577859 and 102584320 and 102604144 and 102605773 ) or ( 102577816 and 102585347 and 102596394 and 102593836 and 102579374 )	-1000	1000	NA	c	Starch and sucrose metabolism
R00948	ATP:alpha-D-glucose-1-phosphate adenylyltransferase	ATP[c] + D-Glucose 1-phosphate[c] => Diphosphate[c] + ADP-glucose[c]	2.7.7.27	( 102582750 and 102577790 and 102598180 and 102591766 and 102592916 and 102600909 )	0	1000	NA	c	Starch and sucrose metabolism
R01457	cholesterol:NADP+ Delta24-oxidoreductase	Cholesterol[c] + NADP+[c] <=> Desmosterol[c] + H+[c] + NADPH[c]	1.3.1.72	( 102584296 and 102604696 )	-1000	1000	NA	c	Steroid biosynthesis
R01456	Cholesterol:NADP+ delta7-oxidoreductase	NADP+[c] + Cholesterol[c] <=> NADPH[c] + H+[c] + 7-Dehydrocholesterol[c]	1.3.1.21	( 102589505 and 102604909 )	-1000	1000	NA	c	Steroid biosynthesis
R01462	cholesterol ester acylhydrolase	H2O[c] + Cholesterol ester[c] <=> Fatty acid[c] + Cholesterol[c]	3.1.1.13	( 102585405 and 102587854 and 102602536 and 102585805 ) or ( 102603740 and 102582532 )	-1000	1000	NA	c	Steroid biosynthesis
R07496		4alpha-Methylzymosterol[c] <=> Zymosterol[c]		NA	-1000	1000	NA	c	Steroid biosynthesis
R05703	lanosterol D24-reductase	Lathosterol[c] + NADP+[c] <=> 5alpha-Cholesta-7,24-dien-3beta-ol[c] + NADPH[c] + H+[c]	1.3.1.72	( 102584296 and 102604696 )	-1000	1000	NA	c	Steroid biosynthesis
R07498		Zymosterol[c] + NADPH[c] + H+[c] <=> 5alpha-Cholest-8-en-3beta-ol[c] + NADP+[c]	1.3.1.72	( 102584296 and 102604696 )	-1000	1000	NA	c	Steroid biosynthesis
R07499		14-Demethyllanosterol[c] + NADPH[c] + H+[c] <=> 4,4-Dimethyl-5alpha-cholesta-8-en-3beta-ol[c] + NADP+[c]	1.3.1.72	( 102584296 and 102604696 )	-1000	1000	NA	c	Steroid biosynthesis
R03689	lanosterol delta24-reductase	Lanosterol[c] + NADPH[c] + H+[c] <=> 24,25-Dihydrolanosterol[c] + NADP+[c]	1.3.1.72	( 102584296 and 102604696 )	-1000	1000	NA	c	Steroid biosynthesis
R07215	5alpha-cholest-7-en-3beta-ol, NADPH:oxygen 5-oxidoreductase	NADPH[c] + Oxygen[c] + H+[c] + Lathosterol[c] <=> 2 H2O[c] + NADP+[c] + 7-Dehydrocholesterol[c]	1.14.21.6	( 102602151 and 102587419 and 102594482 )	-1000	1000	NA	c	Steroid biosynthesis
R01614	Malonyl-CoA:4-coumaroyl-CoA malonyltransferase (cyclizing)	3 Malonyl-CoA[c] + p-Coumaroyl-CoA[c] => 4 CoA[c] + 4 CO2[c] + 3,4',5-Trihydroxystilbene[c]	2.3.1.95	NA	0	1000	NA	c	Stilbenoid, diarylheptanoid and gingerol biosynthesis
R00299	ATP:D-glucose 6-phosphotransferase	ATP[c] + D-Glucose[c] <=> ADP[c] + D-Glucose 6-phosphate[c]	2.7.1.1 2.7.1.2	( 102577690 and 102580689 and 102577859 and 102584320 and 102604144 and 102605773 )	-1000	1000	NA	c
R06513	dTDPglucose 4,6-hydro-lyase	dTDP-glucose[c] => H2O[c] + 4,6-Dideoxy-4-oxo-dTDP-D-glucose[c]	4.2.1.46	NA	0	1000	NA	c
R00508	3'-Phospho-5'-adenylyl sulfate 3'-phosphohydrolase	H2O[c] + 3'-Phosphoadenylyl sulfate[c] <=> Orthophosphate[c] + Adenylyl sulfate[c]	3.1.3.7	( 102581737 and 102599046 and 102583745 and 102597844 ) or ( 102601366 )	-1000	1000	NA	c	Sulfur metabolism
R00859	Hydrogen-sulfide:ferredoxin oxidoreductase	Hydrogen sulfide[c] + 6 Oxidized ferredoxin[c] + 3 H2O[c] <=> Sulfite[c] + 6 Reduced ferredoxin[c] + 6 H+[c]	1.8.7.1	( 102601168 )	-1000	1000	NA	c	Sulfur metabolism
R01682	3-Sulfo-L-alanine carboxy-lyase (taurine-forming)	L-Cysteate[c] <=> CO2[c] + Taurine[c]	4.1.1.15 4.1.1.29	( 102594980 and 102581388 and 102578660 and 102581196 and 102596221 and 102600041 )	-1000	1000	NA	c	Taurine and hypotaurine metabolism
R02466	3-Sulfino-L-alanine carboxy-lyase	3-Sulfino-L-alanine[c] <=> CO2[c] + Hypotaurine[c]	4.1.1.15 4.1.1.29	( 102594980 and 102581388 and 102578660 and 102581196 and 102596221 and 102600041 )	-1000	1000	NA	c	Taurine and hypotaurine metabolism
R02467	Cysteamine:oxygen oxidoreductase	Oxygen[c] + Cysteamine[c] <=> Hypotaurine[c]	1.13.11.19	( 102593179 and 102602580 and 102603285 and 102578807 and 102587913 and 102585230 and 102582713 )	-1000	1000	NA	c	Taurine and hypotaurine metabolism
R01123	Isopentenyl-diphosphate delta3-delta2-isomerase	Isopentenyl diphosphate[c] <=> Dimethylallyl diphosphate[c]	5.3.3.2	( 102595093 and 102580973 )	-1000	1000	NA	c	Terpenoid backbone biosynthesis
R09849	CTP:2-trans,6-trans-farnesol O-phosphotransferase	(2E,6E)-Farnesol[c] + CTP[c] <=> trans,trans-Farnesyl phosphate[c] + CDP[c]	2.7.1.-	( 102606110 )	-1000	1000	NA	c	Terpenoid backbone biosynthesis
R00472	acetyl-CoA:glyoxylate C-acetyltransferase (thioester-hydrolysing, carboxymethyl-forming)	(S)-Malate[c] + CoA[c] <=> Acetyl-CoA[c] + H2O[c] + Glyoxylate[c]	2.3.3.9	( 102589458 and 102589788 and 102590117 )	-1000	1000	NA	c	Thiamine metabolism
R02832	pseudotropine:NADP+ 3-oxidoreductase	NADP+[c] + Tropine[c] <=> NADPH[c] + H+[c] + Tropinone[c]	1.1.1.206	( 102588942 and 102599674 and 102595884 and 102594491 and 102600938 and 102601617 and 102600602 and 102601281 and 102603697 and 102596831 and 102605816 and 102590679 and 102606153 )	-1000	1000	NA	c	Tropane, piperidine and pyridine alkaloid biosynthesis
R00685	L-Tryptophan decarboxy-lyase	L-Tryptophan[c] => CO2[c] + Tryptamine[c]	4.1.1.28	NA	0	1000	NA	c	Tryptophan metabolism
R01956	L-Kynurenine:2-oxoglutarate aminotransferase	2-Oxoglutarate[c] + L-Kynurenine[c] <=> L-Glutamate[c] + 4-(2-Aminophenyl)-2,4-dioxobutanoate[c]	2.6.1.7	NA	-1000	1000	NA	c	Tryptophan metabolism
R01974	3-(indol-3-yl)pyruvate carboxy-lyase [(2-indol-3-yl)acetaldehyde-forming]	Indolepyruvate[c] <=> CO2[c] + Indole-3-acetaldehyde[c]	4.1.1.43 4.1.1.74	NA	-1000	1000	NA	c	Tryptophan metabolism
R03096	Indole-3-acetamide amidohydrolase	(Indol-3-yl)acetamide[c] + H2O[c] => Indole-3-acetate[c] + NH3[c]	3.5.1.4	( 102592174 and 102579686 and 107063080 )	0	1000	NA	c	Tryptophan metabolism
R02678	Indole-3-acetaldehyde:NAD+ oxidoreductase	H2O[c] + NAD+[c] + Indole-3-acetaldehyde[c] <=> NADH[c] + H+[c] + Indole-3-acetate[c]	1.2.1.3	( 102591315 and 102591095 and 102587253 and 102601322 and 102588058 and 102597448 and 102594797 and 102596127 ) or ( 102598345 )	-1000	1000	NA	c	Tryptophan metabolism
R02701	5-Hydroxy-L-tryptophan decarboxy-lyase	5-Hydroxy-L-tryptophan[c] => CO2[c] + Serotonin[c]	4.1.1.28	NA	0	1000	NA	c	Tryptophan metabolism
R04903	5-Hydroxyindoleacetaldehyde:NAD+ oxidoreductase	H2O[c] + NAD+[c] + 5-Hydroxyindoleacetaldehyde[c] => NADH[c] + H+[c] + 5-Hydroxyindoleacetate[c]	1.2.1.3	( 102591315 and 102591095 and 102587253 and 102601322 and 102588058 and 102597448 and 102594797 and 102596127 ) or ( 102598345 )	0	1000	NA	c	Tryptophan metabolism
R08160	L-tryptophan,NADPH:oxygen oxidoreductase (N-hydroxylating, decarboxylating)	2 NADPH[c] + 2 Oxygen[c] + L-Tryptophan[c] + 2 H+[c] <=> 3 H2O[c] + 2 NADP+[c] + CO2[c] + Indole-3-acetaldehyde oxime[c]	1.14.13.-	NA	-1000	1000	NA	c	Tryptophan metabolism
R08164	UDP-glucose:N-hydroxy-2-phenylethanethioamide S-beta-D-glucosyltransferase	UDP-glucose[c] + Indolylmethylthiohydroximate[c] <=> UDP[c] + Indolylmethyl-desulfoglucosinolate[c]	2.4.1.195	( 102603088 and 102603422 )	-1000	1000	NA	c	Tryptophan metabolism
R08167		3'-Phosphoadenylyl sulfate[c] + Indolylmethyl-desulfoglucosinolate[c] <=> Adenosine 3',5'-bisphosphate[c] + Glucobrassicin[c]	2.8.2.-	NA	-1000	1000	NA	c	Tryptophan metabolism
R08168	indole-3-acetaldehyde-oxime,NADPH:oxidoreductase	NADPH[c] + Oxygen[c] + H+[c] + L-Cysteine[c] + Indole-3-acetaldehyde oxime[c] <=> 2 H2O[c] + NADP+[c] + S-(Indolylmethylthiohydroximoyl)-L-cysteine[c]	1.14.-.-	NA	-1000	1000	NA	c	Tryptophan metabolism
R08170		H2O[c] + S-(Indolylmethylthiohydroximoyl)-L-cysteine[c] <=> NH3[c] + Pyruvate[c] + Indolylmethylthiohydroximate[c]	4.4.1.-	NA	-1000	1000	NA	c	Tryptophan metabolism
R00031	1,2-Benzenediol:oxygen oxidoreductase	Oxygen[c] + 2 L-Tyrosine[c] <=> 2 3,4-Dihydroxy-L-phenylalanine[c]	1.10.3.1	( 102605738 and 102577727 and 102604380 and 102580718 )	-1000	1000	NA	c	Tyrosine metabolism
R00045	3,4-dihydroxy-L-phenylalanine:oxygen oxidoreductase	Oxygen[c] + 2 3,4-Dihydroxy-L-phenylalanine[c] => 2 H2O[c] + 2 Dopaquinone[c]	1.10.3.1	( 102605738 and 102577727 and 102604380 and 102580718 )	0	1000	NA	c	Tyrosine metabolism
R00736	L-tyrosine carboxy-lyase (tyramine-forming)	L-Tyrosine[c] => CO2[c] + Tyramine[c]	4.1.1.25 4.1.1.28	( 102600956 and 102588273 and 102592302 and 102594238 and 102580311 and 102592946 and 102587268 )	0	1000	NA	c	Tyrosine metabolism
R01364	4-fumarylacetoacetate fumarylhydrolase	Fumarate[c] + Acetoacetate[c] <=> H2O[c] + 4-Fumarylacetoacetate[c]	3.7.1.2	( 102598851 and 102600793 )	-1000	1000	NA	c	Tyrosine metabolism
R02080	3,4-Dihydroxy-L-phenylalanine carboxy-lyase	3,4-Dihydroxy-L-phenylalanine[c] => CO2[c] + Dopamine[c]	4.1.1.25 4.1.1.28	( 102600956 and 102588273 and 102592302 and 102594238 and 102580311 and 102592946 and 102587268 )	0	1000	NA	c	Tyrosine metabolism
R02695	4-Hydroxyphenylacetaldehyde:NAD+ oxidoreductase	H2O[c] + NAD+[c] + 4-Hydroxyphenylacetaldehyde[c] => NADH[c] + H+[c] + 4-Hydroxyphenylacetate[c]	1.2.1.5 1.2.1.29 1.2.1.53	NA	0	1000	NA	c	Tyrosine metabolism
R02697	4-Hydroxyphenylacetaldehyde:NADP+ oxidoreductase	H2O[c] + NADP+[c] + 4-Hydroxyphenylacetaldehyde[c] <=> NADPH[c] + H+[c] + 4-Hydroxyphenylacetate[c]	1.2.1.5	NA	-1000	1000	NA	c	Tyrosine metabolism
R03181	4-Maleylacetoacetate cis-trans-isomerase	4-Maleylacetoacetate[c] <=> 4-Fumarylacetoacetate[c]	5.2.1.2	( 102593841 and 102578149 )	-1000	1000	NA	c	Tyrosine metabolism
R03300	3,4-Dihydroxyphenylacetaldehyde:NAD+ oxidoreductase	H2O[c] + NAD+[c] + 3,4-Dihydroxyphenylacetaldehyde[c] => NADH[c] + H+[c] + 3,4-Dihydroxyphenylacetate[c]	1.2.1.5 1.2.1.29	NA	0	1000	NA	c	Tyrosine metabolism
R03302	3,4-Dihydroxyphenylacetaldehyde:NADP+ oxidoreductase	H2O[c] + NADP+[c] + 3,4-Dihydroxyphenylacetaldehyde[c] <=> NADPH[c] + H+[c] + 3,4-Dihydroxyphenylacetate[c]	1.2.1.5	NA	-1000	1000	NA	c	Tyrosine metabolism
R04880	3,4-dihydroxyphenylethyleneglycol:NAD+ oxidoreductase	NAD+[c] + 3,4-Dihydroxyphenylethyleneglycol[c] <=> NADH[c] + H+[c] + 3,4-Dihydroxymandelaldehyde[c]	1.1.1.1	( 102599478 and 102585018 ) or ( 102583926 and 102584141 and 102589498 and 102581826 and 102583366 and 102577476 and 102583816 and 102591308 ) or ( 102577519 and 102597889 and 107060714 )	-1000	1000	NA	c	Tyrosine metabolism
R04882	3,4-Dihydroxymandelaldehyde:NAD+ oxidoreductase	H2O[c] + NAD+[c] + 3,4-Dihydroxymandelaldehyde[c] => NADH[c] + H+[c] + 3,4-Dihydroxymandelate[c]	1.2.1.5	NA	0	1000	NA	c	Tyrosine metabolism
R04883	3,4-Dihydroxymandelaldehyde:NADP+ oxidoreductase	H2O[c] + NADP+[c] + 3,4-Dihydroxymandelaldehyde[c] <=> NADPH[c] + H+[c] + 3,4-Dihydroxymandelate[c]	1.2.1.5	NA	-1000	1000	NA	c	Tyrosine metabolism
R04888	3-Methoxy-4-hydroxyphenylacetaldehyde:NAD+ oxidoreductase	H2O[c] + NAD+[c] + 3-Methoxy-4-hydroxyphenylacetaldehyde[c] <=> NADH[c] + H+[c] + Homovanillate[c]	1.2.1.5	NA	-1000	1000	NA	c	Tyrosine metabolism
R04889	3-Methoxy-4-hydroxyphenylacetaldehyde:NADP+ oxidoreductase	H2O[c] + NADP+[c] + 3-Methoxy-4-hydroxyphenylacetaldehyde[c] <=> NADPH[c] + H+[c] + Homovanillate[c]	1.2.1.5	NA	-1000	1000	NA	c	Tyrosine metabolism
R04891	3-Methoxy-4-hydroxyphenylglycolaldehyde:NAD+ oxidoreductase	H2O[c] + NAD+[c] + 3-Methoxy-4-hydroxyphenylglycolaldehyde[c] => NADH[c] + H+[c] + 3-Methoxy-4-hydroxymandelate[c]	1.2.1.5	NA	0	1000	NA	c	Tyrosine metabolism
R04892	3-Methoxy-4-hydroxyphenylglycolaldehyde:NADP+ oxidoreductase	H2O[c] + NADP+[c] + 3-Methoxy-4-hydroxyphenylglycolaldehyde[c] <=> NADPH[c] + H+[c] + 3-Methoxy-4-hydroxymandelate[c]	1.2.1.5	NA	-1000	1000	NA	c	Tyrosine metabolism
R00734	L-tyrosine:2-oxoglutarate aminotransferase	2-Oxoglutarate[c] + L-Tyrosine[c] <=> L-Glutamate[c] + 3-(4-Hydroxyphenyl)pyruvate[c]	2.6.1.1 2.6.1.5 2.6.1.9 2.6.1.57	( 102605614 ) or ( 102586777 and 102590152 and 102578536 and 102584172 and 102594104 and 102586039 and 102606206 ) or ( 102597587 ) or ( 102579446 and 102589321 ) or ( 102591539 and 102605189 ) or ( 102601259 )	-1000	1000	NA	c	Ubiquinone and other terpenoid-quinone biosynthesis
R01717	chorismate hydroxymutase	Chorismate[c] <=> Isochorismate[c]	5.4.4.2	( 102589572 ) or ( 102603926 )	-1000	1000	NA	c	Ubiquinone and other terpenoid-quinone biosynthesis
R04982		Oxygen[c] + 2-Hexaprenyl-6-methoxyphenol[c] <=> H2O[c] + 2-Hexaprenyl-6-methoxy-1,4-benzoquinone[c]	1.14.13.-	( 102581687 )	-1000	1000	NA	c	Ubiquinone and other terpenoid-quinone biosynthesis
R04983		S-Adenosyl-L-methionine[c] + 2-Hexaprenyl-6-methoxy-1,4-benzoquinone[c] <=> S-Adenosyl-L-homocysteine[c] + 2-Hexaprenyl-3-methyl-6-methoxy-1,4-benzoquinone[c]	2.1.1.-	( 102584991 )	-1000	1000	NA	c	Ubiquinone and other terpenoid-quinone biosynthesis
R04990	UDP-L-rhamnose:flavonol-3-O-D-glucoside L-rhamnosyltransferase	S-Adenosyl-L-methionine[c] + 2-Octaprenyl-6-methoxy-1,4-benzoquinone[c] <=> S-Adenosyl-L-homocysteine[c] + 2-Octaprenyl-3-methyl-6-methoxy-1,4-benzoquinone[c]	2.1.1.201	( 102585507 )	-1000	1000	NA	c	Ubiquinone and other terpenoid-quinone biosynthesis
R02964	NADH:menaquinone oxidoreductase	Menaquinone[c] + H+[c] + NADH[c] <=> Menaquinol[c] + NAD+[c]	1.6.5.2	( 102585783 and 102579633 and 102587173 and 102601409 and 102602407 and 102596872 and 102598041 )	-1000	1000	NA	c	Ubiquinone and other terpenoid-quinone biosynthesis
R05616		4-Hydroxybenzoate[c] + all-trans-Hexaprenyl diphosphate[c] => Diphosphate[c] + 3-Hexaprenyl-4-hydroxybenzoate[c]	2.5.1.-	( 102595300 )	0	1000	NA	c	Ubiquinone and other terpenoid-quinone biosynthesis
R07263	4-(2-carboxyphenyl)-4-oxobutanoyl-CoA dehydratase (cyclizing)	2-Succinylbenzoyl-CoA[c] => H2O[c] + 1,4-Dihydroxy-2-naphthoyl-CoA[c]	4.1.3.36	( 102586636 )	0	1000	NA	c	Ubiquinone and other terpenoid-quinone biosynthesis
R07273	solanesyl-diphosphate:4-hydroxybenzoate nonaprenyltransferase	4-Hydroxybenzoate[c] + all-trans-Nonaprenyl diphosphate[c] => Diphosphate[c] + 3-Nonaprenyl-4-hydroxybenzoate[c]	2.5.1.39	( 102595300 )	0	1000	NA	c	Ubiquinone and other terpenoid-quinone biosynthesis
R05000	polyisopentenylpyrolinate:4-hydroxybenzoate nonaprenyltransferase	all-trans-Polyprenyl diphosphate[c] + 4-Hydroxybenzoate[c] <=> 4-Hydroxy-3-polyprenylbenzoate[c] + Diphosphate[c]	2.5.1.39	( 102595300 )	-1000	1000	NA	c	Ubiquinone and other terpenoid-quinone biosynthesis
R03896	(R)-2-Methylmalate hydro-lyase	(R)-2-Methylmalate[c] <=> H2O[c] + 2-Methylmaleate[c]	4.2.1.35	( 102602969 and 102581251 ) or ( 102596097 )	-1000	1000	NA	c	Valine, leucine and isoleucine biosynthesis
R03898		H2O[c] + 2-Methylmaleate[c] <=> D-erythro-3-Methylmalate[c]		( 102602969 and 102581251 ) or ( 102596097 )	-1000	1000	NA	c	Valine, leucine and isoleucine biosynthesis
R03968	2-Isopropylmalate hydro-lyase	alpha-Isopropylmalate[c] <=> H2O[c] + 2-Isopropylmaleate[c]	4.2.1.33	( 102602969 and 102581251 ) or ( 102596097 )	-1000	1000	NA	c	Valine, leucine and isoleucine biosynthesis
R04001	3-Isopropylmalate hydro-lyase	(2R,3S)-3-Isopropylmalate[c] <=> H2O[c] + 2-Isopropylmaleate[c]	4.2.1.33	( 102602969 and 102581251 ) or ( 102596097 )	-1000	1000	NA	c	Valine, leucine and isoleucine biosynthesis
R04426	3-Isopropylmalate:NAD+ oxidoreductase	NAD+[c] + (2R,3S)-3-Isopropylmalate[c] <=> NADH[c] + H+[c] + (2S)-2-Isopropyl-3-oxosuccinate[c]	1.1.1.85	( 102586564 )	-1000	1000	NA	c	Valine, leucine and isoleucine biosynthesis
R04440	(R)-2,3-Dihydroxy-3-methylbutanoate:NADP+ oxidoreductase (isomerizing)	NADP+[c] + (R)-2,3-Dihydroxy-3-methylbutanoate[c] <=> NADPH[c] + H+[c] + 3-Hydroxy-3-methyl-2-oxobutanoic acid[c]	1.1.1.86	( 102601054 and 102595769 )	-1000	1000	NA	c	Valine, leucine and isoleucine biosynthesis
R04672	(S)-2-Acetolactate pyruvate-lyase (carboxylating)	Thiamin diphosphate[c] + (S)-2-Acetolactate[c] <=> Pyruvate[c] + 2-(alpha-Hydroxyethyl)thiamine diphosphate[c]	2.2.1.6	( 102588606 and 102595762 and 102594064 ) or ( 102600503 and 102581549 )	-1000	1000	NA	c	Valine, leucine and isoleucine biosynthesis
R04673	(S)-2-Aceto-2-hydroxybutanoate pyruvate-lyase (carboxylating)	2-Oxobutanoate[c] + 2-(alpha-Hydroxyethyl)thiamine diphosphate[c] <=> Thiamin diphosphate[c] + (S)-2-Aceto-2-hydroxybutanoate[c]	2.2.1.6	( 102588606 and 102595762 and 102594064 ) or ( 102600503 and 102581549 )	-1000	1000	NA	c	Valine, leucine and isoleucine biosynthesis
R05068	(R)-2,3-Dihydroxy-3-methylpentanoate:NADP+ oxidoreductase (isomerizing)	NADP+[c] + (R)-2,3-Dihydroxy-3-methylpentanoate[c] <=> NADPH[c] + H+[c] + (R)-3-Hydroxy-3-methyl-2-oxopentanoate[c]	1.1.1.86	( 102601054 and 102595769 )	-1000	1000	NA	c	Valine, leucine and isoleucine biosynthesis
R05069	(S)-2-Aceto-2-hydroxybutanoate:NADP+ oxidoreductase (isomerizing)	(S)-2-Aceto-2-hydroxybutanoate[c] <=> (R)-3-Hydroxy-3-methyl-2-oxopentanoate[c]	1.1.1.86 5.4.99.3	( 102601054 and 102595769 )	-1000	1000	NA	c	Valine, leucine and isoleucine biosynthesis
R05071	(S)-2-Acetolactate methylmutase	(S)-2-Acetolactate[c] <=> 3-Hydroxy-3-methyl-2-oxobutanoic acid[c]	1.1.1.86 5.4.99.3	( 102601054 and 102595769 )	-1000	1000	NA	c	Valine, leucine and isoleucine biosynthesis
R00927	acetyl-CoA:propanoyl-CoA 2-C-acetyltransferase;	Acetyl-CoA[c] + Propanoyl-CoA[c] <=> CoA[c] + 2-Methylacetoacetyl-CoA[c]	2.3.1.9 2.3.1.16	( 102578706 and 102589894 )	-1000	1000	NA	c	Valine, leucine and isoleucine degradation
R01090	L-Leucine:2-oxoglutarate aminotransferase	2-Oxoglutarate[c] + L-Leucine[c] <=> L-Glutamate[c] + 4-Methyl-2-oxopentanoate[c]	2.6.1.6 2.6.1.42 2.6.1.67	( 102594516 and 102603093 and 102585781 and 102602757 and 102577883 and 102577847 and 102591763 )	-1000	1000	NA	c	Valine, leucine and isoleucine degradation
R01214	L-Valine:2-oxoglutarate aminotransferase	2-Oxoglutarate[c] + L-Valine[c] <=> L-Glutamate[c] + 3-Methyl-2-oxobutanoic acid[c]	2.6.1.6 2.6.1.42	( 102594516 and 102603093 and 102585781 and 102602757 and 102577883 and 102577847 and 102591763 )	-1000	1000	NA	c	Valine, leucine and isoleucine degradation
R01859	Propanoyl-CoA:carbon-dioxide ligase (ADP-forming)	ATP[c] + Propanoyl-CoA[c] + HCO3-[c] => ADP[c] + Orthophosphate[c] + (S)-Methylmalonyl-CoA[c]	6.4.1.3	NA	0	1000	NA	c	Valine, leucine and isoleucine degradation
R02085	(S)-3-Hydroxy-3-methylglutaryl-CoA hydro-lyase (trans-3-methylglutaconyl-CoA-forming)	(S)-3-Hydroxy-3-methylglutaryl-CoA[c] <=> H2O[c] + 3-Methylglutaconyl-CoA[c]	4.2.1.18	( 102597786 )	-1000	1000	NA	c	Valine, leucine and isoleucine degradation
R02199	L-Isoleucine:2-oxoglutarate aminotransferase	2-Oxoglutarate[c] + L-Isoleucine[c] <=> L-Glutamate[c] + (S)-3-Methyl-2-oxopentanoic acid[c]	2.6.1.42	( 102594516 and 102603093 and 102585781 and 102602757 and 102577883 and 102577847 and 102591763 )	-1000	1000	NA	c	Valine, leucine and isoleucine degradation
R02661	2-methylpropanoyl-CoA:(acceptor) 2,3-oxidoreductase	Acceptor[c] + 2-Methylpropanoyl-CoA[c] <=> Reduced acceptor[c] + 2-Methylprop-2-enoyl-CoA[c]	1.3.99.3 1.3.99.12 1.3.99.-	( 102592751 and 102587144 )	-1000	1000	NA	c	Valine, leucine and isoleucine degradation
R02662	2-methylpropanoyl-CoA:enzyme N6-(dihydrolipoyl)lysine S-(2-methylpropanoyl)transferase	2-Methylpropanoyl-CoA[c] + Enzyme N6-(dihydrolipoyl)lysine[c] <=> CoA[c] + [Dihydrolipoyllysine-residue (2-methylpropanoyl)transferase] S-(2-methylpropanoyl)dihydrolipoyllysine[c]	2.3.1.168	( 102589176 )	-1000	1000	NA	c	Valine, leucine and isoleucine degradation
R03172	(S)-2-methylbutanoyl-CoA:acceptor 2,3-oxidoreductase	Acceptor[c] + (S)-2-Methylbutanoyl-CoA[c] <=> Reduced acceptor[c] + 2-Methylbut-2-enoyl-CoA[c]	1.3.99.3 1.3.99.12	( 102592751 and 102587144 )	-1000	1000	NA	c	Valine, leucine and isoleucine degradation
R03174	(S)-2-methylbutanoyl-CoA:enzyme N6-(dihydrolipoyl)lysine S-(2-methylbutanoyl)transferase	Enzyme N6-(dihydrolipoyl)lysine[c] + (S)-2-Methylbutanoyl-CoA[c] <=> CoA[c] + [Dihydrolipoyllysine-residue (2-methylpropanoyl)transferase] S-(2-methylbutanoyl)dihydrolipoyllysine[c]	2.3.1.168	( 102589176 )	-1000	1000	NA	c	Valine, leucine and isoleucine degradation
R04095	3-Methylbutanoyl-CoA:(acceptor) 2,3-oxidoreductase	FAD[c] + 3-Methylbutanoyl-CoA[c] <=> FADH2[c] + 3-Methylcrotonyl-CoA[c]	1.3.99.3 1.3.99.10	( 102592751 and 102587144 ) or ( 102589539 and 102601763 )	-1000	1000	NA	c	Valine, leucine and isoleucine degradation
R04097	3-methylbutanoyl-CoA:enzyme N6-(dihydrolipoyl)lysine S-(3-methylbutanoyl)transferase	3-Methylbutanoyl-CoA[c] + Enzyme N6-(dihydrolipoyl)lysine[c] <=> CoA[c] + [Dihydrolipoyllysine-residue (2-methylpropanoyl)transferase] S-(3-methylbutanoyl)dihydrolipoyllysine[c]	2.3.1.168	( 102589176 )	-1000	1000	NA	c	Valine, leucine and isoleucine degradation
R04137	3-Hydroxyisopentyl-CoA hydro-lyase	3-Hydroxyisovaleryl-CoA[c] <=> H2O[c] + 3-Methylcrotonyl-CoA[c]	4.2.1.17	NA	-1000	1000	NA	c	Valine, leucine and isoleucine degradation
R04138	3-Methylcrotonoyl-CoA:carbon-dioxide ligase (ADP-forming)	ATP[c] + HCO3-[c] + 3-Methylcrotonyl-CoA[c] => ADP[c] + Orthophosphate[c] + 3-Methylglutaconyl-CoA[c]	6.4.1.4	( 102596438 ) or ( 102589983 )	0	1000	NA	c	Valine, leucine and isoleucine degradation
R04203	(2S,3S)-3-hydroxy-2-methylbutanoyl-CoA:NAD+ oxidoreductase	NAD+[c] + (2S,3S)-3-Hydroxy-2-methylbutanoyl-CoA[c] <=> NADH[c] + H+[c] + 2-Methylacetoacetyl-CoA[c]	1.1.1.35 1.1.1.178	NA	-1000	1000	NA	c	Valine, leucine and isoleucine degradation
R04204	(2S,3S)-3-Hydroxy-2-methylbutanoyl-CoA hydro-liase	(2S,3S)-3-Hydroxy-2-methylbutanoyl-CoA[c] <=> H2O[c] + 2-Methylbut-2-enoyl-CoA[c]	4.2.1.17	NA	-1000	1000	NA	c	Valine, leucine and isoleucine degradation
R04224	(S)-3-Hydroxyisobutyryl-CoA hydro-lyase	H2O[c] + 2-Methylprop-2-enoyl-CoA[c] <=> (S)-3-Hydroxyisobutyryl-CoA[c]	4.2.1.17	NA	-1000	1000	NA	c	Valine, leucine and isoleucine degradation
R05064	(S)-3-Hydroxyisobutyryl-CoA hydrolase	H2O[c] + (S)-3-Hydroxyisobutyryl-CoA[c] <=> CoA[c] + (S)-3-Hydroxyisobutyrate[c]	3.1.2.4	( 102588578 and 102588338 and 102580445 and 102597660 and 102594320 and 102587693 and 102598643 and 102591947 and 102602750 and 102592236 and 102586275 and 102587372 and 102606353 and 102594263 and 102579872 )	-1000	1000	NA	c	Valine, leucine and isoleucine degradation
R05066	3-Hydroxy-2-methylpropanoate:NAD+ oxidoreductase	NAD+[c] + (S)-3-Hydroxyisobutyrate[c] <=> NADH[c] + H+[c] + (S)-Methylmalonate semialdehyde[c]	1.1.1.31 1.1.1.35	( 102599107 )	-1000	1000	NA	c	Valine, leucine and isoleucine degradation
R07599		Thiamin diphosphate[c] + 3-Methyl-2-oxobutanoic acid[c] <=> CO2[c] + 2-Methyl-1-hydroxypropyl-ThPP[c]	1.2.4.4	( 102580777 and 102601702 and 102587414 and 102587744 and 102581690 and 102582020 ) or ( 102584009 )	-1000	1000	NA	c	Valine, leucine and isoleucine degradation
R07600		Enzyme N6-(lipoyl)lysine[c] + 2-Methyl-1-hydroxypropyl-ThPP[c] <=> Thiamin diphosphate[c] + [Dihydrolipoyllysine-residue (2-methylpropanoyl)transferase] S-(2-methylpropanoyl)dihydrolipoyllysine[c]	1.2.4.4	( 102580777 and 102601702 and 102587414 and 102587744 and 102581690 and 102582020 ) or ( 102584009 )	-1000	1000	NA	c	Valine, leucine and isoleucine degradation
R07601		Thiamin diphosphate[c] + 4-Methyl-2-oxopentanoate[c] <=> CO2[c] + 3-Methyl-1-hydroxybutyl-ThPP[c]	1.2.4.4	( 102580777 and 102601702 and 102587414 and 102587744 and 102581690 and 102582020 ) or ( 102584009 )	-1000	1000	NA	c	Valine, leucine and isoleucine degradation
R07602		Enzyme N6-(lipoyl)lysine[c] + 3-Methyl-1-hydroxybutyl-ThPP[c] <=> Thiamin diphosphate[c] + [Dihydrolipoyllysine-residue (2-methylpropanoyl)transferase] S-(3-methylbutanoyl)dihydrolipoyllysine[c]	1.2.4.4	( 102580777 and 102601702 and 102587414 and 102587744 and 102581690 and 102582020 ) or ( 102584009 )	-1000	1000	NA	c	Valine, leucine and isoleucine degradation
R07603		Thiamin diphosphate[c] + (S)-3-Methyl-2-oxopentanoic acid[c] <=> CO2[c] + 2-Methyl-1-hydroxybutyl-ThPP[c]	1.2.4.4	( 102580777 and 102601702 and 102587414 and 102587744 and 102581690 and 102582020 ) or ( 102584009 )	-1000	1000	NA	c	Valine, leucine and isoleucine degradation
R07604		Enzyme N6-(lipoyl)lysine[c] + 2-Methyl-1-hydroxybutyl-ThPP[c] <=> Thiamin diphosphate[c] + [Dihydrolipoyllysine-residue (2-methylpropanoyl)transferase] S-(2-methylbutanoyl)dihydrolipoyllysine[c]	1.2.4.4	( 102580777 and 102601702 and 102587414 and 102587744 and 102581690 and 102582020 ) or ( 102584009 )	-1000	1000	NA	c	Valine, leucine and isoleucine degradation
R06722	alpha 1,2-mannosyloligosaccharide alpha-D-mannohydrolase	H2O[c] + G00011[c] <=> D-Mannose[c] + G10694[c]	3.2.1.113	( 102583221 and 102579892 and 102605487 )	-1000	1000	NA	c
R09318		G00179[c] + GDP-L-fucose[c] <=> GDP[c] + G13056[c]	2.4.1.214	( 102599085 and 102592560 )	-1000	1000	NA	c
R00173	pyridoxal-5'-phosphate phosphohydrolase	H2O[c] + Pyridoxal phosphate[c] <=> Orthophosphate[c] + Pyridoxal[c]	3.1.3.74	( 102595179 and 102594841 and 102594183 and 102594519 and 102593866 and 102585181 and 102584868 )	-1000	1000	NA	c	Vitamin B6 metabolism
R00277	Pyridoxamine-5'-phosphate:oxygen oxidoreductase (deaminating)	H2O[c] + Oxygen[c] + Pyridoxamine phosphate[c] <=> NH3[c] + Pyridoxal phosphate[c] + Hydrogen peroxide[c]	1.4.3.5	( 102580598 and 102579611 )	-1000	1000	NA	c	Vitamin B6 metabolism
R00278	Pyridoxine 5-phosphate:oxygen oxidoreductase	Oxygen[c] + Pyridoxine phosphate[c] => Pyridoxal phosphate[c] + Hydrogen peroxide[c]	1.4.3.5	( 102580598 and 102579611 )	0	1000	NA	c	Vitamin B6 metabolism
R01708	Pyridoxine:NADP+ 4-oxidoreductase	NADP+[c] + Pyridoxine[c] <=> NADPH[c] + H+[c] + Pyridoxal[c]	1.1.1.65	( 102586055 )	-1000	1000	NA	c	Vitamin B6 metabolism
R01710	Pyridoxamine:oxygen oxidoreductase (deaminating)	H2O[c] + Oxygen[c] + Pyridoxamine[c] => NH3[c] + Hydrogen peroxide[c] + Pyridoxal[c]	1.4.3.5	( 102580598 and 102579611 )	0	1000	NA	c	Vitamin B6 metabolism
R01711	Pyridoxine:oxygen oxidoreductase (deaminating)	Oxygen[c] + Pyridoxine[c] => Hydrogen peroxide[c] + Pyridoxal[c]	1.1.3.12 1.4.3.5	( 102580598 and 102579611 )	0	1000	NA	c	Vitamin B6 metabolism
R01911	pyridoxine-5'-phosphate phosphohydrolase	Orthophosphate[c] + Pyridoxine[c] <=> H2O[c] + Pyridoxine phosphate[c]	3.1.3.74	( 102595179 and 102594841 and 102594183 and 102594519 and 102593866 and 102585181 and 102584868 )	-1000	1000	NA	c	Vitamin B6 metabolism
R02494	pyridoxamine-5'-phosphate phosphohydrolase	Orthophosphate[c] + Pyridoxamine[c] <=> H2O[c] + Pyridoxamine phosphate[c]	3.1.3.74	( 102595179 and 102594841 and 102594183 and 102594519 and 102593866 and 102585181 and 102584868 )	-1000	1000	NA	c	Vitamin B6 metabolism
R05085	O-Phospho-4-hydroxy-L-threonine:2-oxoglutarate aminotransferase	2-Oxoglutarate[c] + O-Phospho-4-hydroxy-L-threonine[c] => L-Glutamate[c] + 2-Oxo-3-hydroxy-4-phosphobutanoate[c]	2.6.1.52	( 102591400 )	0	1000	NA	c	Vitamin B6 metabolism
R08069		N6-(delta2-Isopentenyl)-adenosine 5'-monophosphate[c] + H2O[c] => Isopentenyl adenosine[c] + Orthophosphate[c]		NA	0	1000	NA	c	Zeatin biosynthesis
R08072		Isopentenyl adenosine[c] + H2O[c] <=> N6-(delta2-Isopentenyl)-adenine[c] + D-Ribose[c]		NA	-1000	1000	NA	c	Zeatin biosynthesis
R08070		trans-Zeatin riboside monophosphate[c] + H2O[c] => trans-Zeatin riboside[c] + Orthophosphate[c]		NA	0	1000	NA	c	Zeatin biosynthesis
R08063		trans-Zeatin riboside triphosphate[c] + H2O[c] <=> trans-Zeatin riboside diphosphate[c] + Orthophosphate[c]		NA	-1000	1000	NA	c	Zeatin biosynthesis
R08064		trans-Zeatin riboside diphosphate[c] + H2O[c] => trans-Zeatin riboside monophosphate[c] + Orthophosphate[c]		NA	0	1000	NA	c	Zeatin biosynthesis
R00094	glutathione:NAD+ oxidoreductase	NAD+[c] + 2 Glutathione[c] <=> NADH[c] + H+[c] + Glutathione disulfide[c]	1.8.1.7	( 102581092 and 102588189 )	-1000	1000	NA	c
R01698	Dihydrolipoamide:NAD+ oxidoreductase	NAD+[c] + Dihydrolipoamide[c] <=> NADH[c] + H+[c] + Lipoamide[c]	1.8.1.4	( 102602804 and 102599296 and 102605442 and 102577866 and 107062163 )	-1000	1000	NA	c
R01699	pyruvate:[dihydrolipoyllysine-residue acetyltransferase]-lipoyllysine 2-oxidoreductase (decarboxylating, acceptor-acetylating)	Pyruvate[c] + Enzyme N6-(lipoyl)lysine[c] <=> CO2[c] + [Dihydrolipoyllysine-residue acetyltransferase] S-acetyldihydrolipoyllysine[c]	1.2.4.1	( 102594416 and 102583771 and 102606109 and 102601242 ) or ( 102602262 and 102604284 and 102602122 and 102588815 and 102588566 )	-1000	1000	NA	c
R02166	NADH:ubiquinone oxidoreductase	Acceptor[c] + Ubiquinol[c] <=> Reduced acceptor[c] + Ubiquinone[c]	1.6.5.3 1.6.99.3	( 102603210 ) or ( 102588211 )	-1000	1000	NA	c
R02706		Orthophosphate[c] + N-Acetyl-D-mannosamine[c] <=> H2O[c] + N-Acetyl-D-mannosamine 6-phosphate[c]	3.1.3.-	NA	-1000	1000	NA	c
R02984	dTDPglucose 4-epimerase	dTDP-glucose[c] <=> dTDP-galactose[c]	5.1.3.2	( 102577764 and 102577748 and 102580464 )	-1000	1000	NA	c
R03106	3-mercaptopyruvate:cyanide sulfurtransferase	Mercaptopyruvate[c] + Hydrogen cyanide[c] => Pyruvate[c] + Thiocyanate[c]	2.8.1.2	( 102606407 and 102588680 )	0	1000	NA	c
R03601	O3-Acetyl-L-serine acetate-lyase (adding hydrogen sulfide)	O-Acetyl-L-serine[c] + Selenide[c] <=> Acetate[c] + L-Selenocysteine[c]	2.5.1.47	( 102603277 and 102592568 and 102601819 and 102602372 and 102592225 and 102585362 and 102602714 and 102577740 and 102577558 ) or ( 102601315 and 102604154 )	-1000	1000	NA	c
R03899	N1-acetylspermine:oxygen oxidoreductase (3-acetamidopropanal-forming)	H2O[c] + Oxygen[c] + N1-Acetylspermine[c] => Hydrogen peroxide[c] + Spermidine[c] + 3-Acetamidopropanal[c]	1.5.3.13 1.5.3.17	NA	0	1000	NA	c
R04506	3alpha,7alpha-Dihydroxy-5beta-cholestan-26-al:NAD+ oxidoreductase	H2O[c] + NAD+[c] + 3alpha,7alpha-Dihydroxy-5beta-cholestan-26-al[c] <=> NADH[c] + H+[c] + 3alpha,7alpha-Dihydroxy-5beta-cholestanate[c]	1.2.1.3	( 102591315 and 102591095 and 102587253 and 102601322 and 102588058 and 102597448 and 102594797 and 102596127 ) or ( 102598345 )	-1000	1000	NA	c
R04633	D-Galactosyl-N-acetyl-D-galactosaminyl-(N-acetylneuraminyl)-D- galactosyl-D-glucosylceramide galactohydrolase	H2O[c] + D-Galactosyl-N-acetyl-D-galactosaminyl-(N-acetylneuraminyl)-D-galactosyl-D-glucosylceramide[c] <=> D-Galactose[c] + N-Acetyl-D-galactosaminyl-(N-acetylneuraminyl)-D-galactosyl-D-glucosylceramide[c]	3.2.1.23	( 102586853 )	-1000	1000	NA	c
R04771	ATP:L-selenomethione S-adenosyltransferase	H2O[c] + ATP[c] + L-Selenomethionine[c] <=> Orthophosphate[c] + Diphosphate[c] + Se-Adenosylselenomethionine[c]	2.5.1.6	( 102578902 and 102588511 and 102591461 and 102586863 )	-1000	1000	NA	c
R04805		NAD+[c] + 3alpha,7alpha,26-Trihydroxy-5beta-cholestane[c] <=> NADH[c] + H+[c] + 3alpha,7alpha-Dihydroxy-5beta-cholestan-26-al[c]	1.1.1.1	( 102599478 and 102585018 )	-1000	1000	NA	c
R04885		CO2[c] + 5,6-Dihydroxyindole[c] <=> 2-Carboxy-2,3-dihydro-5,6-dihydroxyindole[c]	4.1.1.-	NA	-1000	1000	NA	c
R04928	ATP:adenylylsulfate 3'-phosphotransferase	ATP[c] + Adenylylselenate[c] <=> ADP[c] + 3'-Phosphoadenylylselenate[c]	2.7.1.25	( 102602393 and 102594640 and 102588333 ) or ( 102593763 and 102593050 and 102593381 )	-1000	1000	NA	c
R04935	(5-L-glutamyl)-peptide:Se-Methylselenocysteine 5-glutamyltransferase	(5-L-Glutamyl)-peptide[c] + Se-Methyl-L-selenocysteine[c] <=> Peptide[c] + gamma-Glutamyl-Se-methylselenocysteine[c]	2.3.2.2	NA	-1000	1000	NA	c
R04945	O-Acetylhomoserine succinate-lyase (adding cysteine)	O-Acetyl-L-homoserine[c] + L-Selenocysteine[c] <=> Acetate[c] + L-Selenocystathionine[c]	2.5.1.48	( 102577457 and 102577796 and 102601571 )	-1000	1000	NA	c
R05035	S-Adenosyl-L-methionine:kaempferol 3-O-methyltransferase;	S-Adenosyl-L-methionine[c] + Kaempferol[c] <=> S-Adenosyl-L-homocysteine[c] + 3-Methoxyapigenin[c]	2.1.1.76	NA	-1000	1000	NA	c
R05576	(S)-3-Hydroxybutanoyl-CoA:NADP+ oxidoreductase	NADP+[c] + 3-Hydroxybutanoyl-CoA[c] <=> NADPH[c] + H+[c] + Acetoacetyl-CoA[c]	1.1.1.157	( 102593138 )	-1000	1000	NA	c
R05593		H2O[c] + 6-Oxo-2-hydroxycyclohexane-1-carboxyl-CoA[c] <=> 3-Hydroxypimeloyl-CoA[c]	3.1.2.-	NA	-1000	1000	NA	c
R05595		H2O[c] + Crotonoyl-CoA[c] <=> 3-Hydroxybutanoyl-CoA[c]	4.2.1.17	NA	-1000	1000	NA	c
R05923		Phosphatidylethanolamine[c] + G00140[c] <=> Diacylglycerol[c] + G00141[c]		( 102585809 and 102589397 ) or ( 102595821 )	-1000	1000	NA	c
R06015		G00015[c] + GDP-L-fucose[c] <=> G00178[c] + GDP[c]	2.4.1.214	( 102599085 and 102592560 )	-1000	1000	NA	c
R06087		H2O[c] + G00370[c] <=> D-Glucose[c] + D-Fructose[c]	3.2.1.20 3.2.1.48	( 102597879 and 102581005 )	-1000	1000	NA	c
R06088		H2O[c] + G00370[c] <=> alpha-D-Glucose[c] + beta-D-Fructose[c]	3.2.1.20 3.2.1.26 3.2.1.48	( 102597879 and 102581005 ) or ( 102591602 and 102604560 and 102604100 and 102577489 and 102604230 and 102581558 and 102595603 and 102595942 and 102594044 and 102584355 and 102603762 )	-1000	1000	NA	c
R06091		H2O[c] + Melibiose[c] <=> D-Glucose[c] + D-Galactose[c]	3.2.1.22	( 102582623 and 102601840 and 102601663 )	-1000	1000	NA	c
R06114		H2O[c] + Lactose[c] <=> D-Glucose[c] + D-Galactose[c]	3.2.1.23 3.2.1.108	( 102585159 )	-1000	1000	NA	c
R06223	squalene synthase	NADPH[c] + H+[c] + 2 trans,trans-Farnesyl diphosphate[c] => NADP+[c] + 2 Diphosphate[c] + Squalene[c]	2.5.1.21	( 102581159 and 102582345 and 102582647 and 102580869 )	0	1000	NA	c
R06585		NADPH[c] + Oxygen[c] + H+[c] + N-Hydroxy-L-tyrosine[c] <=> 2 H2O[c] + NADP+[c] + CO2[c] + (Z)-4-Hydroxyphenylacetaldehyde oxime[c]	1.14.13.41	NA	-1000	1000	NA	c
R07057	Linoleate:oxygen 9-oxidoreductase	Oxygen[c] + Linoleate[c] <=> 9(S)-HPODE[c]	1.13.11.34	( 102589305 and 102593728 and 102577714 and 102590626 and 102590288 and 102602192 and 102598541 and 102577615 and 102603362 and 102590972 and 102594942 and 102602528 )	-1000	1000	NA	c
R07267	(E)-octaprenyl-diphosphate:isopentenyl-diphosphate octaprenyltranstransferase	Isopentenyl diphosphate[c] + all-trans-Octaprenyl diphosphate[c] <=> Diphosphate[c] + all-trans-Nonaprenyl diphosphate[c]	2.5.1.84 2.5.1.85	( 102593674 )	-1000	1000	NA	c
R07270	prephytoene diphosphate:geranylgeranyl-diphosphate geranylgeranyltransferase	Prephytoene diphosphate[c] <=> Diphosphate[c] + Phytoene[c]	2.5.1.32	( 102589336 and 102603193 and 102593756 and 102587652 )	-1000	1000	NA	c
R08527	Arachidonate 5-lipoxygenase	Oxygen[c] + (5Z,8Z,11Z,14Z)-Icosatetraenoic acid[c] <=> H2O[c] + Leukotriene A4[c]	1.13.11.34	NA	-1000	1000	NA	c
R08717		H2O[c] + G00309[c] <=> D-Mannose[c] + G00319[c]	3.2.1.24	NA	-1000	1000	NA	c
R08718		H2O[c] + G00595[c] <=> D-Mannose[c] + G00971[c]	3.2.1.24	NA	-1000	1000	NA	c
R08754	dihydrogeranylgeranyl-diphosphate:NADP+ oxidoreductase	NADPH[c] + H+[c] + Geranylgeranyl diphosphate[c] <=> NADP+[c] + Dihydrogeranylgeranyl diphosphate[c]	1.3.1.-	( 102598599 and 102599900 )	-1000	1000	NA	c
R08755	tetrahydrogeranylgeranyl-diphosphate:NADP+ oxidoreductase	NADPH[c] + H+[c] + Dihydrogeranylgeranyl diphosphate[c] <=> NADP+[c] + Tetrahydrogeranylgeranyl diphosphate[c]	1.3.1.-	( 102598599 and 102599900 )	-1000	1000	NA	c
R08756	phytyl-diphosphate:NADP+ oxidoreductase	NADPH[c] + H+[c] + Tetrahydrogeranylgeranyl diphosphate[c] <=> NADP+[c] + Phytyl diphosphate[c]	1.3.1.-	( 102598599 and 102599900 )	-1000	1000	NA	c
R09009	UDP-L-arabinopyranose furanomutase	UDP-L-arabinose[c] <=> UDP-L-arabinofuranose[c]	5.4.99.-	( 102601908 and 102584052 and 102591845 and 102602978 and 102599359 and 102589020 and 102600369 )	-1000	1000	NA	c
R09074	N1-acetylspermidine:oxygen oxidoreductase (3-acetamidopropanal-forming)	H2O[c] + Oxygen[c] + N1-Acetylspermidine[c] => Hydrogen peroxide[c] + Putrescine[c] + 3-Acetamidopropanal[c]	1.5.3.13 1.5.3.17	NA	0	1000	NA	c
R09380	acyl-ACP:sn-glycerol-3-phosphate 1-O-acyltransferase	sn-Glycerol 3-phosphate[c] + Acyl-[acyl-carrier protein][c] <=> Acyl-carrier protein[c] + 1-Acyl-sn-glycerol 3-phosphate[c]	2.3.1.15	( 102582761 ) or ( 102587238 and 102604036 ) or ( 102586407 and 102604721 and 102598882 and 102588361 and 102587518 and 102603688 )	-1000	1000	NA	c
R09381	acyl-ACP:1-acyl-sn-glycerol-3-phosphate 2-O-acyltransferase	Acyl-[acyl-carrier protein][c] + 1-Acyl-sn-glycerol 3-phosphate[c] <=> Acyl-carrier protein[c] + Phosphatidate[c]	2.3.1.51	( 102588112 ) or ( 102595519 and 102595647 ) or ( 102606352 and 102586748 and 102596518 ) or ( 102591458 and 102584519 and 102596950 )	-1000	1000	NA	c
R09420	carbonyl reductase	NADPH[c] + H+[c] + 4-(N-Nitrosomethylamino)-1-(3-pyridyl)-1-butanone[c] <=> NADP+[c] + 4-(Methylnitrosamino)-1-(3-pyridyl)-1-butanol[c]	1.1.1.146 1.1.1.184 1.3.1.20	( 102587809 )	-1000	1000	NA	c
R00135		Peptide[c] + H2O[c] <=> L-Proline[c] + Peptide[c]	3.4.11.5	( 102589237 )	-1000	1000	NA	c	Gap fill KEGG sot
R00139		2'-Deoxy-5-hydroxymethylcytidine-5'-diphosphate[c] + ATP[c] <=> 2'-Deoxy-5-hydroxymethylcytidine-5'-triphosphate[c] + ADP[c]	2.7.4.6	( 102594235 and 102585774 and 102604726 and 102578209 and 102577440 and 102584638 )	-1000	1000	NA	c	Gap fill KEGG sot
R00156		ATP[c] + UDP[c] <=> ADP[c] + UTP[c]	2.7.4.6	( 102594235 and 102585774 and 102604726 and 102578209 and 102577440 and 102584638 )	-1000	1000	NA	c	Gap fill KEGG sot
R00174		ATP[c] + Pyridoxal[c] => ADP[c] + Pyridoxal phosphate[c]	2.7.1.35	( 102597669 )	0	1000	NA	c	Gap fill KEGG sot
R00181		AMP[c] + H2O[c] => IMP[c] + NH3[c]	3.5.4.17 3.5.4.6	( 102580386 and 102594921 )	0	1000	NA	c	Gap fill KEGG sot
R00188		Adenosine 3',5'-bisphosphate[c] + H2O[c] <=> AMP[c] + Orthophosphate[c]	3.1.3.7 3.1.3.97	( 102581737 and 102599046 and 102583745 and 102597844 ) or ( 102580633 ) or ( 102601366 )	-1000	1000	NA	c	Gap fill KEGG sot
R00235		ATP[c] + Acetate[c] + CoA[c] => AMP[c] + Diphosphate[c] + Acetyl-CoA[c]	6.2.1.1	( 102581384 and 102594153 )	0	1000	NA	c	Gap fill KEGG sot
R00239		ATP[c] + L-Glutamate[c] <=> ADP[c] + L-Glutamyl 5-phosphate[c]	2.7.2.11	( 102582423 and 102594541 )	-1000	1000	NA	c	Arginine and proline metabolism
R00256		L-Glutamine[c] + H2O[c] <=> L-Glutamate[c] + NH3[c]	1.4.7.1 6.3.5.4 6.3.5.2 3.5.1.2 6.3.5.5 6.3.4.2 1.4.1.13 4.3.3.6 3.5.1.38	( 102581397 ) or ( 102604705 and 102589678 )	-1000	1000	NA	c	Alanine, aspartate and glutamate metabolism
R00257		ATP[c] + Deamino-NAD+[c] + L-Glutamine[c] + H2O[c] => AMP[c] + Diphosphate[c] + NAD+[c] + L-Glutamate[c]	6.3.5.1	( 102598127 )	0	1000	NA	c	Nicotinate and nicotinamide metabolism
R00267		Isocitrate[c] + NADP+[c] <=> 2-Oxoglutarate[c] + CO2[c] + NADPH[c] + H+[c]	1.1.1.42	( 102598317 and 102591365 and 102578331 )	-1000	1000	NA	c	Gap fill KEGG sot
R00308		1,3-beta-D-Glucan[c] + H2O[c] => D-Glucose[c] + 1,3-beta-D-Glucan[c]	3.2.1.39	( 102600683 and 102581946 and 102581557 ) or ( 102601178 ) or ( 102588604 and 102594923 and 102597712 and 102584756 and 102591150 )	0	1000	NA	c	Starch and sucrose metabolism
R00330		ATP[c] + GDP[c] <=> ADP[c] + GTP[c]	2.7.4.6	( 102594235 and 102585774 and 102604726 and 102578209 and 102577440 and 102584638 )	-1000	1000	NA	c	Gap fill KEGG sot
R00375		dATP[c] + DNA[c] <=> Diphosphate[c] + DNA[c]	2.7.7.7	( 102587331 ) or ( 102588311 ) or ( 102599922 ) or ( 102581718 ) or ( 102603585 ) or ( 102604894 ) or ( 102602022 ) or ( 102581629 ) or ( 102590488 ) or ( 102599578 ) or ( 102581685 ) or ( 102605871 and 102606360 )	-1000	1000	NA	c	Gap fill KEGG sot
R00376		dGTP[c] + DNA[c] <=> Diphosphate[c] + DNA[c]	2.7.7.7	( 102587331 ) or ( 102588311 ) or ( 102599922 ) or ( 102581718 ) or ( 102603585 ) or ( 102604894 ) or ( 102602022 ) or ( 102581629 ) or ( 102590488 ) or ( 102599578 ) or ( 102581685 ) or ( 102605871 and 102606360 )	-1000	1000	NA	c	Gap fill KEGG sot
R00377		dCTP[c] + DNA[c] <=> Diphosphate[c] + DNA[c]	2.7.7.7	( 102587331 ) or ( 102588311 ) or ( 102599922 ) or ( 102581718 ) or ( 102603585 ) or ( 102604894 ) or ( 102602022 ) or ( 102581629 ) or ( 102590488 ) or ( 102599578 ) or ( 102581685 ) or ( 102605871 and 102606360 )	-1000	1000	NA	c	Gap fill KEGG sot
R00378		dTTP[c] + DNA[c] <=> Diphosphate[c] + DNA[c]	2.7.7.7	( 102587331 ) or ( 102588311 ) or ( 102599922 ) or ( 102581718 ) or ( 102603585 ) or ( 102604894 ) or ( 102602022 ) or ( 102581629 ) or ( 102590488 ) or ( 102599578 ) or ( 102581685 ) or ( 102605871 and 102606360 )	-1000	1000	NA	c	Gap fill KEGG sot
R00381		ATP[c] + DNA(n)[c] + 5'-Phospho-DNA(m)[c] <=> AMP[c] + Diphosphate[c] + DNA(n+m)[c]	6.5.1.6 6.5.1.1 6.5.1.7	( 102604298 and 102603887 ) or ( 102578397 )	-1000	1000	NA	c	Gap fill KEGG sot
R00382		NAD+[c] + DNA(n)[c] + 5'-Phospho-DNA(m)[c] <=> AMP[c] + Nicotinamide D-ribonucleotide[c] + DNA(n+m)[c]	6.5.1.2 6.5.1.6	( 102604298 and 102603887 )	-1000	1000	NA	c	Gap fill KEGG sot
R00435		ATP[c] + RNA[c] <=> Diphosphate[c] + RNA[c]	2.7.7.6 2.7.7.19 2.7.7.48	( 102592134 ) or ( 102582939 ) or ( 102579628 ) or ( 102603859 ) or ( 102578707 and 107062567 and 107063207 and 107063215 ) or ( 102598466 and 102596451 ) or ( 102581010 ) or ( 102581537 and 102592899 ) or ( 102598724 ) or ( 102583025 and 102594456 and 102590980 and 107061272 ) or ( 102596627 and 102597013 and 102590791 and 102585816 and 102590023 ) or ( 102584130 ) or ( 102590696 ) or ( 10259006…	-1000	1000	NA	c	Purine metabolism
R00437		RNA[c] + Orthophosphate[c] <=> RNA[c] + ADP[c]	2.7.7.8	( 102598659 and 102599047 )	-1000	1000	NA	c	Gap fill KEGG sot
R00438		RNA[c] + Orthophosphate[c] <=> RNA[c] + UDP[c]	2.7.7.8	( 102598659 and 102599047 )	-1000	1000	NA	c	Pyrimidine metabolism
R00439		RNA[c] + Orthophosphate[c] <=> RNA[c] + GDP[c]	2.7.7.8	( 102598659 and 102599047 )	-1000	1000	NA	c	Purine metabolism
R00440		RNA[c] + Orthophosphate[c] <=> RNA[c] + CDP[c]	2.7.7.8	( 102598659 and 102599047 )	-1000	1000	NA	c	Pyrimidine metabolism
R00441		GTP[c] + RNA[c] <=> Diphosphate[c] + RNA[c]	2.7.7.48 2.7.7.6	( 102592134 ) or ( 102582939 ) or ( 102579628 ) or ( 102603859 ) or ( 102578707 and 107062567 and 107063207 and 107063215 ) or ( 102598466 and 102596451 ) or ( 102581010 ) or ( 102581537 and 102592899 ) or ( 102598724 ) or ( 102583025 and 102594456 and 102590980 and 107061272 ) or ( 102596627 and 102597013 and 102590791 and 102585816 and 102590023 ) or ( 102584130 ) or ( 102590696 ) or ( 10259006…	-1000	1000	NA	c	Gap fill KEGG sot
R00442		CTP[c] + RNA[c] <=> Diphosphate[c] + RNA[c]	2.7.7.6 2.7.7.48	( 102592134 ) or ( 102582939 ) or ( 102579628 ) or ( 102603859 ) or ( 102578707 and 107062567 and 107063207 and 107063215 ) or ( 102598466 and 102596451 ) or ( 102581010 ) or ( 102581537 and 102592899 ) or ( 102598724 ) or ( 102583025 and 102594456 and 102590980 and 107061272 ) or ( 102596627 and 102597013 and 102590791 and 102585816 and 102590023 ) or ( 102584130 ) or ( 102590696 ) or ( 10259006…	-1000	1000	NA	c	Pyrimidine metabolism
R00443		UTP[c] + RNA[c] <=> Diphosphate[c] + RNA[c]	2.7.7.52 2.7.7.6 2.7.7.48	( 102592134 ) or ( 102582939 ) or ( 102579628 ) or ( 102603859 ) or ( 102578707 and 107062567 and 107063207 and 107063215 ) or ( 102598466 and 102596451 ) or ( 102581010 ) or ( 102581537 and 102592899 ) or ( 102598724 ) or ( 102583025 and 102594456 and 102590980 and 107061272 ) or ( 102596627 and 102597013 and 102590791 and 102585816 and 102590023 ) or ( 102584130 ) or ( 102590696 ) or ( 10259006…	-1000	1000	NA	c	Pyrimidine metabolism
R00465		Glycolate[c] + NADP+[c] <=> Glyoxylate[c] + NADPH[c] + H+[c]	1.1.1.79	( 102584035 and 102599245 )	-1000	1000	NA	c	Glyoxylate and dicarboxylate metabolism
R00481		L-Aspartate[c] + Oxygen[c] => Iminoaspartate[c] + Hydrogen peroxide[c]	1.4.3.16	( 102588548 )	0	1000	NA	c	Nicotinate and nicotinamide metabolism
R00566		L-Arginine[c] => Agmatine[c] + CO2[c]	4.1.1.19	( 102596487 and 102600980 )	0	1000	NA	c	Gap fill KEGG sot
R00570		ATP[c] + CDP[c] <=> ADP[c] + CTP[c]	2.7.4.6	( 102594235 and 102585774 and 102604726 and 102578209 and 102577440 and 102584638 )	-1000	1000	NA	c	Gap fill KEGG sot
R00597		S-Adenosyl-L-methionine[c] + tRNA guanine[c] <=> S-Adenosyl-L-homocysteine[c] + tRNA containing N1-methylguanine[c]	2.1.1.228	( 102585129 and 102602194 )	-1000	1000	NA	c	Gap fill KEGG sot
R00623		Primary alcohol[c] + NAD+[c] <=> Aldehyde[c] + NADH[c] + H+[c]	1.1.1.1 1.1.1.71	( 102599478 and 102585018 ) or ( 102583926 and 102584141 and 102589498 and 102581826 and 102583366 and 102577476 and 102583816 and 102591308 ) or ( 102577519 and 102597889 and 107060714 )	-1000	1000	NA	c	Gap fill KEGG sot
R00631		Aldehyde[c] + NAD+[c] + H2O[c] <=> Fatty acid[c] + NADH[c] + H+[c]	1.2.1.3 1.2.1.5	( 102591315 and 102591095 and 102587253 and 102601322 and 102588058 and 102597448 and 102594797 and 102596127 ) or ( 102598345 )	-1000	1000	NA	c	Gap fill KEGG sot
R00654		L-Methionine[c] + H2O[c] => Methanethiol[c] + NH3[c] + 2-Oxobutanoate[c]	4.4.1.11	( 102589744 and 102601278 )	0	1000	NA	c	Gap fill KEGG sot
R00658		2-Phospho-D-glycerate[c] <=> Phosphoenolpyruvate[c] + H2O[c]	4.2.1.11	( 102595588 and 102602244 and 102581539 and 102595943 )	-1000	1000	NA	c	Gap fill KEGG sot
R00706		3-Oxopropanoate[c] + CoA[c] + NADP+[c] <=> Acetyl-CoA[c] + CO2[c] + NADPH[c] + H+[c]	1.2.1.18	( 102600700 and 102584416 )	-1000	1000	NA	c	Gap fill KEGG sot
R00722		ATP[c] + IDP[c] <=> ADP[c] + ITP[c]	2.7.4.6	( 102594235 and 102585774 and 102604726 and 102578209 and 102577440 and 102584638 )	-1000	1000	NA	c	Gap fill KEGG sot
R00733		L-Arogenate[c] + NADP+[c] <=> L-Tyrosine[c] + CO2[c] + NADPH[c] + H+[c]	1.3.1.78 1.3.1.79	( 102587993 and 102579802 and 102605098 )	-1000	1000	NA	c	Phenylalanine, tyrosine and tryptophan biosynthesis
R00796		Nitrite[c] + NADP+[c] + H2O[c] <=> Nitrate[c] + NADPH[c] + H+[c]	1.7.1.3 1.7.1.2	( 102577728 )	-1000	1000	NA	c	Gap fill KEGG sot
R00835		D-Glucose 6-phosphate[c] + NADP+[c] <=> D-Glucono-1,5-lactone 6-phosphate[c] + NADPH[c] + H+[c]	1.1.1.49 1.1.1.363	( 102594145 and 102595038 and 102592547 and 102597484 )	-1000	1000	NA	c	Gap fill KEGG sot
R00936		Tetrahydrofolate[c] + NAD+[c] <=> Dihydrofolate[c] + NADH[c] + H+[c]	1.5.1.3	( 102593228 )	-1000	1000	NA	c	One carbon pool by folate
R00937		Tetrahydrofolate[c] + 2 NAD+[c] <=> Folate[c] + 2 NADH[c] + 2 H+[c]	1.5.1.3	( 102593228 )	-1000	1000	NA	c	One carbon pool by folate
R00939		Tetrahydrofolate[c] + NADP+[c] <=> Dihydrofolate[c] + NADPH[c] + H+[c]	1.5.1.3	( 102593228 )	-1000	1000	NA	c	One carbon pool by folate
R00940		Tetrahydrofolate[c] + 2 NADP+[c] <=> Folate[c] + 2 NADPH[c] + 2 H+[c]	1.5.1.3	( 102593228 )	-1000	1000	NA	c	One carbon pool by folate
R00943		Tetrahydrofolate[c] + Formate[c] + ATP[c] => ADP[c] + Orthophosphate[c] + 10-Formyltetrahydrofolate[c]	6.3.4.3	( 102587729 )	0	1000	NA	c	Gap fill KEGG sot
R00966		UMP[c] + Diphosphate[c] <=> Uracil[c] + 5-Phospho-alpha-D-ribose 1-diphosphate[c]	2.4.2.9	( 102592632 )	-1000	1000	NA	c	Gap fill KEGG sot
R01059		ATP[c] + D-Glyceraldehyde[c] => ADP[c] + D-Glyceraldehyde 3-phosphate[c]	2.7.1.28	( 102592901 )	0	1000	NA	c	Gap fill KEGG sot
R01067		D-Fructose 6-phosphate[c] + D-Glyceraldehyde 3-phosphate[c] => D-Erythrose 4-phosphate[c] + D-Xylulose 5-phosphate[c]	2.2.1.1	( 102591899 and 102588555 and 102603108 )	0	1000	NA	c	Gap fill KEGG sot
R01074		ATP[c] + Biotin[c] <=> Diphosphate[c] + Biotinyl-5'-AMP[c]	6.2.1.11 6.3.4.9 6.3.4.15 6.3.4.11 6.3.4.10	( 102584525 )	-1000	1000	NA	c	Gap fill KEGG sot
R01080		Uridine[c] + H2O[c] => Uracil[c] + D-Ribose[c]	3.2.2.3	( 102606026 )	0	1000	NA	c	Gap fill KEGG sot
R01085		3-Fumarylpyruvate[c] + H2O[c] => Fumarate[c] + Pyruvate[c]	3.7.1.5 3.7.1.20	( 102590064 )	0	1000	NA	c	Gap fill KEGG sot
R01137		ATP[c] + dADP[c] <=> ADP[c] + dATP[c]	2.7.4.6	( 102594235 and 102585774 and 102604726 and 102578209 and 102577440 and 102584638 )	-1000	1000	NA	c	Gap fill KEGG sot
R01152		N-Carbamoylputrescine[c] + H2O[c] <=> Putrescine[c] + CO2[c] + NH3[c]	3.5.1.53	( 102600318 )	-1000	1000	NA	c	Gap fill KEGG sot
R01153		S-Adenosyl-L-methionine[c] + Putrescine[c] <=> S-Adenosyl-L-homocysteine[c] + N-Methylputrescine[c]	2.1.1.53	( 102580415 and 102598629 )	-1000	1000	NA	c	Gap fill KEGG sot
R01158		L-Histidinol[c] + 2 NAD+[c] + H2O[c] => L-Histidine[c] + 2 NADH[c] + 2 H+[c]	1.1.1.23	( 102590460 )	0	1000	NA	c	Gap fill KEGG sot
R01206		Chitin[c] + H2O[c] <=> N-Acetyl-D-glucosamine[c] + Chitin[c]	3.2.1.14	( 102577789 and 102589117 and 102580398 and 102588791 and 102589443 and 102590998 and 102587337 and 102599450 and 102600109 and 102583127 and 102589707 and 102590039 and 102591716 and 102589770 and 102590097 and 102583535 and 102580604 and 102579092 and 102590164 and 107059447 and 102580741 and 107059944 and 102592970 )	-1000	1000	NA	c	Gap fill KEGG sot
R01224		5-Methyltetrahydrofolate[c] + NADP+[c] <=> 5,10-Methylenetetrahydrofolate[c] + NADPH[c] + H+[c]	1.5.1.20	( 102598073 and 102596086 )	-1000	1000	NA	c	One carbon pool by folate
R01267		L-Asparagine[c] <=> 3-Cyano-L-alanine[c] + H2O[c]	4.2.1.65 3.5.5.4	( 102595618 )	-1000	1000	NA	c	Cyanoamino acid metabolism
R01324		Citrate[c] <=> Isocitrate[c]	4.2.1.3	( 102579951 and 102589351 and 102587698 )	-1000	1000	NA	c	Carbon metabolism
R01370		Phenyllactate[c] + NAD+[c] <=> Phenylpyruvate[c] + NADH[c] + H+[c]	1.1.1.222 1.1.1.237	( 102590277 )	-1000	1000	NA	c	Gap fill KEGG sot
R01373		Prephenate[c] <=> Phenylpyruvate[c] + H2O[c] + CO2[c]	4.2.1.91 4.2.1.51	( 102599157 and 102599370 and 102579641 and 102602486 )	-1000	1000	NA	c	Phenylalanine, tyrosine and tryptophan biosynthesis
R01378		Phenylpyruvate[c] <=> 2-Hydroxy-3-phenylpropenoate[c]	5.3.2.1	( 102602878 and 102582498 )	-1000	1000	NA	c	Gap fill KEGG sot
R01386		UDP-glucuronate[c] => UDP-apiose[c] + CO2[c]		( 102577867 and 102597534 and 102587281 )	0	1000	NA	c	Gap fill KEGG sot
R01395		ATP[c] + Carbamate[c] <=> ADP[c] + Carbamoyl phosphate[c]	2.7.2.2 6.3.5.5	( 102581397 ) or ( 102604705 and 102589678 )	-1000	1000	NA	c	Gap fill KEGG sot
R01404		Acyl-[acyl-carrier protein][c] + NADP+[c] <=> trans-2,3-Dehydroacyl-[acyl-carrier protein][c] + NADPH[c] + H+[c]	1.3.1.10 1.3.1.39 1.3.1.104	( 102606380 and 102593496 )	-1000	1000	NA	c	Gap fill KEGG sot
R01409		Cyanohydrin[c] <=> Cyanide ion[c] + Aldehyde[c]	4.1.2.47 4.1.2.10 4.1.2.11	( 102580581 )	-1000	1000	NA	c	Gap fill KEGG sot
R01421		Benzoyl phosphate[c] + H2O[c] <=> Benzoate[c] + Orthophosphate[c]	3.6.1.7	( 102603974 )	-1000	1000	NA	c	Gap fill KEGG sot
R01432		D-Xylose[c] <=> D-Xylulose[c]	5.3.1.5	( 102582159 )	-1000	1000	NA	c	Pentose and glucuronate interconversions
R01433		D-Xylose[c] + 1,4-beta-D-Xylan[c] <=> 1,4-beta-D-Xylan[c] + H2O[c]	3.2.1.37	( 102598234 and 102589670 )	-1000	1000	NA	c	Gap fill KEGG sot
R01515		3-Phospho-D-glyceroyl phosphate[c] + H2O[c] <=> 3-Phospho-D-glycerate[c] + Orthophosphate[c]	3.6.1.7	( 102603974 )	-1000	1000	NA	c	Gap fill KEGG sot
R01523		ATP[c] + D-Ribulose 5-phosphate[c] => ADP[c] + D-Ribulose 1,5-bisphosphate[c]	2.7.1.19	( 102591470 )	0	1000	NA	c	Gap fill KEGG sot
R01530		D-Arabinose 5-phosphate[c] <=> D-Ribulose 5-phosphate[c]	5.3.1.13	( 102605498 )	-1000	1000	NA	c	Gap fill KEGG sot
R01641		Sedoheptulose 7-phosphate[c] + D-Glyceraldehyde 3-phosphate[c] <=> D-Ribose 5-phosphate[c] + D-Xylulose 5-phosphate[c]	2.2.1.1	( 102591899 and 102588555 and 102603108 )	-1000	1000	NA	c	Gap fill KEGG sot
R01667		dCDP[c] + H2O[c] <=> dCMP[c] + Orthophosphate[c]	3.6.1.12	( 102593064 and 102589138 and 102581660 )	-1000	1000	NA	c	Gap fill KEGG sot
R01668		dCTP[c] + H2O[c] => dCMP[c] + Diphosphate[c]	3.6.1.65 3.6.1.12	( 102593064 and 102589138 and 102581660 )	0	1000	NA	c	Gap fill KEGG sot
R01724		Nicotinate D-ribonucleotide[c] + Diphosphate[c] + ADP[c] + Orthophosphate[c] <=> Nicotinate[c] + 5-Phospho-alpha-D-ribose 1-diphosphate[c] + ATP[c] + H2O[c] + H+[c]	6.3.4.21	( 102587000 and 102592075 )	-1000	1000	NA	c	Gap fill KEGG sot
R03078		UDP-L-arabinofuranose[c] + Arabinan[c] <=> Arabinan[c] + UDP[c]			-1000	1000	NA	c	Gap fill KEGG sot
R01762		Arabinan[c] + H2O[c] <=> Arabinan[c] + L-Arabinose[c]	3.2.1.55	( 102584490 and 102581676 )	-1000	1000	NA	c	Gap fill KEGG sot
R01819		D-Mannose 6-phosphate[c] <=> beta-D-Fructose 6-phosphate[c]	5.3.1.8	( 102590805 and 102602821 and 102580489 )	-1000	1000	NA	c	Gap fill KEGG sot
R01830		beta-D-Fructose 6-phosphate[c] + D-Glyceraldehyde 3-phosphate[c] <=> D-Erythrose 4-phosphate[c] + D-Xylulose 5-phosphate[c]	2.2.1.1	( 102591899 and 102588555 and 102603108 )	-1000	1000	NA	c	Gap fill KEGG sot
R01857		ATP[c] + dGDP[c] <=> ADP[c] + dGTP[c]	2.7.4.6	( 102594235 and 102585774 and 102604726 and 102578209 and 102577440 and 102584638 )	-1000	1000	NA	c	Purine metabolism
R01896		Xylitol[c] + NAD+[c] <=> D-Xylulose[c] + NADH[c] + H+[c]	1.1.1.9 1.1.1.14	( 102595131 and 102602218 )	-1000	1000	NA	c	Gap fill KEGG sot
R01909		ATP[c] + Pyridoxine[c] => ADP[c] + Pyridoxine phosphate[c]	2.7.1.35	( 102597669 )	0	1000	NA	c	Gap fill KEGG sot
R01933		2-Oxoadipate[c] + CoA[c] + NAD+[c] <=> Glutaryl-CoA[c] + CO2[c] + NADH[c] + H+[c]	1.2.4.2 1.8.1.4 2.3.1.61	( 102591883 and 102603826 )	-1000	1000	NA	c	Gap fill KEGG sot
R01943		ATP[c] + Caffeate[c] + CoA[c] => AMP[c] + Diphosphate[c] + Caffeoyl-CoA[c]	6.2.1.12	( 102597265 and 102584603 and 102581073 and 102590237 and 102596056 and 102594991 and 102589212 and 102589793 )	0	1000	NA	c	Gap fill KEGG sot
R01980		ATP[c] + D-Galacturonate[c] => ADP[c] + 1-Phospho-alpha-D-galacturonate[c]	2.7.1.44	( 102596497 )	0	1000	NA	c	Gap fill KEGG sot
R02050		(R)-3-Amino-2-methylpropanoate[c] + Pyruvate[c] => 2-Methyl-3-oxopropanoate[c] + L-Alanine[c]	2.6.1.40	( 102589300 and 102582419 )	0	1000	NA	c	Gap fill KEGG sot
R02078		3,4-Dihydroxy-L-phenylalanine[c] + L-Tyrosine[c] + Oxygen[c] <=> Dopaquinone[c] + 3,4-Dihydroxy-L-phenylalanine[c] + H2O[c]	1.14.18.1 1.10.3.1	( 102605738 and 102577727 and 102604380 and 102580718 )	-1000	1000	NA	c	Gap fill KEGG sot
R02093		ATP[c] + dTDP[c] <=> ADP[c] + dTTP[c]	2.7.4.6	( 102594235 and 102585774 and 102604726 and 102578209 and 102577440 and 102584638 )	-1000	1000	NA	c	Gap fill KEGG sot
R02102		dUMP[c] + H2O[c] <=> Deoxyuridine[c] + Orthophosphate[c]	3.1.3.5 3.1.3.89	( 102603608 and 102604165 ) or ( 102599953 and 102600953 and 102588933 and 102581587 and 102583687 )	-1000	1000	NA	c	Gap fill KEGG sot
R02175		2-Hexaprenyl-3-methyl-5-hydroxy-6-methoxy-1,4-benzoquinone[c] + S-Adenosyl-L-methionine[c] <=> Ubiquinone-6[c] + S-Adenosyl-L-homocysteine[c]	2.1.1.64	( 102594881 )	-1000	1000	NA	c	Gap fill KEGG sot
R02194		ATP[c] + Ferulate[c] + CoA[c] => AMP[c] + Diphosphate[c] + Feruloyl-CoA[c]	6.2.1.12	( 102597265 and 102584603 and 102581073 and 102590237 and 102596056 and 102594991 and 102589212 and 102589793 )	0	1000	NA	c	Gap fill KEGG sot
R02208		5alpha-Pregnane-3,20-dione[c] + NADP+[c] <=> Progesterone[c] + NADPH[c] + H+[c]	1.3.1.22	( 102597141 )	-1000	1000	NA	c	Gap fill KEGG sot
R02221		ATP[c] + Sinapate[c] + CoA[c] => AMP[c] + Diphosphate[c] + Sinapoyl-CoA[c]	6.2.1.12	( 102597265 and 102584603 and 102581073 and 102590237 and 102596056 and 102594991 and 102589212 and 102589793 )	0	1000	NA	c	Gap fill KEGG sot
R02235		Dihydrofolate[c] + NAD+[c] <=> Folate[c] + NADH[c] + H+[c]	1.5.1.3	( 102593228 )	-1000	1000	NA	c	One carbon pool by folate
R02236		Dihydrofolate[c] + NADP+[c] <=> Folate[c] + NADPH[c] + H+[c]	1.5.1.3	( 102593228 )	-1000	1000	NA	c	One carbon pool by folate
R02326		ATP[c] + dCDP[c] <=> ADP[c] + dCTP[c]	2.7.4.6	( 102594235 and 102585774 and 102604726 and 102578209 and 102577440 and 102584638 )	-1000	1000	NA	c	Gap fill KEGG sot
R02331		ATP[c] + dUDP[c] <=> ADP[c] + dUTP[c]	2.7.4.6	( 102594235 and 102585774 and 102604726 and 102578209 and 102577440 and 102584638 )	-1000	1000	NA	c	Pyrimidine metabolism
R02334		Chitin[c] + H2O[c] <=> Chitobiose[c] + Chitin[c]	3.2.1.14	( 102577789 and 102589117 and 102580398 and 102588791 and 102589443 and 102590998 and 102587337 and 102599450 and 102600109 and 102583127 and 102589707 and 102590039 and 102591716 and 102589770 and 102590097 and 102583535 and 102580604 and 102579092 and 102590164 and 107059447 and 102580741 and 107059944 and 102592970 )	-1000	1000	NA	c	Gap fill KEGG sot
R02353		Estradiol-17beta[c] + NADP+[c] <=> Estrone[c] + NADPH[c] + H+[c]	1.1.1.51 1.1.1.62	( 102588615 and 102596383 )	-1000	1000	NA	c	Gap fill KEGG sot
R02360		Pectate[c] + H2O[c] <=> Digalacturonate[c] + Pectate[c]	3.2.1.15	( 102598444 and 102582315 and 102585640 and 102585301 and 102591025 and 102598783 and 102582654 and 107059396 and 102596904 and 102597224 and 102582988 and 102591686 and 102592358 and 102604993 )	-1000	1000	NA	c	Gap fill KEGG sot
R02366		Acyl-CoA[c] + Retinol[c] <=> CoA[c] + Retinyl ester[c]	2.3.1.76	( 102593515 and 102592250 )	-1000	1000	NA	c	Gap fill KEGG sot
R02367		Palmitoyl-CoA[c] + Retinol[c] => CoA[c] + Retinyl palmitate[c]	2.3.1.76	( 102593515 and 102592250 )	0	1000	NA	c	Gap fill KEGG sot
R02382		Tyramine[c] + H2O[c] + Oxygen[c] => 4-Hydroxyphenylacetaldehyde[c] + NH3[c] + Hydrogen peroxide[c]	1.4.9.2 1.4.3.4 1.4.3.21	( 102591556 and 102600413 and 102605322 and 102584319 and 102586593 and 102578904 and 102580758 and 102586410 and 102603512 and 102583802 and 102581835 )	0	1000	NA	c	Gap fill KEGG sot
R02423		Allantoate[c] + H2O[c] <=> (S)-Ureidoglycine[c] + NH3[c] + CO2[c]	3.5.3.9	( 102578297 )	-1000	1000	NA	c	Gap fill KEGG sot
R02493		ATP[c] + Pyridoxamine[c] => ADP[c] + Pyridoxamine phosphate[c]	2.7.1.35	( 102597669 )	0	1000	NA	c	Gap fill KEGG sot
R02497		Dihydrotestosterone[c] + NADP+[c] <=> Testosterone[c] + NADPH[c] + H+[c]	1.3.1.22	( 102597141 )	-1000	1000	NA	c	Gap fill KEGG sot
R02519		Homogentisate[c] + Oxygen[c] <=> 4-Maleylacetoacetate[c]	1.13.11.5	( 102579798 )	-1000	1000	NA	c	Tyrosine metabolism
R02540		2-Phenylacetamide[c] + H2O[c] => Phenylacetic acid[c] + NH3[c]	3.5.1.4	( 102592174 and 102579686 and 107063080 )	0	1000	NA	c	Gap fill KEGG sot
R02565		Betaine aldehyde[c] + NAD+[c] + H2O[c] <=> Betaine[c] + NADH[c] + 2 H+[c]	1.2.1.8	( 102581509 and 102598406 ) or ( 102598345 )	-1000	1000	NA	c	Gap fill KEGG sot
R02566		Betaine aldehyde[c] + NADP+[c] + H2O[c] <=> Betaine[c] + NADPH[c] + 2 H+[c]	1.2.1.8	( 102581509 and 102598406 ) or ( 102598345 )	-1000	1000	NA	c	Gap fill KEGG sot
R02581		Prostaglandin F2alpha[c] + NADP+[c] <=> Prostaglandin E2[c] + NADPH[c] + H+[c]	1.1.1.184 1.1.1.189	( 102587809 )	-1000	1000	NA	c	Gap fill KEGG sot
R02613		Phenethylamine[c] + Oxygen[c] + H2O[c] <=> Phenylacetaldehyde[c] + NH3[c] + Hydrogen peroxide[c]	1.4.3.21 1.4.3.4	( 102591556 and 102600413 and 102605322 and 102584319 and 102586593 and 102578904 and 102580758 and 102586410 and 102603512 and 102583802 and 102581835 )	-1000	1000	NA	c	Gap fill KEGG sot
R02671		3-Hydroxyanthranilate[c] + S-Adenosyl-L-methionine[c] <=> 3-Methoxyanthranilate[c] + S-Adenosyl-L-homocysteine[c]		( 102580690 and 102603182 and 102598737 )	-1000	1000	NA	c	Gap fill KEGG sot
R02811		Cyanohydrin[c] <=> Ketone[c] + Cyanide ion[c]	4.1.2.10 4.1.2.47 4.1.2.11 4.1.2.46	( 102580581 )	-1000	1000	NA	c	Gap fill KEGG sot
R02873		Squalene[c] + Reduced acceptor[c] + Oxygen[c] <=> (S)-2,3-Epoxysqualene[c] + Acceptor[c] + H2O[c]	1.14.14.17	( 102585235 and 102579136 )	-1000	1000	NA	c	Gap fill KEGG sot
R02912		Serotonin[c] + 5-Methyltetrahydrofolate[c] <=> 5-Methoxytryptamine[c] + Tetrahydrofolate[c]		( 102580690 and 102603182 and 102598737 )	-1000	1000	NA	c	Gap fill KEGG sot
R03024		4-Nitrophenyl phosphate[c] + H2O[c] <=> 4-Nitrophenol[c] + Orthophosphate[c]	3.1.3.1 3.1.3.2 3.1.3.41	( 102582148 )	-1000	1000	NA	c	Gap fill KEGG sot
R03038		ATP[c] + L-Alanine[c] + tRNA(Ala)[c] <=> AMP[c] + Diphosphate[c] + L-Alanyl-tRNA[c]	6.1.1.7	( 102579285 and 102591893 )	-1000	1000	NA	c	Gap fill KEGG sot
R03055		(R)-5,6-Dihydrothymine[c] + H2O[c] => (R)-3-Ureidoisobutyrate[c]	3.5.2.2	( 102588501 )	0	1000	NA	c	Gap fill KEGG sot
R03077		UTP[c] + beta-L-Arabinose 1-phosphate[c] <=> Diphosphate[c] + UDP-L-arabinose[c]	2.7.7.64	( 102596087 )	-1000	1000	NA	c	Gap fill KEGG sot
R03103		L-2-Aminoadipate 6-semialdehyde[c] + NADP+[c] + H2O[c] <=> L-2-Aminoadipate[c] + NADPH[c] + H+[c]	1.2.1.31	( 102598345 )	-1000	1000	NA	c	Gap fill KEGG sot
R03139		1,3-Diaminopropane[c] + Oxygen[c] + H2O[c] => 3-Aminopropanal[c] + NH3[c] + Hydrogen peroxide[c]	1.4.3.21 1.4.3.22	( 102591556 and 102600413 and 102605322 and 102584319 and 102586593 and 102578904 and 102580758 and 102586410 and 102603512 and 102583802 and 102581835 )	0	1000	NA	c	Gap fill KEGG sot
R03180		4-Guanidinobutanamide[c] + H2O[c] => 4-Guanidinobutanoate[c] + NH3[c]	3.5.1.4	( 102592174 and 102579686 and 107063080 )	0	1000	NA	c	Gap fill KEGG sot
R03182		ATP[c] + 7,8-Diaminononanoate[c] + CO2[c] <=> ADP[c] + Orthophosphate[c] + Dethiobiotin[c]	6.3.3.3	( 102579954 )	-1000	1000	NA	c	Gap fill KEGG sot
R03231		S-Adenosyl-L-methionine[c] + 8-Amino-7-oxononanoate[c] <=> S-Adenosyl-4-methylthio-2-oxobutanoate[c] + 7,8-Diaminononanoate[c]	2.6.1.62	( 102579954 )	-1000	1000	NA	c	Gap fill KEGG sot
R03254		3-Deoxy-D-manno-octulosonate 8-phosphate[c] + Orthophosphate[c] <=> Phosphoenolpyruvate[c] + D-Arabinose 5-phosphate[c] + H2O[c]	2.5.1.55	( 102602925 )	-1000	1000	NA	c	Gap fill KEGG sot
R03342		3-(4-Hydroxyphenyl)pyruvate[c] <=> 2-Hydroxy-3-(4-hydroxyphenyl)propenoate[c]	5.3.2.1	( 102602878 and 102582498 )	-1000	1000	NA	c	Gap fill KEGG sot
R03363		1-Phosphatidyl-1D-myo-inositol 3-phosphate[c] + H2O[c] <=> 1-Phosphatidyl-D-myo-inositol[c] + Orthophosphate[c]	3.1.3.67 3.1.3.64	( 102605570 and 102604410 and 102581182 )	-1000	1000	NA	c	Inositol phosphate metabolism
R03373		3-(3,4-Dihydroxyphenyl)lactate[c] + NAD+[c] <=> 3-(3,4-Dihydroxyphenyl)pyruvate[c] + NADH[c] + H+[c]	1.1.1.237	( 102590277 )	-1000	1000	NA	c	Gap fill KEGG sot
R03383		Methylmalonate[c] + CoA[c] + ATP[c] <=> (R)-Methylmalonyl-CoA[c] + AMP[c] + Diphosphate[c]		( 102592845 )	-1000	1000	NA	c	Gap fill KEGG sot
R03425		Glycine[c] + Lipoylprotein[c] <=> S-Aminomethyldihydrolipoylprotein[c] + CO2[c]	1.4.4.2	( 102601213 )	-1000	1000	NA	c	Gap fill KEGG sot
R03509		N-(5-Phospho-D-ribosyl)anthranilate[c] <=> 1-(2-Carboxyphenylamino)-1-deoxy-D-ribulose 5-phosphate[c]	5.3.1.24	( 102587991 and 102597995 )	-1000	1000	NA	c	Gap fill KEGG sot
R03600		Hydrogen selenide[c] + 6 Oxidized ferredoxin[c] + 3 H2O[c] <=> Selenite[c] + 6 Reduced ferredoxin[c] + 8 H+[c]	1.8.7.1	( 102601168 )	-1000	1000	NA	c	Gap fill KEGG sot
R03613		ATP[c] + Peptide diphthine[c] + NH3[c] + H+[c] <=> AMP[c] + Diphosphate[c] + Peptide diphthamide[c]	6.3.1.14	( 102584229 )	-1000	1000	NA	c	Gap fill KEGG sot
R03626		Linoleate[c] + Oxygen[c] <=> (9Z,11E)-(13S)-13-Hydroperoxyoctadeca-9,11-dienoic acid[c]	1.13.11.12	( 102597498 and 102596122 and 102596456 and 102583480 and 102594007 and 102586366 and 102588373 )	-1000	1000	NA	c	Gap fill KEGG sot
R03643		Vitamin K[c] + NADH[c] + H+[c] <=> Reduced Vitamin K[c] + NAD+[c]	1.6.5.2	( 102585783 and 102579633 and 102587173 and 102601409 and 102602407 and 102596872 and 102598041 )	-1000	1000	NA	c	Gap fill KEGG sot
R03652		ATP[c] + L-Glutamine[c] + tRNA(Gln)[c] <=> AMP[c] + Diphosphate[c] + Glutaminyl-tRNA[c]	6.1.1.18	( 102580039 )	-1000	1000	NA	c	Gap fill KEGG sot
R03654		ATP[c] + Glycine[c] + tRNA(Gly)[c] <=> AMP[c] + Diphosphate[c] + Glycyl-tRNA(Gly)[c]	6.1.1.14	( 102591638 and 102606369 ) or ( 102601379 )	-1000	1000	NA	c	Gap fill KEGG sot
R03656		ATP[c] + L-Isoleucine[c] + tRNA(Ile)[c] <=> AMP[c] + Diphosphate[c] + L-Isoleucyl-tRNA(Ile)[c]	6.1.1.5	( 102583655 and 102600166 )	-1000	1000	NA	c	Gap fill KEGG sot
R03657		ATP[c] + L-Leucine[c] + tRNA(Leu)[c] <=> AMP[c] + Diphosphate[c] + L-Leucyl-tRNA[c]	6.1.1.4	( 102579311 and 102583300 and 102578386 )	-1000	1000	NA	c	Gap fill KEGG sot
R03658		ATP[c] + L-Lysine[c] + tRNA(Lys)[c] <=> AMP[c] + Diphosphate[c] + L-Lysyl-tRNA[c]	6.1.1.6	( 102596211 and 102590674 and 102581756 and 102583206 )	-1000	1000	NA	c	Gap fill KEGG sot
R03659		ATP[c] + L-Methionine[c] + tRNA(Met)[c] <=> AMP[c] + Diphosphate[c] + L-Methionyl-tRNA[c]	6.1.1.10	( 102605729 and 102583584 )	-1000	1000	NA	c	Gap fill KEGG sot
R03665		ATP[c] + L-Valine[c] + tRNA(Val)[c] <=> AMP[c] + Diphosphate[c] + L-Valyl-tRNA(Val)[c]	6.1.1.9	( 102583318 and 102590606 )	-1000	1000	NA	c	Gap fill KEGG sot
R03756		2,3-Dehydroacyl-CoA[c] + 1-Acylglycerol[c] <=> CoA[c] + 1,2-Diacyl-sn-glycerol[c]	2.3.1.22	( 102582278 )	-1000	1000	NA	c	Gap fill KEGG sot
R03783		Pregnenolone[c] + Reduced acceptor[c] + Oxygen[c] <=> 17alpha-Hydroxypregnenolone[c] + Acceptor[c] + H2O[c]	1.14.14.19	( 102596089 and 102598856 and 102594469 and 107058298 and 107062135 and 102595462 and 102596750 and 102597074 and 102586037 and 102579099 and 102579426 and 102582447 and 102594046 and 102603558 and 102603333 and 102580262 and 102604046 and 102595474 and 102595697 and 102604709 and 102595929 and 102596280 and 102590473 and 102581879 and 102595802 and 102599544 and 102605141 )	-1000	1000	NA	c	Gap fill KEGG sot
R03789		tRNA guanine[c] + Queuine[c] <=> tRNA queuine[c] + Guanine[c]	2.4.2.29	( 102587790 ) or ( 102587571 )	-1000	1000	NA	c	Gap fill KEGG sot
R03805		S-Adenosyl-L-methionine[c] + G(5')pppPur-mRNA[c] + H+[c] <=> S-Adenosyl-L-homocysteine[c] + m7G(5')pppR-mRNA[c]	2.1.1.56	( 102602590 and 102582805 and 102580566 )	-1000	1000	NA	c	Gap fill KEGG sot
R03817		Plastoquinol[c] + 2 Oxidized plastocyanin[c] <=> Plastoquinone[c] + 2 Reduced plastocyanin[c]	1.10.9.1	( 102577449 )	-1000	1000	NA	c	Gap fill KEGG sot
R03828		GTP[c] + (5')ppPur-mRNA[c] <=> Diphosphate[c] + G(5')pppPur-mRNA[c]	2.7.7.50	( 102600386 and 102584702 and 102600680 )	-1000	1000	NA	c	Gap fill KEGG sot
R03862		L-Arginyl-tRNA(Arg)[c] + Protein[c] <=> tRNA(Arg)[c] + L-Arginyl-protein[c]	2.3.2.8	( 102605228 )	-1000	1000	NA	c	Gap fill KEGG sot
R03893		cis-4-Carboxymethylenebut-2-en-4-olide[c] + H2O[c] <=> 2-Maleylacetate[c]	3.1.1.45	( 102585553 and 102579356 and 102601759 )	-1000	1000	NA	c	Gap fill KEGG sot
R03909		Monocarboxylic acid amide[c] + H2O[c] <=> Carboxylate[c] + NH3[c]	3.5.1.4	( 102592174 and 102579686 and 107063080 )	-1000	1000	NA	c	Gap fill KEGG sot
R03928		UDP-D-xylose[c] + 1,4-beta-D-Xylan[c] <=> UDP[c] + 1,4-beta-D-Xylan[c]	2.4.2.24	( 102583574 )	-1000	1000	NA	c	Gap fill KEGG sot
R03938		S-Adenosyl-L-methionine[c] + Histone-L-lysine[c] <=> S-Adenosyl-L-homocysteine[c] + Histone N6-methyl-L-lysine[c]	2.1.1.43	( 102601580 and 102587095 and 102599225 and 102596505 and 102578708 and 102579046 and 102589438 and 102592451 and 102589764 and 102593293 and 107058854 and 107058855 ) or ( 102585737 and 102599524 and 107057890 ) or ( 102592748 and 102598283 and 102584332 )	-1000	1000	NA	c	Gap fill KEGG sot
R03955		Xanthurenic acid[c] + S-Adenosyl-L-methionine[c] <=> 8-Methoxykynurenate[c] + S-Adenosyl-L-homocysteine[c]		( 102580690 and 102603182 and 102598737 )	-1000	1000	NA	c	Gap fill KEGG sot
R04027		N-Methylputrescine[c] + Oxygen[c] + H+[c] <=> 1-Methylpyrrolinium[c] + Hydrogen peroxide[c] + NH3[c]	1.4.3.21	( 102591556 and 102600413 and 102605322 and 102584319 and 102586593 and 102578904 and 102580758 and 102586410 and 102603512 and 102583802 and 102581835 )	-1000	1000	NA	c	Gap fill KEGG sot
R04216		Dolichyl diphosphooligosaccharide[c] + Protein asparagine[c] <=> Dolichyl diphosphate[c] + Glycoprotein with the oligosaccharide chain attached by N-glycosyl linkage to protein L-asparagine[c]	2.4.99.18	( 102599835 and 102601958 )	-1000	1000	NA	c	Gap fill KEGG sot
R04241		ATP[c] + THF-polyglutamate(n)[c] + L-Glutamate[c] <=> ADP[c] + Orthophosphate[c] + THF-polyglutamate(n+1)[c]	6.3.2.17	( 102593380 and 102599413 )	-1000	1000	NA	c	Gap fill KEGG sot
R04242		THF-polyglutamate[c] + n H2O[c] <=> Tetrahydrofolate[c] + n L-Glutamate[c]	3.4.19.9	( 102584938 and 102585261 and 102581354 )	-1000	1000	NA	c	Gap fill KEGG sot
R04257		Resveratrol[c] <=> Piceatannol[c]		( 102605728 )	-1000	1000	NA	c	Gap fill KEGG sot
R04292		Quinolinate[c] + 2 H2O[c] + Orthophosphate[c] <=> Iminoaspartate[c] + Glycerone phosphate[c]	2.5.1.72	( 102588438 )	-1000	1000	NA	c	Nicotinate and nicotinamide metabolism
R04300		Dopamine[c] + H2O[c] + Oxygen[c] => 3,4-Dihydroxyphenylacetaldehyde[c] + NH3[c] + Hydrogen peroxide[c]	1.4.9.2 1.4.3.21 1.4.3.4	( 102591556 and 102600413 and 102605322 and 102584319 and 102586593 and 102578904 and 102580758 and 102586410 and 102603512 and 102583802 and 102581835 )	0	1000	NA	c	Gap fill KEGG sot
R04385		ATP[c] + Holo-[carboxylase][c] + HCO3-[c] <=> ADP[c] + Orthophosphate[c] + Carboxybiotin-carboxyl-carrier protein[c]	6.3.4.14	( 102580744 ) or ( 102586340 )	-1000	1000	NA	c	Gap fill KEGG sot
R04405		5-Methyltetrahydropteroyltri-L-glutamate[c] + L-Homocysteine[c] <=> Tetrahydropteroyltri-L-glutamate[c] + L-Methionine[c]	2.1.1.14	( 102588440 and 102577638 )	-1000	1000	NA	c	Gap fill KEGG sot
R04430		Butyryl-[acp][c] + NADP+[c] <=> But-2-enoyl-[acyl-carrier protein][c] + NADPH[c] + H+[c]	1.3.1.10 2.3.1.86 1.3.1.39 1.3.1.104 2.3.1.85	( 102606380 and 102593496 )	-1000	1000	NA	c	Gap fill KEGG sot
R04439		(R)-2,3-Dihydroxy-3-methylbutanoate[c] + NADP+[c] <=> (S)-2-Acetolactate[c] + NADPH[c] + H+[c]	1.1.1.86 1.1.1.383	( 102601054 and 102595769 )	-1000	1000	NA	c	Gap fill KEGG sot
R04441		(R)-2,3-Dihydroxy-3-methylbutanoate[c] => 3-Methyl-2-oxobutanoic acid[c] + H2O[c]	4.2.1.9	( 102606211 and 102603493 )	0	1000	NA	c	Gap fill KEGG sot
R04546		Propanoyl-CoA[c] + Chenodeoxycholoyl-CoA[c] <=> CoA[c] + 3alpha,7alpha-Dihydroxy-5beta-cholestanoyl-CoA[c]		( 102578706 and 102589894 )	-1000	1000	NA	c	Gap fill KEGG sot
R04587		UDP-3-O-(3-hydroxytetradecanoyl)-N-acetylglucosamine[c] + H2O[c] => UDP-3-O-(3-hydroxytetradecanoyl)-D-glucosamine[c] + Acetate[c]	3.5.1.108	( 102586771 )	0	1000	NA	c	Gap fill KEGG sot
R04620		7,8-Dihydroneopterin 3'-triphosphate[c] + 3 H2O[c] <=> 2-Amino-4-hydroxy-6-(D-erythro-1,2,3-trihydroxypropyl)-7,8-dihydropteridine[c] + 3 Orthophosphate[c]	3.1.3.1	( 102582148 )	-1000	1000	NA	c	Gap fill KEGG sot
R04657		ATP[c] + Lipid A disaccharide[c] => ADP[c] + 2,3,2'3'-Tetrakis(3-hydroxytetradecanoyl)-D-glucosaminyl-1,6-beta-D-glucosamine 1,4'-bisphosphate[c]	2.7.1.130	( 102598143 )	0	1000	NA	c	Gap fill KEGG sot
R04681		Estriol[c] + NAD+[c] <=> 16alpha-Hydroxyestrone[c] + NADH[c] + H+[c]	1.1.1.62	( 102588615 and 102596383 )	-1000	1000	NA	c	Gap fill KEGG sot
R04682		Estriol[c] + NADP+[c] <=> 16alpha-Hydroxyestrone[c] + NADPH[c] + H+[c]	1.1.1.62	( 102588615 and 102596383 )	-1000	1000	NA	c	One carbon pool by folate
R04711		S-Adenosyl-L-methionine[c] + 3-Hexaprenyl-4,5-dihydroxybenzoate[c] <=> S-Adenosyl-L-homocysteine[c] + 3-Hexaprenyl-4-hydroxy-5-methoxybenzoate[c] + H+[c]	2.1.1.114	( 102594881 )	-1000	1000	NA	c	Gap fill KEGG sot
R04725		Dodecanoyl-[acyl-carrier protein][c] + NADP+[c] <=> trans-Dodec-2-enoyl-[acp][c] + NADPH[c] + H+[c]	2.3.1.85 1.3.1.104 1.3.1.10 2.3.1.86 1.3.1.39	( 102606380 and 102593496 )	-1000	1000	NA	c	Gap fill KEGG sot
R04734		4a-Hydroxytetrahydrobiopterin[c] <=> Dihydrobiopterin[c] + H2O[c]	4.2.1.96	( 102602253 )	-1000	1000	NA	c	Gap fill KEGG sot
R04737		(S)-3-Hydroxyhexadecanoyl-CoA[c] + NAD+[c] <=> 3-Oxopalmitoyl-CoA[c] + NADH[c] + H+[c]	1.1.1.35 1.1.1.211	( 102579434 and 102605537 and 102596014 and 102587367 and 102586729 and 102586890 and 102587081 )	-1000	1000	NA	c	Gap fill KEGG sot
R04770		L-Selenomethionine[c] + H2O[c] <=> Methaneselenol[c] + NH3[c] + 2-Oxobutanoate[c]	4.4.1.11 4.4.1.1	( 102589744 and 102601278 )	-1000	1000	NA	c	Gap fill KEGG sot
R04786		all-trans-Phytoene[c] + Acceptor[c] <=> all-trans-Phytofluene[c] + Reduced acceptor[c]	1.3.5.5	( 102577582 )	-1000	1000	NA	c	Gap fill KEGG sot
R04787		all-trans-Phytofluene[c] + Acceptor[c] <=> all-trans-zeta-Carotene[c] + Reduced acceptor[c]	1.3.5.5 1.3.99.29 1.3.99.30 1.3.99.28 1.3.99.31	( 102577582 )	-1000	1000	NA	c	Gap fill KEGG sot
R04798		all-trans-zeta-Carotene[c] + Reduced acceptor[c] + Oxygen[c] <=> all-trans-Neurosporene[c] + 2 H2O[c] + Acceptor[c]	1.3.99.26 1.3.99.31 1.3.99.28 1.3.99.30 1.3.5.6	( 102598493 )	-1000	1000	NA	c	Gap fill KEGG sot
R04800		all-trans-Neurosporene[c] + Reduced acceptor[c] + Oxygen[c] <=> Lycopene[c] + Acceptor[c] + 2 H2O[c]	1.3.99.30 1.3.5.6 1.3.99.26 1.3.99.31	( 102598493 )	-1000	1000	NA	c	Gap fill KEGG sot
R04801		all-trans-Neurosporene[c] => beta-Zeacarotene[c]	5.5.1.19	( 102595971 and 102597428 )	0	1000	NA	c	Gap fill KEGG sot
R04852		21-Deoxycortisol[c] + Acceptor[c] + H2O[c] <=> 11beta-Hydroxyprogesterone[c] + Reduced acceptor[c] + Oxygen[c]	1.14.14.19	( 102596089 and 102598856 and 102594469 and 107058298 and 107062135 and 102595462 and 102596750 and 102597074 and 102586037 and 102579099 and 102579426 and 102582447 and 102594046 and 102603558 and 102603333 and 102580262 and 102604046 and 102595474 and 102595697 and 102604709 and 102595929 and 102596280 and 102590473 and 102581879 and 102595802 and 102599544 and 102605141 )	-1000	1000	NA	c	Gap fill KEGG sot
R04853		20alpha-Hydroxycholesterol[c] + NADPH[c] + H+[c] + Oxygen[c] <=> 17alpha,20alpha-Dihydroxycholesterol[c] + NADP+[c] + H2O[c]	1.14.14.19	( 102596089 and 102598856 and 102594469 and 107058298 and 107062135 and 102595462 and 102596750 and 102597074 and 102586037 and 102579099 and 102579426 and 102582447 and 102594046 and 102603558 and 102603333 and 102580262 and 102604046 and 102595474 and 102595697 and 102604709 and 102595929 and 102596280 and 102590473 and 102581879 and 102595802 and 102599544 and 102605141 )	-1000	1000	NA	c	Gap fill KEGG sot
R04936		Se-Adenosyl-L-selenohomocysteine[c] + H2O[c] <=> Adenosine[c] + Selenohomocysteine[c]	3.3.1.1	( 102582199 and 102601997 )	-1000	1000	NA	c	Gap fill KEGG sot
R04939		R[c] + Se-Adenosylselenomethionine[c] <=> CH3-R[c] + Se-Adenosyl-L-selenohomocysteine[c]		( 102580690 and 102603182 and 102598737 )	-1000	1000	NA	c	Gap fill KEGG sot
R04956		Hexanoyl-[acp][c] + NADP+[c] <=> trans-Hex-2-enoyl-[acp][c] + NADPH[c] + H+[c]	2.3.1.85 1.3.1.10 1.3.1.39 2.3.1.86 1.3.1.104	( 102606380 and 102593496 )	-1000	1000	NA	c	Gap fill KEGG sot
R04959		Octanoyl-[acp][c] + NADP+[c] <=> trans-Oct-2-enoyl-[acp][c] + NADPH[c] + H+[c]	1.3.1.39 2.3.1.85 1.3.1.10 1.3.1.104 2.3.1.86	( 102606380 and 102593496 )	-1000	1000	NA	c	Gap fill KEGG sot
R04962		Decanoyl-[acp][c] + NADP+[c] <=> trans-Dec-2-enoyl-[acp][c] + NADPH[c] + H+[c]	1.3.1.10 2.3.1.85 1.3.1.39 1.3.1.104 2.3.1.86	( 102606380 and 102593496 )	-1000	1000	NA	c	Gap fill KEGG sot
R04967		Tetradecanoyl-[acp][c] + NADP+[c] <=> trans-Tetradec-2-enoyl-[acp][c] + NADPH[c] + H+[c]	1.3.1.39 2.3.1.86 1.3.1.10 1.3.1.104 2.3.1.85	( 102606380 and 102593496 )	-1000	1000	NA	c	Gap fill KEGG sot
R04970		Hexadecanoyl-[acp][c] + NADP+[c] <=> trans-Hexadec-2-enoyl-[acp][c] + NADPH[c] + H+[c]	2.3.1.86 1.3.1.39 1.3.1.104 2.3.1.85 1.3.1.10	( 102606380 and 102593496 )	-1000	1000	NA	c	Gap fill KEGG sot
R05070		(R)-2,3-Dihydroxy-3-methylpentanoate[c] <=> (S)-3-Methyl-2-oxopentanoic acid[c] + H2O[c]	4.2.1.9	( 102606211 and 102603493 )	-1000	1000	NA	c	Gap fill KEGG sot
R05145		Biotinyl-5'-AMP[c] + Apo-[carboxylase][c] <=> AMP[c] + Holo-[carboxylase][c]	6.3.4.10 6.3.4.9 6.3.4.15 6.3.4.11	( 102584525 )	-1000	1000	NA	c	Gap fill KEGG sot
R05233		trans-3-Chloro-2-propene-1-ol[c] + NAD+[c] <=> trans-3-Chloroallyl aldehyde[c] + NADH[c] + H+[c]	1.1.1.1	( 102599478 and 102585018 ) or ( 102583926 and 102584141 and 102589498 and 102581826 and 102583366 and 102577476 and 102583816 and 102591308 )	-1000	1000	NA	c	Gap fill KEGG sot
R05234		cis-3-Chloro-2-propene-1-ol[c] + NAD+[c] <=> cis-3-Chloroallyl aldehyde[c] + NADH[c] + H+[c]	1.1.1.1	( 102599478 and 102585018 ) or ( 102583926 and 102584141 and 102589498 and 102581826 and 102583366 and 102577476 and 102583816 and 102591308 )	-1000	1000	NA	c	Gap fill KEGG sot
R05237		trans-3-Chloroallyl aldehyde[c] + H2O[c] <=> trans-3-Chloroacrylic acid[c] + 2 H+[c]	1.2.1.3	( 102591315 and 102591095 and 102587253 and 102601322 and 102588058 and 102597448 and 102594797 and 102596127 )	-1000	1000	NA	c	Gap fill KEGG sot
R05238		cis-3-Chloroallyl aldehyde[c] + H2O[c] <=> cis-3-Chloroacrylic acid[c] + 2 H+[c]	1.2.1.3	( 102591315 and 102591095 and 102587253 and 102601322 and 102588058 and 102597448 and 102594797 and 102596127 )	-1000	1000	NA	c	Gap fill KEGG sot
R05265		4-Nitrocatechol[c] + Oxygen[c] + 3 H+[c] <=> Benzene-1,2,4-triol[c] + Nitrite[c] + H2O[c]		( 102605728 )	-1000	1000	NA	c	Gap fill KEGG sot
R05286		Chloroacetaldehyde[c] + NAD+[c] + H2O[c] => Chloroacetic acid[c] + NADH[c] + H+[c]	1.2.1.3	( 102591315 and 102591095 and 102587253 and 102601322 and 102588058 and 102597448 and 102594797 and 102596127 )	0	1000	NA	c	Gap fill KEGG sot
R05333		Phospholipid[c] + 1,2-Diacyl-sn-glycerol[c] <=> Lysophospholipid[c] + Triacylglycerol[c]	2.3.1.158	( 102597924 and 102586946 and 102606040 and 102597079 and 102590232 )	-1000	1000	NA	c	Gap fill KEGG sot
R05510		Protoanemonin[c] + H2O[c] <=> cis-Acetylacrylate[c]	3.1.1.45	( 102585553 and 102579356 and 102601759 )	-1000	1000	NA	c	Gap fill KEGG sot
R05511		cis-2-Chloro-4-carboxymethylenebut-2-en-1,4-olide[c] + H2O[c] <=> 2-Chloromaleylacetate[c]	3.1.1.45	( 102585553 and 102579356 and 102601759 )	-1000	1000	NA	c	Gap fill KEGG sot
R05551		Acrylic acid[c] + NH3[c] <=> Acrylamide[c] + H2O[c]	3.5.1.4	( 102592174 and 102579686 and 107063080 )	-1000	1000	NA	c	Gap fill KEGG sot
R05553		4-Amino-4-deoxychorismate[c] => 4-Aminobenzoate[c] + Pyruvate[c]	4.1.3.38	( 102587211 and 102598500 )	0	1000	NA	c	Gap fill KEGG sot
R05590		Benzamide[c] + H2O[c] <=> Benzoate[c] + NH3[c]	3.5.1.4	( 102592174 and 102579686 and 107063080 )	-1000	1000	NA	c	Gap fill KEGG sot
R05700		Coniferyl aldehyde[c] + H2O[c] + NAD+[c] <=> Ferulate[c] + NADH[c] + H+[c]	1.2.1.68	( 102591575 )	-1000	1000	NA	c	Gap fill KEGG sot
R05701		Coniferyl aldehyde[c] + H2O[c] + NADP+[c] => Ferulate[c] + NADPH[c] + H+[c]	1.2.1.68	( 102591575 )	0	1000	NA	c	Gap fill KEGG sot
R05799		ATP[c] + Phytic acid[c] <=> ADP[c] + 1-Diphosinositol pentakisphosphate[c]	2.7.4.24	( 102595799 and 102605704 )	-1000	1000	NA	c	Gap fill KEGG sot
R05920		Phosphatidylethanolamine[c] + G00146[c] <=> 1,2-Diacyl-sn-glycerol[c] + G00147[c]		( 102581340 )	-1000	1000	NA	c	Gap fill KEGG sot
R05925		UDP-D-xylose[c] + [Protein]-L-serine[c] <=> UDP[c] + G00154[c]	2.4.2.26	( 102594075 )	-1000	1000	NA	c	Gap fill KEGG sot
R05927		UDP-D-galactose[c] + G00155[c] <=> UDP[c] + G00156[c]	2.4.1.134	( 102606167 )	-1000	1000	NA	c	Gap fill KEGG sot
R05976		Protein asparagine[c] + G00008[c] <=> Dolichyl diphosphate[c] + G00009[c]	2.4.99.18	( 102599835 and 102601958 )	-1000	1000	NA	c	Gap fill KEGG sot
R05979		H2O[c] + G00009[c] <=> D-Glucose[c] + G00171[c]	3.2.1.106	( 102580572 )	-1000	1000	NA	c	Gap fill KEGG sot
R05980		H2O[c] + G00171[c] <=> D-Glucose[c] + G00010[c]	3.2.1.84	( 102604001 )	-1000	1000	NA	c	Gap fill KEGG sot
R05981		H2O[c] + G00010[c] <=> D-Glucose[c] + G00011[c]	3.2.1.84	( 102604001 )	-1000	1000	NA	c	Gap fill KEGG sot
R05984		G00013[c] + 2 H2O[c] <=> G00014[c] + 2 D-Mannose[c]	3.2.1.114	( 102605224 )	-1000	1000	NA	c	Gap fill KEGG sot
R06016		UDP-D-xylose[c] + G00015[c] <=> UDP[c] + G00179[c]	2.4.2.38	( 102594653 )	-1000	1000	NA	c	Gap fill KEGG sot
R06083		Xylan(n)[c] + UDP-D-xylose[c] <=> Xylan(n+1)[c] + UDP[c]	2.4.2.24	( 102583574 )	-1000	1000	NA	c	Gap fill KEGG sot
R06154		Methylamine[c] + Oxygen[c] + H2O[c] <=> Formaldehyde[c] + NH3[c] + Hydrogen peroxide[c]	1.4.3.21	( 102591556 and 102600413 and 102605322 and 102584319 and 102586593 and 102578904 and 102580758 and 102586410 and 102603512 and 102583802 and 102581835 )	-1000	1000	NA	c	Gap fill KEGG sot
R06200		1,4-beta-D-Glucan(n+2)[c] + H2O[c] <=> 1,4-beta-D-Glucan(n)[c] + Cellobiose[c]	3.2.1.4 3.2.1.91	( 102589466 and 102579821 )	-1000	1000	NA	c	Gap fill KEGG sot
R06240		Pectic acid(n+2)[c] <=> G10113[c] + Pectic acid(n)[c]	4.2.2.2 4.2.2.9	( 102586644 and 102592779 and 102595189 and 102593229 and 102594149 and 102590902 and 102600354 and 102579376 and 102605687 and 102598232 and 102587929 and 102602394 and 102587591 and 102578838 and 102602669 and 102590126 and 102579461 and 102603970 and 102579138 and 102603003 and 102579462 and 102602135 and 102579934 and 102582513 and 102600031 and 102593528 )	-1000	1000	NA	c	Gap fill KEGG sot
R06404		alpha-Pinene[c] + Oxygen[c] + 2 H+[c] + 2 e-[c] <=> Pinocarveol[c] + H2O[c]		( 102605728 )	-1000	1000	NA	c	Gap fill KEGG sot
R06469		(S)-2,3-Epoxysqualene[c] <=> beta-Amyrin[c]	5.4.99.39	( 102592553 and 102593690 and 102591877 and 102600122 and 107057717 and 102593367 and 102600538 )	-1000	1000	NA	c	Gap fill KEGG sot
R06520		Sphinganine 1-phosphate[c] + H2O[c] <=> Sphinganine[c] + Orthophosphate[c]	3.1.3.4	( 102596705 )	-1000	1000	NA	c	Gap fill KEGG sot
R06523		trans,trans-Farnesyl diphosphate[c] <=> Vetispiradiene[c] + Diphosphate[c]	4.2.3.21	( 102577472 and 102595695 )	-1000	1000	NA	c	Gap fill KEGG sot
R06537		Apigenin[c] + NADPH[c] + H+[c] + Oxygen[c] <=> Luteolin[c] + NADP+[c] + H2O[c]	1.14.13.88 1.14.13.21	( 102593656 ) or ( 102577676 )	-1000	1000	NA	c	Gap fill KEGG sot
R06572		Coniferyl aldehyde[c] + NADPH[c] + H+[c] + Oxygen[c] => 5-Hydroxyconiferaldehyde[c] + NADP+[c] + H2O[c]		( 102604007 )	0	1000	NA	c	Gap fill KEGG sot
R06573		Coniferyl alcohol[c] + NADPH[c] + H+[c] + Oxygen[c] <=> 5-Hydroxyconiferyl alcohol[c] + NADP+[c] + H2O[c]		( 102604007 )	-1000	1000	NA	c	Phenylpropanoid biosynthesis
R06583		5-Hydroxyferulic acid methyl ester[c] + CoA[c] + ATP[c] => 5-Hydroxyferuloyl-CoA[c] + AMP[c] + Diphosphate[c]	6.2.1.12	( 102597265 and 102584603 and 102581073 and 102590237 and 102596056 and 102594991 and 102589212 and 102589793 )	0	1000	NA	c	Gap fill KEGG sot
R06590		Aminofructose 6-phosphate[c] + D-Ribose 5-phosphate[c] <=> Iminoerythrose 4-phosphate[c] + Sedoheptulose 7-phosphate[c]	2.2.1.1	( 102591899 and 102588555 and 102603108 )	-1000	1000	NA	c	Gap fill KEGG sot
R06734		Tropinone[c] + NADPH[c] + H+[c] <=> Pseudotropine[c] + NADP+[c]	1.1.1.236	( 102589607 )	-1000	1000	NA	c	Gap fill KEGG sot
R06740		Cadaverine[c] + H2O[c] + Oxygen[c] => 5-Aminopentanal[c] + NH3[c] + Hydrogen peroxide[c]	1.4.3.21	( 102591556 and 102600413 and 102605322 and 102584319 and 102586593 and 102578904 and 102580758 and 102586410 and 102603512 and 102583802 and 102581835 )	0	1000	NA	c	Gap fill KEGG sot
R06808		Kaempferol[c] + UDP-alpha-D-galactose[c] <=> Kaempferol-3-O-galactoside[c] + UDP[c]	2.4.1.234	( 102580477 )	-1000	1000	NA	c	Gap fill KEGG sot
R06835		2,5-Dichloro-carboxymethylenebut-2-en-4-olide[c] + H2O[c] <=> 2,5-Dichloro-4-oxohex-2-enedioate[c]	3.1.1.45	( 102585553 and 102579356 and 102601759 )	-1000	1000	NA	c	Gap fill KEGG sot
R06838		trans-4-Carboxymethylenebut-2-en-4-olide[c] + H2O[c] <=> 2-Maleylacetate[c]	3.1.1.45	( 102585553 and 102579356 and 102601759 )	-1000	1000	NA	c	Gap fill KEGG sot
R06883		Bisphenol A[c] + NADH[c] + H+[c] + Oxygen[c] <=> 1,2-Bis(4-hydroxyphenyl)-2-propanol[c] + NAD+[c] + H2O[c]		( 102605728 )	-1000	1000	NA	c	Gap fill KEGG sot
R06888		2,2-Bis(4-hydroxyphenyl)-1-propanol[c] + NADH[c] + H+[c] + Oxygen[c] <=> 2,3-Bis(4-hydroxyphenyl)-1,2-propanediol[c] + NAD+[c] + H2O[c]		( 102605728 )	-1000	1000	NA	c	Gap fill KEGG sot
R06917		1-Hydroxymethylnaphthalene[c] + NAD+[c] <=> 1-Naphthaldehyde[c] + NADH[c] + H+[c]	1.1.1.1	( 102599478 and 102585018 ) or ( 102583926 and 102584141 and 102589498 and 102581826 and 102583366 and 102577476 and 102583816 and 102591308 )	-1000	1000	NA	c	Gap fill KEGG sot
R06927		(2-Naphthyl)methanol[c] + NAD+[c] <=> 2-Naphthaldehyde[c] + NADH[c] + H+[c]	1.1.1.1	( 102599478 and 102585018 ) or ( 102583926 and 102584141 and 102589498 and 102581826 and 102583366 and 102577476 and 102583816 and 102591308 )	-1000	1000	NA	c	Gap fill KEGG sot
R06941		(3S)-3-Hydroxyadipyl-CoA[c] + NAD+[c] <=> 3-Oxoadipyl-CoA[c] + NADH[c] + H+[c]	1.1.1.157 1.1.1.35	( 102593138 )	-1000	1000	NA	c	Gap fill KEGG sot
R06960		all-trans-Neurosporene[c] => alpha-Zeacarotene[c]	5.5.1.18	( 102577922 )	0	1000	NA	c	Gap fill KEGG sot
R07002		(1R,2S)-Naphthalene 1,2-oxide[c] + Glutathione[c] <=> (1R)-Hydroxy-(2R)-glutathionyl-1,2-dihydronaphthalene[c]	2.5.1.18	( 102588302 and 102604497 and 102586486 and 102604186 and 102579204 and 102580173 and 102589882 and 102592906 and 102599652 and 102585121 and 102587200 and 102602024 and 102602353 and 102603659 and 102589684 and 102599650 and 102604265 and 102589451 and 102583107 and 102583433 and 102605464 and 102597085 and 102598723 and 102601040 and 102584494 and 102602918 and 102591927 and 102592934 and 10259…	-1000	1000	NA	c	Gap fill KEGG sot
R07003		(1S,2R)-Naphthalene 1,2-oxide[c] + Glutathione[c] <=> (1R)-Glutathionyl-(2R)-hydroxy-1,2-dihydronaphthalene[c]	2.5.1.18	( 102588302 and 102604497 and 102586486 and 102604186 and 102579204 and 102580173 and 102589882 and 102592906 and 102599652 and 102585121 and 102587200 and 102602024 and 102602353 and 102603659 and 102589684 and 102599650 and 102604265 and 102589451 and 102583107 and 102583433 and 102605464 and 102597085 and 102598723 and 102601040 and 102584494 and 102602918 and 102591927 and 102592934 and 10259…	-1000	1000	NA	c	Gap fill KEGG sot
R07004		(1S,2R)-Naphthalene 1,2-oxide[c] + Glutathione[c] <=> (1S)-Hydroxy-(2S)-glutathionyl-1,2-dihydronaphthalene[c]	2.5.1.18	( 102588302 and 102604497 and 102586486 and 102604186 and 102579204 and 102580173 and 102589882 and 102592906 and 102599652 and 102585121 and 102587200 and 102602024 and 102602353 and 102603659 and 102589684 and 102599650 and 102604265 and 102589451 and 102583107 and 102583433 and 102605464 and 102597085 and 102598723 and 102601040 and 102584494 and 102602918 and 102591927 and 102592934 and 10259…	-1000	1000	NA	c	Gap fill KEGG sot
R07023		1-Nitronaphthalene-7,8-oxide[c] + Glutathione[c] <=> 1-Nitro-7-hydroxy-8-glutathionyl-7,8-dihydronaphthalene[c]	2.5.1.18	( 102588302 and 102604497 and 102586486 and 102604186 and 102579204 and 102580173 and 102589882 and 102592906 and 102599652 and 102585121 and 102587200 and 102602024 and 102602353 and 102603659 and 102589684 and 102599650 and 102604265 and 102589451 and 102583107 and 102583433 and 102605464 and 102597085 and 102598723 and 102601040 and 102584494 and 102602918 and 102591927 and 102592934 and 10259…	-1000	1000	NA	c	Gap fill KEGG sot
R07024		1-Nitronaphthalene-7,8-oxide[c] + Glutathione[c] <=> 1-Nitro-7-glutathionyl-8-hydroxy-7,8-dihydronaphthalene[c]	2.5.1.18	( 102588302 and 102604497 and 102586486 and 102604186 and 102579204 and 102580173 and 102589882 and 102592906 and 102599652 and 102585121 and 102587200 and 102602024 and 102602353 and 102603659 and 102589684 and 102599650 and 102604265 and 102589451 and 102583107 and 102583433 and 102605464 and 102597085 and 102598723 and 102601040 and 102584494 and 102602918 and 102591927 and 102592934 and 10259…	-1000	1000	NA	c	Gap fill KEGG sot
R07025		1-Nitronaphthalene-5,6-oxide[c] + Glutathione[c] <=> 1-Nitro-5-hydroxy-6-glutathionyl-5,6-dihydronaphthalene[c]	2.5.1.18	( 102588302 and 102604497 and 102586486 and 102604186 and 102579204 and 102580173 and 102589882 and 102592906 and 102599652 and 102585121 and 102587200 and 102602024 and 102602353 and 102603659 and 102589684 and 102599650 and 102604265 and 102589451 and 102583107 and 102583433 and 102605464 and 102597085 and 102598723 and 102601040 and 102584494 and 102602918 and 102591927 and 102592934 and 10259…	-1000	1000	NA	c	Gap fill KEGG sot
R07026		1-Nitronaphthalene-5,6-oxide[c] + Glutathione[c] <=> 1-Nitro-5-glutathionyl-6-hydroxy-5,6-dihydronaphthalene[c]	2.5.1.18	( 102588302 and 102604497 and 102586486 and 102604186 and 102579204 and 102580173 and 102589882 and 102592906 and 102599652 and 102585121 and 102587200 and 102602024 and 102602353 and 102603659 and 102589684 and 102599650 and 102604265 and 102589451 and 102583107 and 102583433 and 102605464 and 102597085 and 102598723 and 102601040 and 102584494 and 102602918 and 102591927 and 102592934 and 10259…	-1000	1000	NA	c	Gap fill KEGG sot
R07069		Bromobenzene-3,4-oxide[c] + Glutathione[c] <=> 3,4-Dihydro-3-hydroxy-4-S-glutathionyl bromobenzene[c]	2.5.1.18	( 102588302 and 102604497 and 102586486 and 102604186 and 102579204 and 102580173 and 102589882 and 102592906 and 102599652 and 102585121 and 102587200 and 102602024 and 102602353 and 102603659 and 102589684 and 102599650 and 102604265 and 102589451 and 102583107 and 102583433 and 102605464 and 102597085 and 102598723 and 102601040 and 102584494 and 102602918 and 102591927 and 102592934 and 10259…	-1000	1000	NA	c	Gap fill KEGG sot
R07070		Bromobenzene-2,3-oxide[c] + Glutathione[c] <=> 2,3-Dihydro-2-S-glutathionyl-3-hydroxy bromobenzene[c]	2.5.1.18	( 102588302 and 102604497 and 102586486 and 102604186 and 102579204 and 102580173 and 102589882 and 102592906 and 102599652 and 102585121 and 102587200 and 102602024 and 102602353 and 102603659 and 102589684 and 102599650 and 102604265 and 102589451 and 102583107 and 102583433 and 102605464 and 102597085 and 102598723 and 102601040 and 102584494 and 102602918 and 102591927 and 102592934 and 10259…	-1000	1000	NA	c	Gap fill KEGG sot
R07083		Benzo[a]pyrene-4,5-oxide[c] + Glutathione[c] <=> 4,5-Dihydro-4-hydroxy-5-S-glutathionyl-benzo[a]pyrene[c]	2.5.1.18	( 102588302 and 102604497 and 102586486 and 102604186 and 102579204 and 102580173 and 102589882 and 102592906 and 102599652 and 102585121 and 102587200 and 102602024 and 102602353 and 102603659 and 102589684 and 102599650 and 102604265 and 102589451 and 102583107 and 102583433 and 102605464 and 102597085 and 102598723 and 102601040 and 102584494 and 102602918 and 102591927 and 102592934 and 10259…	-1000	1000	NA	c	Gap fill KEGG sot
R07084		Benzo[a]pyrene-7,8-diol[c] + Glutathione[c] <=> 7,8-Dihydro-7-hydroxy-8-S-glutathionyl-benzo[a]pyrene[c] + H2O[c]	2.5.1.18	( 102588302 and 102604497 and 102586486 and 102604186 and 102579204 and 102580173 and 102589882 and 102592906 and 102599652 and 102585121 and 102587200 and 102602024 and 102602353 and 102603659 and 102589684 and 102599650 and 102604265 and 102589451 and 102583107 and 102583433 and 102605464 and 102597085 and 102598723 and 102601040 and 102584494 and 102602918 and 102591927 and 102592934 and 10259…	-1000	1000	NA	c	Gap fill KEGG sot
R07091		2,2-Dichloroacetaldehyde[c] + Glutathione[c] <=> S-(2,2-Dichloro-1-hydroxy)ethyl glutathione[c]	2.5.1.18	( 102588302 and 102604497 and 102586486 and 102604186 and 102579204 and 102580173 and 102589882 and 102592906 and 102599652 and 102585121 and 102587200 and 102602024 and 102602353 and 102603659 and 102589684 and 102599650 and 102604265 and 102589451 and 102583107 and 102583433 and 102605464 and 102597085 and 102598723 and 102601040 and 102584494 and 102602918 and 102591927 and 102592934 and 10259…	-1000	1000	NA	c	Gap fill KEGG sot
R07092		1,1-Dichloroethylene epoxide[c] + Glutathione[c] <=> 2-(S-Glutathionyl)acetyl chloride[c] + Hydrochloric acid[c]	2.5.1.18	( 102588302 and 102604497 and 102586486 and 102604186 and 102579204 and 102580173 and 102589882 and 102592906 and 102599652 and 102585121 and 102587200 and 102602024 and 102602353 and 102603659 and 102589684 and 102599650 and 102604265 and 102589451 and 102583107 and 102583433 and 102605464 and 102597085 and 102598723 and 102601040 and 102584494 and 102602918 and 102591927 and 102592934 and 10259…	-1000	1000	NA	c	Gap fill KEGG sot
R07093		Chloroacetyl chloride[c] + Glutathione[c] <=> S-(2-Chloroacetyl)glutathione[c] + Hydrochloric acid[c]	2.5.1.18	( 102588302 and 102604497 and 102586486 and 102604186 and 102579204 and 102580173 and 102589882 and 102592906 and 102599652 and 102585121 and 102587200 and 102602024 and 102602353 and 102603659 and 102589684 and 102599650 and 102604265 and 102589451 and 102583107 and 102583433 and 102605464 and 102597085 and 102598723 and 102601040 and 102584494 and 102602918 and 102591927 and 102592934 and 10259…	-1000	1000	NA	c	Gap fill KEGG sot
R07094		2-(S-Glutathionyl)acetyl chloride[c] + Glutathione[c] <=> 2-(S-Glutathionyl)acetyl glutathione[c] + Hydrochloric acid[c]	2.5.1.18	( 102588302 and 102604497 and 102586486 and 102604186 and 102579204 and 102580173 and 102589882 and 102592906 and 102599652 and 102585121 and 102587200 and 102602024 and 102602353 and 102603659 and 102589684 and 102599650 and 102604265 and 102589451 and 102583107 and 102583433 and 102605464 and 102597085 and 102598723 and 102601040 and 102584494 and 102602918 and 102591927 and 102592934 and 10259…	-1000	1000	NA	c	Gap fill KEGG sot
R07100		Trichloroethene[c] + Glutathione[c] <=> S-(1,2-Dichlorovinyl)glutathione[c] + Hydrochloric acid[c]	2.5.1.18	( 102588302 and 102604497 and 102586486 and 102604186 and 102579204 and 102580173 and 102589882 and 102592906 and 102599652 and 102585121 and 102587200 and 102602024 and 102602353 and 102603659 and 102589684 and 102599650 and 102604265 and 102589451 and 102583107 and 102583433 and 102605464 and 102597085 and 102598723 and 102601040 and 102584494 and 102602918 and 102591927 and 102592934 and 10259…	-1000	1000	NA	c	Gap fill KEGG sot
R07105		Chloral hydrate[c] + NADH[c] + H+[c] <=> Trichloroethanol[c] + NAD+[c] + H2O[c]	1.1.1.1	( 102599478 and 102585018 ) or ( 102583926 and 102584141 and 102589498 and 102581826 and 102583366 and 102577476 and 102583816 and 102591308 )	-1000	1000	NA	c	Gap fill KEGG sot
R07113		1,2-Dibromoethane[c] + Glutathione[c] + H+[c] <=> Glutathione episulfonium ion[c] + 2 Hydrobromic acid[c]	2.5.1.18	( 102588302 and 102604497 and 102586486 and 102604186 and 102579204 and 102580173 and 102589882 and 102592906 and 102599652 and 102585121 and 102587200 and 102602024 and 102602353 and 102603659 and 102589684 and 102599650 and 102604265 and 102589451 and 102583107 and 102583433 and 102605464 and 102597085 and 102598723 and 102601040 and 102584494 and 102602918 and 102591927 and 102592934 and 10259…	-1000	1000	NA	c	Gap fill KEGG sot
R07116		2-Bromoacetaldehyde[c] + Glutathione[c] <=> S-(Formylmethyl)glutathione[c] + Hydrobromic acid[c]	2.5.1.18	( 102588302 and 102604497 and 102586486 and 102604186 and 102579204 and 102580173 and 102589882 and 102592906 and 102599652 and 102585121 and 102587200 and 102602024 and 102602353 and 102603659 and 102589684 and 102599650 and 102604265 and 102589451 and 102583107 and 102583433 and 102605464 and 102597085 and 102598723 and 102601040 and 102584494 and 102602918 and 102591927 and 102592934 and 10259…	-1000	1000	NA	c	Gap fill KEGG sot
R07136		(2R)-3-Sulfolactate[c] + NAD+[c] <=> 3-Sulfopyruvate[c] + NADH[c] + H+[c]	1.1.1.37 1.1.1.337	( 102577663 and 102585937 ) or ( 102606140 and 102586760 and 102595203 and 102586271 and 102598930 and 102594993 and 102601823 )	-1000	1000	NA	c	Gap fill KEGG sot
R07162		Acyl-CoA[c] + NADP+[c] <=> trans-2,3-Dehydroacyl-CoA[c] + NADPH[c] + H+[c]	1.3.1.38	( 102601699 and 102605504 and 102596064 and 102599442 and 102599768 and 102597492 )	-1000	1000	NA	c	Gap fill KEGG sot
R07168		5-Methyltetrahydrofolate[c] + NAD+[c] <=> 5,10-Methylenetetrahydrofolate[c] + NADH[c] + H+[c]	1.5.1.20	( 102598073 and 102596086 )	-1000	1000	NA	c	Gap fill KEGG sot
R07199		Zeaxanthin[c] + NADPH[c] + H+[c] + Oxygen[c] <=> Antheraxanthin[c] + NADP+[c] + H2O[c]	1.14.13.90	( 102592281 )	-1000	1000	NA	c	Gap fill KEGG sot
R07200		Antheraxanthin[c] + NADPH[c] + H+[c] + Oxygen[c] <=> Violaxanthin[c] + NADP+[c] + H2O[c]	1.14.13.90	( 102592281 )	-1000	1000	NA	c	Gap fill KEGG sot
R07232		S-Adenosyl-L-methionine[c] + Adenine in rRNA[c] <=> S-Adenosyl-L-homocysteine[c] + rRNA containing N6-methyladenine[c]	2.1.1.181	( 102601562 )	-1000	1000	NA	c	Gap fill KEGG sot
R07235		S-Adenosyl-L-methionine[c] + 3-Demethylubiquinone-9[c] <=> S-Adenosyl-L-homocysteine[c] + Ubiquinone-9[c]	2.1.1.64	( 102594881 )	-1000	1000	NA	c	Gap fill KEGG sot
R07276		L-Arogenate[c] + 2-Oxoglutarate[c] <=> Prephenate[c] + L-Glutamate[c]	2.6.1.79	( 102601259 )	-1000	1000	NA	c	Gap fill KEGG sot
R07279		ATP[c] + myo-Inositol[c] <=> ADP[c] + 1D-myo-Inositol 3-phosphate[c]	2.7.1.64	( 102588803 )	-1000	1000	NA	c	Gap fill KEGG sot
R07364		1,2-Dihydroxy-5-(methylthio)pent-1-en-3-one[c] + Oxygen[c] <=> 4-Methylthio-2-oxobutanoic acid[c] + Formate[c]	1.13.11.54	( 102599891 and 102577691 and 102602799 and 107061612 )	-1000	1000	NA	c	Gap fill KEGG sot
R07409		Choline[c] + Oxygen[c] + 2 Reduced ferredoxin[c] + 2 H+[c] => Betaine aldehyde[c] + 2 H2O[c] + 2 Oxidized ferredoxin[c]	1.14.15.7	( 102597733 )	0	1000	NA	c	Gap fill KEGG sot
R07430		6-Oxocampestanol[c] + Oxygen[c] + NADPH[c] <=> Cathasterone[c] + NADP+[c] + H2O[c]		( 102603786 )	-1000	1000	NA	c	Gap fill KEGG sot
R07440		Ferulate[c] + NADPH[c] + H+[c] + Oxygen[c] => 5-Hydroxyferulic acid methyl ester[c] + NADP+[c] + H2O[c]		( 102604007 )	0	1000	NA	c	Gap fill KEGG sot
R07441		Sinapoyl aldehyde[c] + NAD+[c] + H2O[c] <=> Sinapate[c] + NADH[c] + H+[c]	1.2.1.68	( 102591575 )	-1000	1000	NA	c	Gap fill KEGG sot
R07442		Sinapoyl aldehyde[c] + NADP+[c] + H2O[c] => Sinapate[c] + NADPH[c] + H+[c]	1.2.1.68	( 102591575 )	0	1000	NA	c	Gap fill KEGG sot
R07452		Campest-4-en-3-one[c] + Oxygen[c] + NADPH[c] => 22alpha-Hydroxy-campest-4-en-3-one[c] + NADP+[c] + H2O[c]		( 102603786 )	0	1000	NA	c	Brassinosteroid biosynthesis
R07453		5alpha-Campestan-3-one[c] + Oxygen[c] + NADPH[c] => 22alpha-Hydroxy-5alpha-campestan-3-one[c] + NADP+[c] + H2O[c]		( 102603786 )	-1000	1000	NA	c	Brassinosteroid biosynthesis
R07454		Campestanol[c] + Oxygen[c] + NADPH[c] <=> 6-Deoxocathasterone[c] + NADP+[c] + H2O[c]		( 102603786 )	-1000	1000	NA	c	Gap fill KEGG sot
R07505		Episterol[c] + 2 Ferrocytochrome b5[c] + Oxygen[c] + 2 H+[c] <=> 5,7,24(28)-Ergostatrienol[c] + 2 Ferricytochrome b5[c] + 2 H2O[c]	1.14.19.20	( 102602151 and 102587419 and 102594482 )	-1000	1000	NA	c	Gap fill KEGG sot
R07507		7-Dehydrodesmosterol[c] + NADPH[c] + H+[c] <=> 7-Dehydrocholesterol[c] + NADP+[c]	1.3.1.72	( 102584296 and 102604696 )	-1000	1000	NA	c	Gap fill KEGG sot
R07510		15-cis-Phytoene[c] <=> 9,9'-dicis-zeta-Carotene[c]		( 102577582 )	-1000	1000	NA	c	Gap fill KEGG sot
R07511		9,9'-dicis-zeta-Carotene[c] + 2 Quinone[c] <=> 7,9,7',9'-tetracis-Lycopene[c] + 2 Hydroquinone[c]	1.3.5.6	( 102598493 )	-1000	1000	NA	c	Gap fill KEGG sot
R07647		trans,trans-Farnesyl diphosphate[c] + H2O[c] => (1E,4S,5E,7R)-Germacra-1(10),5-dien-11-ol[c] + Diphosphate[c]	4.2.3.22	( 102590669 and 102580832 and 102598796 and 102597519 )	0	1000	NA	c	Gap fill KEGG sot
R07648		trans,trans-Farnesyl diphosphate[c] => (-)-Germacrene D[c] + Diphosphate[c]	4.2.3.75	( 102590669 and 102580832 and 102598796 and 102597519 )	0	1000	NA	c	Gap fill KEGG sot
R07672		GDP-mannose[c] <=> GDP-L-gulose[c]	5.1.3.18	( 102582256 and 102577923 )	-1000	1000	NA	c	Gap fill KEGG sot
R07687		Anthracene[c] + Oxygen[c] + 2 H+[c] + 2 e-[c] <=> Anthracene-9,10-dihydrodiol[c]		( 102605728 )	-1000	1000	NA	c	Gap fill KEGG sot
R07697		Phenylboronic acid[c] + Oxygen[c] <=> Phenol[c] + Boric acid[c]		( 102605728 )	-1000	1000	NA	c	Gap fill KEGG sot
R07700		Aniline[c] + Oxygen[c] <=> Catechol[c] + NH3[c]		( 102605728 )	-1000	1000	NA	c	Gap fill KEGG sot
R07856		beta-Zeacarotene[c] <=> 7,8-Dihydro-beta-carotene[c]	5.5.1.19	( 102595971 and 102597428 )	-1000	1000	NA	c	Gap fill KEGG sot
R07865		9(S)-HPOT[c] <=> 9,10-EOT[c] + H2O[c]	4.2.1.92	( 102588560 and 102589003 and 102584249 and 102577479 )	-1000	1000	NA	c	Gap fill KEGG sot
R07890		3-Hydroxy-OPC8-CoA[c] + NAD+[c] <=> 3-Oxo-OPC8-CoA[c] + NADH[c] + H+[c]	1.1.1.211 1.1.1.35	( 102579434 and 102605537 and 102596014 and 102587367 and 102586729 and 102586890 and 102587081 )	-1000	1000	NA	c	Gap fill KEGG sot
R07894		3-Hydroxy-OPC6-CoA[c] + NAD+[c] <=> 3-Oxo-OPC6-CoA[c] + NADH[c] + H+[c]	1.1.1.211 1.1.1.35	( 102579434 and 102605537 and 102596014 and 102587367 and 102586729 and 102586890 and 102587081 )	-1000	1000	NA	c	Gap fill KEGG sot
R07932		Cyanidin 3-O-(6-O-malonyl-beta-D-glucoside)[c] + UDP-glucuronate[c] <=> Cyanidin-3-O-(6''-O-malonyl-2''-O-glucuronyl)glucoside[c] + UDP[c]	2.4.1.254	( 102594832 )	-1000	1000	NA	c	Gap fill KEGG sot
R07934		(6Z,9Z,12Z,15Z,18Z,21Z)-Tetracosahexaenoyl-CoA[c] + FAD[c] <=> (2E,6Z,9Z,12Z,15Z,18Z,21Z)-Tetracosahepta-2,6,9,12,15,18,21-enoyl-CoA[c] + FADH2[c]	1.3.3.6	( 102581426 and 102579351 and 102592258 and 102587406 and 102588328 and 102586848 )	-1000	1000	NA	c	Gap fill KEGG sot
R07937		(4Z,7Z,10Z,13Z,16Z,19Z)-Docosahexaenoyl-CoA[c] + Acetyl-CoA[c] <=> CoA[c] + (6Z,9Z,12Z,15Z,18Z,21Z)-3-Oxotetracosahexa-6,9,12,15,18,21-enoyl-CoA[c]	2.3.1.16	( 102578706 and 102589894 )	-1000	1000	NA	c	Gap fill KEGG sot
R07950		(6Z,9Z,12Z,15Z,18Z)-Tetracosapentaenoyl-CoA[c] + FAD[c] <=> (2E,6Z,9Z,12Z,15Z,18Z)-Tetracosahexa-2,6,9,12,15,18-enoyl-CoA[c] + FADH2[c]	1.3.3.6	( 102581426 and 102579351 and 102592258 and 102587406 and 102588328 and 102586848 )	-1000	1000	NA	c	Gap fill KEGG sot
R07953		(4Z,7Z,10Z,13Z,16Z)-Docosapentaenoyl-CoA[c] + Acetyl-CoA[c] <=> CoA[c] + (6Z,9Z,12Z,15Z,18Z)-3-Oxotetracosapenta-6,9,12,15,18-enoyl-CoA[c]	2.3.1.16	( 102578706 and 102589894 )	-1000	1000	NA	c	Gap fill KEGG sot
R08090		3-Hydroxy-3-(4-methylpent-3-en-1-yl)glutaryl-CoA[c] <=> 7-Methyl-3-oxo-6-octenoyl-CoA[c] + Acetate[c]	4.1.3.26 4.1.3.4	( 102604357 and 102600078 and 102578164 )	-1000	1000	NA	c	Gap fill KEGG sot
R08120		5-Fluoromuconolactone[c] + H2O[c] <=> 2-Maleylacetate[c] + Hydrofluoric acid[c]	3.1.1.45	( 102585553 and 102579356 and 102601759 )	-1000	1000	NA	c	Gap fill KEGG sot
R08121		4-Fluoromuconolactone[c] + H2O[c] <=> 2-Maleylacetate[c] + Hydrofluoric acid[c]	3.1.1.45	( 102585553 and 102579356 and 102601759 )	-1000	1000	NA	c	Gap fill KEGG sot
R08174		Stearoyl-CoA[c] + H2O[c] <=> CoA[c] + Octadecanoic acid[c]	3.1.2.2	( 102591392 and 102592055 and 107062250 )	-1000	1000	NA	c	Biosynthesis of unsaturated fatty acids
R08175		Eicosanoyl-CoA[c] + H2O[c] => CoA[c] + Icosanoic acid[c]	3.1.2.2	( 102591392 and 102592055 and 107062250 )	0	1000	NA	c	Gap fill KEGG sot
R08176		Oleoyl-CoA[c] + H2O[c] => CoA[c] + (9Z)-Octadecenoic acid[c]	3.1.2.2	( 102591392 and 102592055 and 107062250 )	0	1000	NA	c	Gap fill KEGG sot
R08177		Linoleoyl-CoA[c] + H2O[c] <=> CoA[c] + Linoleate[c]	3.1.2.2	( 102591392 and 102592055 and 107062250 )	-1000	1000	NA	c	Gap fill KEGG sot
R08178		(9Z,12Z,15Z)-Octadecatrienoyl-CoA[c] + H2O[c] <=> CoA[c] + (9Z,12Z,15Z)-Octadecatrienoic acid[c]	3.1.2.2	( 102591392 and 102592055 and 107062250 )	-1000	1000	NA	c	Gap fill KEGG sot
R08179		(5Z,8Z,11Z,14Z,17Z)-Icosapentaenoyl-CoA[c] + H2O[c] <=> CoA[c] + (5Z,8Z,11Z,14Z,17Z)-Icosapentaenoic acid[c]	3.1.2.2	( 102591392 and 102592055 and 107062250 )	-1000	1000	NA	c	Gap fill KEGG sot
R08180		(4Z,7Z,10Z,13Z,16Z,19Z)-Docosahexaenoyl-CoA[c] + H2O[c] <=> CoA[c] + (4Z,7Z,10Z,13Z,16Z,19Z)-Docosahexaenoic acid[c]	3.1.2.2	( 102591392 and 102592055 and 107062250 )	-1000	1000	NA	c	Gap fill KEGG sot
R08181		gamma-Linolenoyl-CoA[c] + H2O[c] <=> CoA[c] + (6Z,9Z,12Z)-Octadecatrienoic acid[c]	3.1.2.2	( 102591392 and 102592055 and 107062250 )	-1000	1000	NA	c	Gap fill KEGG sot
R08182		8,11,14-Eicosatrienoyl-CoA[c] + H2O[c] <=> CoA[c] + (8Z,11Z,14Z)-Icosatrienoic acid[c]	3.1.2.2	( 102591392 and 102592055 and 107062250 )	-1000	1000	NA	c	Gap fill KEGG sot
R08183		Arachidonyl-CoA[c] + H2O[c] <=> CoA[c] + (5Z,8Z,11Z,14Z)-Icosatetraenoic acid[c]	3.1.2.2	( 102591392 and 102592055 and 107062250 )	-1000	1000	NA	c	Gap fill KEGG sot
R08221		5'-Deoxy-5-fluorocytidine[c] + H2O[c] <=> 5'-Deoxy-5-fluorouridine[c] + NH3[c]	3.5.4.5	( 102592443 )	-1000	1000	NA	c	Gap fill KEGG sot
R08226		5-FU[c] + NADPH[c] + H+[c] <=> 5,6-Dihydro-5-fluorouracil[c] + NADP+[c]	1.3.1.2	( 102599024 )	-1000	1000	NA	c	Gap fill KEGG sot
R08227		5,6-Dihydro-5-fluorouracil[c] + H2O[c] <=> alpha-Fluoro-beta-ureidopropionic acid[c]	3.5.2.2	( 102588501 )	-1000	1000	NA	c	Gap fill KEGG sot
R08228		alpha-Fluoro-beta-ureidopropionic acid[c] + H2O[c] <=> alpha-Fluoro-beta-alanine[c] + CO2[c] + NH3[c]	3.5.1.6	( 102603227 )	-1000	1000	NA	c	Gap fill KEGG sot
R08231		5-FU[c] + 5-Phospho-alpha-D-ribose 1-diphosphate[c] <=> 5-Fluorouridine monophosphate[c] + Diphosphate[c]	2.4.2.10	( 102592981 )	-1000	1000	NA	c	Gap fill KEGG sot
R08232		5-Fluorouridine[c] + ATP[c] <=> 5-Fluorouridine monophosphate[c] + ADP[c]	2.7.1.48	( 102604082 and 102579344 and 102601516 and 102601704 )	-1000	1000	NA	c	Gap fill KEGG sot
R08233		5-Fluorodeoxyuridine[c] + ATP[c] <=> 5-Fluorodeoxyuridine monophosphate[c] + ADP[c]	2.7.1.21	( 102605312 and 102591809 and 102599438 )	-1000	1000	NA	c	Gap fill KEGG sot
R08235		6-Mercaptopurine[c] + 2 H2O[c] + 2 Oxygen[c] <=> 6-Thiourate[c] + 2 Hydrogen peroxide[c]	1.17.3.2	( 102596284 )	-1000	1000	NA	c	Gap fill KEGG sot
R08237		6-Mercaptopurine[c] + 5-Phospho-alpha-D-ribose 1-diphosphate[c] <=> 6-Thioinosine-5'-monophosphate[c] + Diphosphate[c]	2.4.2.8	( 102579358 )	-1000	1000	NA	c	Gap fill KEGG sot
R08238		6-Methylmercaptopurine[c] + 5-Phospho-alpha-D-ribose 1-diphosphate[c] <=> 6-Methylthiopurine 5'-monophosphate ribonucleotide[c] + Diphosphate[c]	2.4.2.8	( 102579358 )	-1000	1000	NA	c	Gap fill KEGG sot
R08240		6-Thioinosine-5'-monophosphate[c] + NAD+[c] + H2O[c] <=> 6-Thioxanthine 5'-monophosphate[c] + NADH[c] + H+[c]	1.1.1.205	( 102598516 )	-1000	1000	NA	c	Gap fill KEGG sot
R08243		6-Mercaptopurine ribonucleoside triphosphate[c] + H2O[c] <=> 6-Thioinosine-5'-monophosphate[c] + Diphosphate[c]	3.6.1.19	( 102605347 )	-1000	1000	NA	c	Gap fill KEGG sot
R08244		6-Thioxanthine 5'-monophosphate[c] + ATP[c] + L-Glutamine[c] + H2O[c] <=> 6-Thioguanosine monophosphate[c] + AMP[c] + Diphosphate[c] + L-Glutamate[c]	6.3.5.2	( 102597174 )	-1000	1000	NA	c	Gap fill KEGG sot
R08245		Thioguanine[c] + 5-Phospho-alpha-D-ribose 1-diphosphate[c] <=> 6-Thioguanosine monophosphate[c] + Diphosphate[c]	2.4.2.8	( 102579358 )	-1000	1000	NA	c	Gap fill KEGG sot
R08266		Tamoxifen[c] + Oxygen[c] + NADPH[c] + H+[c] <=> Tamoxifen N-oxide[c] + NADP+[c] + H2O[c]	1.14.13.8	( 102605841 and 102581286 and 102589357 and 102600780 and 102605500 and 107063039 and 102580947 )	-1000	1000	NA	c	Gap fill KEGG sot
R08280		Aldophosphamide[c] + Glutathione[c] <=> 4-Glutathionyl cyclophosphamide[c] + H2O[c]	2.5.1.18	( 102588302 and 102604497 and 102586486 and 102604186 and 102579204 and 102580173 and 102589882 and 102592906 and 102599652 and 102585121 and 102587200 and 102602024 and 102602353 and 102603659 and 102589684 and 102599650 and 102604265 and 102589451 and 102583107 and 102583433 and 102605464 and 102597085 and 102598723 and 102601040 and 102584494 and 102602918 and 102591927 and 102592934 and 10259…	-1000	1000	NA	c	Gap fill KEGG sot
R08281		Aldophosphamide[c] + NADH[c] + H+[c] <=> Alcophosphamide[c] + NAD+[c]	1.1.1.1	( 102599478 and 102585018 ) or ( 102583926 and 102584141 and 102589498 and 102581826 and 102583366 and 102577476 and 102583816 and 102591308 )	-1000	1000	NA	c	Gap fill KEGG sot
R08306		2-Phenyl-1,3-propanediol monocarbamate[c] + NAD+[c] <=> 3-Carbamoyl-2-phenylpropionaldehyde[c] + NADH[c] + H+[c]	1.1.1.1	( 102599478 and 102585018 ) or ( 102583926 and 102584141 and 102589498 and 102581826 and 102583366 and 102577476 and 102583816 and 102591308 )	-1000	1000	NA	c	Gap fill KEGG sot
R08310		4-Hydroxy-5-phenyltetrahydro-1,3-oxazin-2-one[c] + NAD+[c] <=> 5-Phenyl-1,3-oxazinane-2,4-dione[c] + NADH[c] + H+[c]	1.1.1.1	( 102599478 and 102585018 ) or ( 102583926 and 102584141 and 102589498 and 102581826 and 102583366 and 102577476 and 102583816 and 102591308 )	-1000	1000	NA	c	Gap fill KEGG sot
R08381		Palmitoyl-CoA[c] + 11-cis-Retinol[c] <=> CoA[c] + 11-cis-Retinyl palmitate[c]	2.3.1.76	( 102593515 and 102592250 )	-1000	1000	NA	c	Gap fill KEGG sot
R08409		Plastoquinol-9[c] + 2 Oxidized plastocyanin[c] <=> Plastoquinone-9[c] + 2 Reduced plastocyanin[c]	1.10.9.1	( 102577449 )	-1000	1000	NA	c	Gap fill KEGG sot
R08517		17alpha-Hydroxypregnenolone[c] + Reduced acceptor[c] + Oxygen[c] <=> Dehydroepiandrosterone[c] + Acetate[c] + Acceptor[c] + H2O[c]	1.14.14.19	( 102596089 and 102598856 and 102594469 and 107058298 and 107062135 and 102595462 and 102596750 and 102597074 and 102586037 and 102579099 and 102579426 and 102582447 and 102594046 and 102603558 and 102603333 and 102580262 and 102604046 and 102595474 and 102595697 and 102604709 and 102595929 and 102596280 and 102590473 and 102581879 and 102595802 and 102599544 and 102605141 )	-1000	1000	NA	c	Gap fill KEGG sot
R08518		17alpha-Hydroxyprogesterone[c] + Reduced acceptor[c] + Oxygen[c] <=> Androstenedione[c] + Acetate[c] + Acceptor[c] + H2O[c]	1.14.14.19	( 102596089 and 102598856 and 102594469 and 107058298 and 107062135 and 102595462 and 102596750 and 102597074 and 102586037 and 102579099 and 102579426 and 102582447 and 102594046 and 102603558 and 102603333 and 102580262 and 102604046 and 102595474 and 102595697 and 102604709 and 102595929 and 102596280 and 102590473 and 102581879 and 102595802 and 102599544 and 102605141 )	-1000	1000	NA	c	Gap fill KEGG sot
R08549		2-Oxoglutarate[c] + CoA[c] + NAD+[c] => Succinyl-CoA[c] + CO2[c] + NADH[c] + H+[c]	1.2.4.2 1.8.1.4 2.3.1.61	( 102591883 and 102603826 ) or ( 102602804 and 102599296 and 102605442 and 102577866 and 107062163 ) or ( 102602931 and 102604382 )	0	1000	NA	c	Gap fill KEGG sot
R08639		D-Glucose 1-phosphate[c] <=> D-Glucose 6-phosphate[c]	5.4.2.5 5.4.2.2	( 102585015 and 102579912 and 102583854 and 102593173 )	-1000	1000	NA	c	Gap fill KEGG sot
R08648		Pyruvate[c] + 2-Oxobutanoate[c] => (S)-2-Aceto-2-hydroxybutanoate[c] + CO2[c]	2.2.1.6	( 102588606 and 102595762 and 102594064 ) or ( 102600503 and 102581549 )	0	1000	NA	c	Gap fill KEGG sot
R08696		trans,trans-Farnesyl diphosphate[c] => alpha-Farnesene[c] + Diphosphate[c]	4.2.3.46	( 102600675 )	0	1000	NA	c	Gap fill KEGG sot
R08700		tRNA uridine[c] + [Enzyme]-S-sulfanylcysteine[c] + ATP[c] <=> tRNA containing 2-thiouridine[c] + [Enzyme]-cysteine[c] + AMP[c] + Diphosphate[c]	2.8.1.13	( 102604997 )	-1000	1000	NA	c	Gap fill KEGG sot
R08701		tRNA containing 2-thiouridine[c] + Glycine[c] + Folinic acid[c] + Reduced acceptor[c] <=> tRNA containing 5-carboxymethylaminomethyl-2-thiouridine[c] + Tetrahydrofolate[c] + Acceptor[c] + H2O[c]		( 102599251 ) or ( 102579005 )	-1000	1000	NA	c	Gap fill KEGG sot
R08836		3,4-Dihydroxy-L-phenylalanine[c] + Oxygen[c] <=> 4,5-seco-Dopa[c]		( 102603836 and 102602046 )	-1000	1000	NA	c	Gap fill KEGG sot
R08845		UTP[c] + alpha-D-Aldose 1-phosphate[c] <=> Diphosphate[c] + UDP-sugar[c]	2.7.7.64	( 102596087 )	-1000	1000	NA	c	Gap fill KEGG sot
R08935		dTDP-L-rhamnose[c] + NADP+[c] <=> dTDP-4-oxo-6-deoxy-D-glucose[c] + NADPH[c] + H+[c]		( 102601196 )	-1000	1000	NA	c	Gap fill KEGG sot
R08954		11-Deoxycorticosterone[c] + NADPH[c] + H+[c] <=> 5alpha-Dihydrodeoxycorticosterone[c] + NADP+[c]	1.3.1.22	( 102597141 )	-1000	1000	NA	c	Gap fill KEGG sot
R08964		ATP[c] + 5-PP-InsP5[c] <=> ADP[c] + 1D-myo-Inositol 1,5-bis(diphosphate) 2,3,4,6-tetrakisphosphate[c]	2.7.4.24	( 102595799 and 102605704 )	-1000	1000	NA	c	Gap fill KEGG sot
R08980		11beta,17beta-Dihydroxy-4-androsten-3-one[c] + NADP+[c] <=> 11beta-Hydroxyandrost-4-ene-3,17-dione[c] + NADPH[c] + H+[c]	1.1.1.62	( 102588615 and 102596383 )	-1000	1000	NA	c	Gap fill KEGG sot
R09070		7(1)-Hydroxychlorophyll a[c] + NADP+[c] <=> Chlorophyll b[c] + NADPH[c] + H+[c]	1.1.1.294	( 102601206 and 102594861 )	-1000	1000	NA	c	Gap fill KEGG sot
R09099		L-Serine[c] + 5,6,7,8-Tetrahydromethanopterin[c] <=> 5,10-Methylenetetrahydromethanopterin[c] + Glycine[c] + H2O[c]	2.1.2.1	( 102603398 and 102596065 and 102591486 and 102605665 and 102599354 and 102582524 and 102580488 and 107058768 and 107058680 )	-1000	1000	NA	c	Gap fill KEGG sot
R09102		Bis(4-hydroxyphenyl)methane[c] <=> Bis(4-hydroxyphenyl)methanol[c]		( 102605728 )	-1000	1000	NA	c	Gap fill KEGG sot
R09104		4,4'-Dihydroxybenzophenone[c] <=> 4-Hydroxyphenyl-4-hydroxybenzoate[c]		( 102605728 )	-1000	1000	NA	c	Gap fill KEGG sot
R09106		Feruloyl-CoA[c] + 16-Hydroxypalmitate[c] => CoA[c] + 16-Feruloyloxypalmitate[c]	2.3.1.188	( 102599397 and 102577559 )	0	1000	NA	c	Gap fill KEGG sot
R09136		2,3,5-Trichlorodienelactone[c] + H2O[c] <=> 2,3,5-Trichloromaleylacetate[c]	3.1.1.45	( 102585553 and 102579356 and 102601759 )	-1000	1000	NA	c	Gap fill KEGG sot
R09220		3-Chloro-2-methyldienelactone[c] + H2O[c] <=> 3-Chloro-2-methylmaleylacetate[c]	3.1.1.45	( 102585553 and 102579356 and 102601759 )	-1000	1000	NA	c	Gap fill KEGG sot
R09222		2-Chloro-5-methyl-cis-dienelactone[c] + H2O[c] <=> 2-Chloro-5-methylmaleylacetate[c]	3.1.1.45	( 102585553 and 102579356 and 102601759 )	-1000	1000	NA	c	Gap fill KEGG sot
R09281		4-Hydroxybutanoic acid[c] + NADP+[c] <=> Succinate semialdehyde[c] + H+[c] + NADPH[c]		( 102584035 and 102599245 )	-1000	1000	NA	c	Gap fill KEGG sot
R09304		UDP-N-acetyl-D-glucosamine[c] + [Protein]-L-serine[c] <=> UDP[c] + G12573[c]	2.4.1.255	( 102597898 and 102579515 )	-1000	1000	NA	c	Gap fill KEGG sot
R09409		Aflatoxin B1-exo-8,9-epoxide[c] + Glutathione[c] <=> Aflatoxin B1exo-8,9-epoxide-GSH[c]	2.5.1.18	( 102588302 and 102604497 and 102586486 and 102604186 and 102579204 and 102580173 and 102589882 and 102592906 and 102599652 and 102585121 and 102587200 and 102602024 and 102602353 and 102603659 and 102589684 and 102599650 and 102604265 and 102589451 and 102583107 and 102583433 and 102605464 and 102597085 and 102598723 and 102601040 and 102584494 and 102602918 and 102591927 and 102592934 and 10259…	-1000	1000	NA	c	Gap fill KEGG sot
R09419		Malonyl-CoA[c] + Acyl-CoA[c] <=> 3-Oxoacyl-CoA[c] + CoA[c] + CO2[c]	2.3.1.199	( 102606072 and 102603796 and 102584033 and 102596949 and 102594691 and 102603922 and 102593540 and 102600830 and 102579394 and 102579720 and 102590104 and 102580517 and 102581538 and 102605420 and 102580961 and 102594358 and 102599412 and 102580867 and 102581202 and 102593970 and 102593322 and 107061579 )	-1000	1000	NA	c	Gap fill KEGG sot
R09449		trans-2,3-Dehydroacyl-CoA[c] + NADPH[c] + H+[c] <=> Long-chain acyl-CoA[c] + NADP+[c]	1.3.1.93	( 102599277 and 102581846 and 102600822 )	-1000	1000	NA	c	Gap fill KEGG sot
R09450		Long-chain acyl-CoA[c] + H2O[c] <=> Long-chain fatty acid[c] + CoA[c]	3.1.2.2	( 102591392 and 102592055 and 107062250 )	-1000	1000	NA	c	Gap fill KEGG sot
R09451		Hexadecanoic acid[c] + NADPH[c] + Oxygen[c] + H+[c] <=> 16-Hydroxypalmitate[c] + NADP+[c] + H2O[c]		( 102599533 and 102594638 )	-1000	1000	NA	c	Gap fill KEGG sot
R09452		(9Z)-Octadecenoic acid[c] + NADPH[c] + Oxygen[c] + H+[c] <=> 18-Hydroxyoleate[c] + NADP+[c] + H2O[c]		( 102577568 and 102578777 )	-1000	1000	NA	c	Gap fill KEGG sot
R09453		cis-9,10-Epoxystearic acid[c] + NADPH[c] + Oxygen[c] + H+[c] <=> 9,10-Epoxy-18-hydroxystearate[c] + NADP+[c] + H2O[c]		( 102582727 and 102587068 and 102604576 and 102594857 )	-1000	1000	NA	c	Gap fill KEGG sot
R09454		Docosanoic acid[c] + NADPH[c] + Oxygen[c] + H+[c] <=> 22-Hydroxydocosanoate[c] + NADP+[c] + H2O[c]		( 102600176 )	-1000	1000	NA	c	Gap fill KEGG sot
R09461		9,10-Dihydroxystearate[c] + NADPH[c] + Oxygen[c] + H+[c] <=> 9,10,18-Trihydroxystearate[c] + NADP+[c] + H2O[c]		( 102582727 and 102587068 and 102604576 and 102594857 )	-1000	1000	NA	c	Gap fill KEGG sot
R09462		(9Z)-Octadecenoic acid[c] + Lipid hydroperoxide[c] <=> cis-9,10-Epoxystearic acid[c] + Alcohol[c]	1.11.2.3	( 102602601 and 102596856 and 102580532 and 102602267 and 102606221 and 102597495 )	-1000	1000	NA	c	Gap fill KEGG sot
R09463		18-Hydroxyoleate[c] + Lipid hydroperoxide[c] <=> 9,10-Epoxy-18-hydroxystearate[c] + Alcohol[c]	1.11.2.3	( 102602601 and 102596856 and 102580532 and 102602267 and 102606221 and 102597495 )	-1000	1000	NA	c	Gap fill KEGG sot
R09466		Long-chain aldehyde[c] <=> Alkane[c] + CO[c]	4.1.99.5	( 102593084 and 102599091 and 102579007 and 102599945 and 102579333 and 102579884 and 102595750 and 102595425 )	-1000	1000	NA	c	Gap fill KEGG sot
R09470		Long-chain acyl-CoA[c] + 2 NADPH[c] + 2 H+[c] <=> Primary alcohol[c] + 2 NADP+[c] + CoA[c]	1.2.1.84	( 102602061 and 102581089 and 102603161 and 102597036 and 102580624 and 102581314 and 102584272 and 102601049 and 102583956 and 102592738 and 102591729 and 102591404 and 102582372 and 102593077 and 102583580 and 107060277 and 102602162 and 107060945 )	-1000	1000	NA	c	Gap fill KEGG sot
R09532		2,3-Bisphospho-D-glycerate[c] + H2O[c] <=> 2-Phospho-D-glycerate[c] + Orthophosphate[c]	3.1.3.80	( 102580208 and 102582317 )	-1000	1000	NA	c	Gap fill KEGG sot
R09576		Vetispiradiene[c] + NADPH[c] + H+[c] + Oxygen[c] <=> Solavetivol[c] + NADP+[c] + H2O[c]	1.14.13.121	( 102603857 )	-1000	1000	NA	c	Gap fill KEGG sot
R09577		Solavetivol[c] + NADPH[c] + H+[c] + Oxygen[c] <=> Solavetivone[c] + NADP+[c] + 2 H2O[c]	1.14.13.121	( 102603857 )	-1000	1000	NA	c	Gap fill KEGG sot
R09578		L-Phenylalanine[c] + 2 Oxygen[c] + 2 NADPH[c] + 2 H+[c] <=> (E)-Phenylacetaldoxime[c] + 2 NADP+[c] + CO2[c] + 3 H2O[c]	1.14.13.124	( 102597216 and 102599701 and 102605603 and 102605273 and 102593505 )	-1000	1000	NA	c	Gap fill KEGG sot
R09635		UDP-glucuronate[c] + Chrysanthemin[c] <=> UDP[c] + Cyanidin 3-O-(2-O-beta-D-glucuronosyl)-beta-D-glucoside[c]	2.4.1.254	( 102594832 )	-1000	1000	NA	c	Gap fill KEGG sot
R09652		15-cis-Phytoene[c] + 2 Plastoquinone[c] <=> 9,15,9'-tricis-zeta-Carotene[c] + 2 Plastoquinol[c]	1.3.5.5	( 102577582 )	-1000	1000	NA	c	Gap fill KEGG sot
R09676		UDP-N-acetyl-alpha-D-glucosamine[c] + [Protein]-L-serine[c] <=> UDP[c] + [Protein]-3-O-(N-acetyl-D-glucosaminyl)-L-serine[c]	2.4.1.255	( 102597898 and 102579515 )	-1000	1000	NA	c	Gap fill KEGG sot
R09682		9-cis-Epoxycarotenoid[c] + Oxygen[c] <=> Xanthoxin[c] + 12'-apo-Carotenal[c]	1.13.11.51	( 102589614 and 102585426 and 102579540 and 102577733 and 102577783 and 102581808 )	-1000	1000	NA	c	Gap fill KEGG sot
R09698		(3R)-3-Hydroxyacyl-CoA[c] <=> trans-2,3-Dehydroacyl-CoA[c] + H2O[c]	4.2.1.119	( 102584477 )	-1000	1000	NA	c	Gap fill KEGG sot
R09726		ATP[c] + Molybdopterin[c] <=> Diphosphate[c] + Adenylated molybdopterin[c]	2.7.7.75	( 102599886 )	-1000	1000	NA	c	Gap fill KEGG sot
R09735		Adenylated molybdopterin[c] + Molybdate[c] <=> Molybdoenzyme molybdenum cofactor[c] + AMP[c] + H2O[c]	2.10.1.1	( 102599886 )	-1000	1000	NA	c	Gap fill KEGG sot
R09736		Demethylmenaquinol[c] + S-Adenosyl-L-methionine[c] <=> Menaquinol[c] + S-Adenosyl-L-homocysteine[c]	2.1.1.163	( 102585507 )	-1000	1000	NA	c	Gap fill KEGG sot
R09761		Castasterone[c] <=> 26-Hydroxycastasterone[c]		( 102582293 and 102586881 and 102590229 and 102604064 )	-1000	1000	NA	c	Gap fill KEGG sot
R09762		Brassinolide[c] <=> 26-Hydroxybrassinolide[c]		( 102582293 and 102586881 and 102590229 and 102604064 )	-1000	1000	NA	c	Gap fill KEGG sot
R09763		Di[3-deoxy-D-manno-octulosonyl]-lipid IV(A)[c] + CMP-3-deoxy-D-manno-octulosonate[c] <=> alpha-Kdo-(2->8)-alpha-Kdo-(2->4)-alpha-Kdo-(2->6)-lipid IVA[c] + CMP[c]	2.4.99.14	( 102593521 )	-1000	1000	NA	c	Gap fill KEGG sot
R09827		Phosphatidylinositol-3,4,5-trisphosphate[c] + H2O[c] <=> 1-Phosphatidyl-1D-myo-inositol 3,4-bisphosphate[c] + Orthophosphate[c]	3.1.3.86 3.1.3.36	( 102606055 )	-1000	1000	NA	c	Gap fill KEGG sot
R09875		Leukotriene C4[c] + H2O[c] <=> Leukotriene D4[c] + L-Glutamate[c]	3.4.19.14	( 102581214 and 102597338 )	-1000	1000	NA	c	Gap fill KEGG sot
R10035		Dhurrin[c] + H2O[c] <=> (S)-4-Hydroxymandelonitrile[c] + beta-D-Glucose[c]	3.2.1.21	( 102597190 and 102601570 and 102606299 and 102603190 and 102587220 and 102585327 and 102602430 and 102593844 and 102588295 and 102580126 ) or ( 102583088 and 102587222 and 102592848 and 102586879 and 102586545 and 102599864 and 102584844 and 102593436 and 102602599 and 102593011 ) or ( 102588353 and 102588686 and 102579818 and 102605187 and 102604517 and 102584301 and 102589015 and 102582742 and…	-1000	1000	NA	c	Cyanoamino acid metabolism
R10039		Lotaustralin[c] + H2O[c] <=> (2R)-2-Hydroxy-2-methylbutanenitrile[c] + beta-D-Glucose[c]	3.2.1.21	( 102597190 and 102601570 and 102606299 and 102603190 and 102587220 and 102585327 and 102602430 and 102593844 and 102588295 and 102580126 ) or ( 102583088 and 102587222 and 102592848 and 102586879 and 102586545 and 102599864 and 102584844 and 102593436 and 102602599 and 102593011 ) or ( 102588353 and 102588686 and 102579818 and 102605187 and 102604517 and 102584301 and 102589015 and 102582742 and…	-1000	1000	NA	c	Gap fill KEGG sot
R10040		Linamarin[c] + H2O[c] <=> Acetone cyanohydrin[c] + beta-D-Glucose[c]	3.2.1.21	( 102597190 and 102601570 and 102606299 and 102603190 and 102587220 and 102585327 and 102602430 and 102593844 and 102588295 and 102580126 ) or ( 102583088 and 102587222 and 102592848 and 102586879 and 102586545 and 102599864 and 102584844 and 102593436 and 102602599 and 102593011 ) or ( 102588353 and 102588686 and 102579818 and 102605187 and 102604517 and 102584301 and 102589015 and 102582742 and…	-1000	1000	NA	c	Gap fill KEGG sot
R10046		Nicotinate D-ribonucleoside[c] + H2O[c] <=> Nicotinate[c] + D-Ribose[c]	3.2.2.3	( 102606026 )	-1000	1000	NA	c	Gap fill KEGG sot
R10052		(2R,3S)-3-Isopropylmalate[c] + NAD+[c] <=> 4-Methyl-2-oxopentanoate[c] + CO2[c] + NADH[c] + H+[c]	1.1.1.85	( 102586564 )	-1000	1000	NA	c	Gap fill KEGG sot
R10055		Violaxanthin[c] + 2 Ascorbate[c] <=> Zeaxanthin[c] + 2 Dehydroascorbate[c] + 2 H2O[c]	1.23.5.1	( 102588520 )	-1000	1000	NA	c	Gap fill KEGG sot
R10057		4,4-Dimethyl-5alpha-cholest-7-en-3beta-ol[c] + 3 NADH[c] + 3 H+[c] + 3 Oxygen[c] <=> 3beta-Hydroxy-4beta-methyl-5alpha-cholest-7-ene-4alpha-carboxylate[c] + 3 NAD+[c] + 4 H2O[c]	1.14.13.72	( 102605717 and 102606141 ) or ( 102602168 and 102589817 )	-1000	1000	NA	c	Gap fill KEGG sot
R10058		4,4-Dimethyl-5alpha-cholest-7-en-3beta-ol[c] + 3 NADPH[c] + 3 H+[c] + 3 Oxygen[c] <=> 3beta-Hydroxy-4beta-methyl-5alpha-cholest-7-ene-4alpha-carboxylate[c] + 3 NADP+[c] + 4 H2O[c]	1.14.13.72	( 102605717 and 102606141 ) or ( 102602168 and 102589817 )	-1000	1000	NA	c	Gap fill KEGG sot
R10065		2 ATP[c] + D-myo-Inositol 1,4,5-trisphosphate[c] <=> 2 ADP[c] + 1D-myo-Inositol 1,3,4,5,6-pentakisphosphate[c]	2.7.1.151	( 102599548 and 102577543 )	-1000	1000	NA	c	Gap fill KEGG sot
R10066		ent-Kaurene[c] + 3 NADPH[c] + 3 H+[c] + 3 Oxygen[c] <=> Kaur-16-en-18-oic acid[c] + 3 NADP+[c] + 4 H2O[c]	1.14.13.78	( 102588924 and 102589573 )	-1000	1000	NA	c	Gap fill KEGG sot
R10067		Kaur-16-en-18-oic acid[c] + 3 NADPH[c] + 3 H+[c] + 3 Oxygen[c] <=> Gibberellin A12[c] + 3 NADP+[c] + 4 H2O[c]	1.14.13.79	( 107057906 and 102579396 and 102595896 and 102603753 and 102580175 and 102595325 )	-1000	1000	NA	c	Gap fill KEGG sot
R10068		Magnesium protoporphyrin monomethyl ester[c] + 3 NADPH[c] + 3 H+[c] + 3 Oxygen[c] <=> Divinylprotochlorophyllide[c] + 3 NADP+[c] + 5 H2O[c]	1.14.13.81	( 102600334 )	-1000	1000	NA	c	Gap fill KEGG sot
R10070		Zeaxanthin[c] + 2 NADH[c] + 2 H+[c] + 2 Oxygen[c] <=> Violaxanthin[c] + 2 NAD+[c] + 2 H2O[c]	1.14.13.90	( 102592281 )	-1000	1000	NA	c	Gap fill KEGG sot
R10071		Zeaxanthin[c] + 2 NADPH[c] + 2 H+[c] + 2 Oxygen[c] <=> Violaxanthin[c] + 2 NADP+[c] + 2 H2O[c]	1.14.13.90	( 102592281 )	-1000	1000	NA	c	Gap fill KEGG sot
R10073		Vetispiradiene[c] + 2 NADPH[c] + 2 H+[c] + 2 Oxygen[c] <=> Solavetivone[c] + 2 NADP+[c] + 3 H2O[c]	1.14.13.121	( 102603857 )	-1000	1000	NA	c	Gap fill KEGG sot
R10079		Cyanate[c] + HCO3-[c] + H+[c] <=> NH3[c] + 2 CO2[c]	4.2.1.104	( 102578903 )	-1000	1000	NA	c	Gap fill KEGG sot
R10080		Chlorophyllide[c] + 2 Oxygen[c] + 2 NADPH[c] + 2 H+[c] <=> Chlorophyllide b[c] + 3 H2O[c] + 2 NADP+[c]	1.14.13.122	( 102594460 and 102592765 )	-1000	1000	NA	c	Gap fill KEGG sot
R10086		L-Glutamate[c] + 2 Oxidized ferredoxin[c] + H2O[c] <=> NH3[c] + 2-Oxoglutarate[c] + 2 Reduced ferredoxin[c] + 2 H+[c]	1.4.7.1	( 102600112 )	-1000	1000	NA	c	Gap fill KEGG sot
R10115		Malonyl-[acp] methyl ester[c] + Malonyl-[acyl-carrier protein][c] <=> 3-Ketoglutaryl-[acp] methyl ester[c] + CO2[c] + Acyl-carrier protein[c]	2.3.1.41 2.3.1.179	( 102605843 and 102602484 and 102605602 and 102585413 and 102590505 and 102591472 and 102602451 )	-1000	1000	NA	c	Gap fill KEGG sot
R10116		3-Ketoglutaryl-[acp] methyl ester[c] + NADPH[c] + H+[c] <=> 3-Hydroxyglutaryl-[acp] methyl ester[c] + NADP+[c]	1.1.1.100	( 102580300 and 102578766 and 102587664 and 102591367 and 102591690 )	-1000	1000	NA	c	Gap fill KEGG sot
R10117		3-Hydroxyglutaryl-[acp] methyl ester[c] <=> Enoylglutaryl-[acp] methyl ester[c] + H2O[c]	4.2.1.59	( 102585835 )	-1000	1000	NA	c	Gap fill KEGG sot
R10118		Enoylglutaryl-[acp] methyl ester[c] + NADPH[c] + H+[c] <=> Glutaryl-[acp] methyl ester[c] + NADP+[c]	1.3.1.10	( 102606380 and 102593496 )	-1000	1000	NA	c	Gap fill KEGG sot
R10119		Glutaryl-[acp] methyl ester[c] + Malonyl-[acyl-carrier protein][c] <=> 3-Ketopimeloyl-[acp] methyl ester[c] + CO2[c] + Acyl-carrier protein[c]	2.3.1.41 2.3.1.179	( 102605843 and 102602484 and 102605602 and 102585413 and 102590505 and 102591472 and 102602451 )	-1000	1000	NA	c	Gap fill KEGG sot
R10120		3-Ketopimeloyl-[acp] methyl ester[c] + NADPH[c] + H+[c] <=> 3-Hydroxypimeloyl-[acp] methyl ester[c] + NADP+[c]	1.1.1.100	( 102580300 and 102578766 and 102587664 and 102591367 and 102591690 )	-1000	1000	NA	c	Gap fill KEGG sot
R10121		3-Hydroxypimeloyl-[acp] methyl ester[c] <=> Enoylpimeloyl-[acp] methyl ester[c] + H2O[c]	4.2.1.59	( 102585835 )	-1000	1000	NA	c	Gap fill KEGG sot
R10122		Enoylpimeloyl-[acp] methyl ester[c] + NADPH[c] + H+[c] <=> Pimeloyl-[acyl-carrier protein] methyl ester[c] + NADP+[c]	1.3.1.10	( 102606380 and 102593496 )	-1000	1000	NA	c	Gap fill KEGG sot
R10124		Pimeloyl-[acyl-carrier protein][c] + L-Alanine[c] <=> 8-Amino-7-oxononanoate[c] + Acyl-carrier protein[c] + CO2[c]	2.3.1.47	( 102588612 )	-1000	1000	NA	c	Gap fill KEGG sot
R10151		Thiosulfate[c] + 5 H2O[c] + 8 Ferricytochrome c[c] <=> 2 Sulfate[c] + 8 Ferrocytochrome c[c] + 10 H+[c]		( 102582196 and 102585064 )	-1000	1000	NA	c	Sulfur metabolism
R10170		(2R,3S)-3-Isopropylmalate[c] <=> alpha-Isopropylmalate[c]	4.2.1.33	( 102602969 and 102581251 ) or ( 102596097 )	-1000	1000	NA	c	Gap fill KEGG sot
R10177		2 Geranylgeranyl diphosphate[c] <=> 15-cis-Phytoene[c] + 2 Diphosphate[c]	2.5.1.32	( 102589336 and 102603193 and 102593756 and 102587652 )	-1000	1000	NA	c	Gap fill KEGG sot
R10180		L-Tryptophan[c] + Pyruvate[c] <=> Indolepyruvate[c] + L-Alanine[c]	2.6.1.99	( 102592610 and 102588233 and 102603358 and 102588841 and 102589167 and 102592266 and 102587670 )	-1000	1000	NA	c	Gap fill KEGG sot
R10181		Indolepyruvate[c] + NADPH[c] + H+[c] + Oxygen[c] <=> Indole-3-acetate[c] + NADP+[c] + H2O[c] + CO2[c]	1.14.13.168	( 102584151 and 102581759 and 102582086 and 102580524 and 102598546 and 107061493 and 107062167 and 102594359 and 107063204 and 107063205 and 102587108 and 102602516 and 102590029 and 107059872 and 107059873 and 107059874 and 107059875 )	-1000	1000	NA	c	Gap fill KEGG sot
R10209		tRNA guanine[c] + 7-Aminomethyl-7-carbaguanine[c] <=> tRNA 7-aminomethyl-7-carbaguanine[c] + Guanine[c]	2.4.2.29	( 102587790 ) or ( 102587571 )	-1000	1000	NA	c	Gap fill KEGG sot
R10221		6-Phospho-D-gluconate[c] + NAD+[c] <=> D-Ribulose 5-phosphate[c] + CO2[c] + NADH[c] + H+[c]	1.1.1.343 1.1.1.351	( 102597505 and 102597739 and 102603339 )	-1000	1000	NA	c	Gap fill KEGG sot
R10223		tRNA adenine[c] + H2O[c] <=> tRNA hypoxanthine[c] +NH3[c]	3.5.4.33	( 102593353 )	-1000	1000	NA	c	Gap fill KEGG sot
R10231		tRNA(Ala) adenine[c] + H2O[c] <=> tRNA(Ala) hypoxanthine[c] + NH3[c]	3.5.4.34	( 102587689 )	-1000	1000	NA	c	Gap fill KEGG sot
R10242		5alpha-Androstane-3,17-dione[c] + NADP+[c] <=> Androstenedione[c] + NADPH[c] + H+[c]	1.3.1.22	( 102597141 )	-1000	1000	NA	c	Gap fill KEGG sot
R10258		Quercetin[c] + NADPH[c] + H+[c] + Oxygen[c] <=> Myricetin[c] + NADP+[c] + H2O[c]	1.14.13.88	( 102577676 )	-1000	1000	NA	c	Gap fill KEGG sot
R10260		Luteolin[c] + NADPH[c] + H+[c] + Oxygen[c] <=> Tricetin[c] + NADP+[c] + H2O[c]	1.14.13.88	( 102577676 )	-1000	1000	NA	c	Gap fill KEGG sot
R10282		beta-Carotene[c] <=> 9-cis-beta-Carotene[c]	5.2.1.14	( 102588363 )	-1000	1000	NA	c	Gap fill KEGG sot
R10290		Pelargonidin 3-O-glucoside[c] + UDP-D-xylose[c] <=> Pelargonidin 3-O-beta-D-sambubioside[c] + UDP[c]	2.4.2.51	( 102582586 )	-1000	1000	NA	c	Gap fill KEGG sot
R10291		Chrysanthemin[c] + UDP-D-xylose[c] <=> Cyanidin 3-O-beta-D-sambubioside[c] + UDP[c]	2.4.2.51	( 102582586 )	-1000	1000	NA	c	Gap fill KEGG sot
R10292		Delphinidin 3-O-glucoside[c] + UDP-D-xylose[c] <=> Delphinidin 3-O-beta-D-sambubioside[c] + UDP[c]	2.4.2.51	( 102582586 )	-1000	1000	NA	c	Gap fill KEGG sot
R10455		S-Adenosyl-L-methionine[c] + L-Histidine-[translation elongation factor 2][c] <=> 5'-Methylthioadenosine[c] + Peptide 2-(3-carboxy-3-aminopropyl)-L-histidine[c]	2.5.1.108	( 102581184 )	-1000	1000	NA	c	Gap fill KEGG sot
R10507		L-Proline[c] + FAD[c] <=> (S)-1-Pyrroline-5-carboxylate[c] + FADH2[c]		( 102588395 and 102588726 )	-1000	1000	NA	c	Arginine and proline metabolism
R10553		S-Substituted N-acetyl-L-cysteine[c] + H2O[c] <=> S-Substituted L-cysteine[c] + Acetate[c]	3.5.1.114 3.5.1.14	( 102590216 and 102593106 )	-1000	1000	NA	c	Gap fill KEGG sot
R10557		9-cis-beta-Carotene[c] + Oxygen[c] <=> 9-cis-10'-Apo-beta-carotenal[c] + beta-Ionone[c]	1.13.11.68	( 102587589 )	-1000	1000	NA	c	Gap fill KEGG sot
R10558		9-cis-10'-Apo-beta-carotenal[c] + 2 Oxygen[c] <=> Carlactone[c] + (2E,4E,6E)-7-Hydroxy-4-methylhepta-2,4,6-trienal[c]	1.13.11.69	( 102595155 )	-1000	1000	NA	c	Gap fill KEGG sot
R10586		7-[(3S)-(3-Amino-3-carboxypropyl)]wyosine in tRNA(Phe)[c] + S-Adenosyl-L-methionine[c] <=> 7-[(3S)-3-Amino-3-(methoxycarbonyl)propyl]wyosine in tRNA(Phe)[c] + S-Adenosyl-L-homocysteine[c]	2.1.1.290	( 102598619 )	-1000	1000	NA	c	Gap fill KEGG sot
R10587		7-[(3S)-3-Amino-3-(methoxycarbonyl)propyl]wyosine in tRNA(Phe)[c] + S-Adenosyl-L-methionine[c] + CO2[c] <=> Wybutosine in tRNA(Phe)[c] + S-Adenosyl-L-homocysteine[c]	2.3.1.231	( 102598619 )	-1000	1000	NA	c	Gap fill KEGG sot
R10648		L-Threonylcarbamoyladenylate[c] + tRNA adenine[c] <=> AMP[c] + N6-L-Threonylcarbamoyladenine in tRNA[c]	2.3.1.234	( 102577518 and 102589203 )	-1000	1000	NA	c	Gap fill KEGG sot
R10649		N6-L-Threonylcarbamoyladenine in tRNA[c] + Sulfur donor[c] + 2 S-Adenosyl-L-methionine[c] <=> 2-Methylthio-N6-L-threonylcarbamoyladenine in tRNA[c] + S-Adenosyl-L-homocysteine[c] + L-Methionine[c] + 5'-Deoxyadenosine[c]	2.8.4.5	( 102597096 )	-1000	1000	NA	c	Gap fill KEGG sot
R10659		CTP[c] + Phytol[c] <=> CDP[c] + Phytyl phosphate[c]	2.7.1.182	( 102599461 )	-1000	1000	NA	c	Gap fill KEGG sot
R10669		6-Deoxocastasterone[c] + 2 Oxygen[c] + 2 Reduced flavoprotein[c] <=> Castasterone[c] + 3 H2O[c] + 2 Oxidized flavoprotein[c]		( 102603315 and 102599687 )	-1000	1000	NA	c	Gap fill KEGG sot
R10682		6-Deoxocastasterone[c] + 3 Oxygen[c] + 3 Reduced flavoprotein[c] <=> Brassinolide[c] + 4 H2O[c] + 3 Oxidized flavoprotein[c]		( 102603315 and 102599687 )	-1000	1000	NA	c	Gap fill KEGG sot
R10683		6-Deoxotyphasterol[c] + 3 Oxygen[c] + 3 Reduced flavoprotein[c] <=> 7-Oxatyphasterol[c] + 4 H2O[c] + 3 Oxidized flavoprotein[c]		( 102603315 and 102599687 )	-1000	1000	NA	c	Gap fill KEGG sot
R10701		5-O-Caffeoylshikimic acid[c] + H2O[c] <=> Caffeate[c] + Shikimate[c]		( 102585209 )	-1000	1000	NA	c	Phenylpropanoid biosynthesis
R10707		Acetyl-CoA[c] + Malonyl-[acyl-carrier protein][c] <=> Acetoacetyl-[acp][c] + CoA[c] + CO2[c]	2.3.1.180	( 102585749 and 102597411 )	-1000	1000	NA	c	Gap fill KEGG sot
R10716		2 S-Adenosyl-L-methionine[c] + Adenine in rRNA[c] <=> 2 S-Adenosyl-L-homocysteine[c] + N6-Dimethyladenine in rRNA[c]	2.1.1.183 2.1.1.182 2.1.1.184	( 102605279 and 102598434 )	-1000	1000	NA	c	Gap fill KEGG sot
R10747		CoA[c] + H2O[c] <=> Pantetheine 4'-phosphate[c] + Adenosine 3',5'-bisphosphate[c]		( 102580580 )	-1000	1000	NA	c	Gap fill KEGG sot
R10757		all-trans-Polyprenyl diphosphate[c] + 1,4-Dihydroxy-2-naphthoate[c] <=> Demethylmenaquinol[c] + Diphosphate[c] + CO2[c]	2.5.1.74	( 102602396 )	-1000	1000	NA	c	Gap fill KEGG sot
R10783		3-Hexenal[c] + NADH[c] + H+[c] <=> 3-Hexenol[c] + NAD+[c]	1.1.1.1	( 102577519 and 102597889 and 107060714 )	-1000	1000	NA	c	Gap fill KEGG sot
R10806		Protein glutamine[c] + S-Adenosyl-L-methionine[c] <=> Protein N5-methyl-L-glutamine[c] + S-Adenosyl-L-homocysteine[c]	2.1.1.297 2.1.1.298	( 102587691 )	-1000	1000	NA	c	Gap fill KEGG sot
R10814		5'-Triphospho-[mRNA][c] + H2O[c] <=> (5')ppPur-mRNA[c] + Orthophosphate[c]		( 102600386 and 102584702 and 102600680 )	-1000	1000	NA	c	Gap fill KEGG sot
R10815		m7G(5')pppR-mRNA[c] + H2O[c] <=> N7-Methylguanosine 5'-diphosphate[c] + 5'-Phospho-[mRNA][c]	3.6.1.62	( 102585242 )	-1000	1000	NA	c	Gap fill KEGG sot
R10822		ADP[c] + DNA(n)[c] + 5'-Phospho-DNA(m)[c] <=> AMP[c] + Orthophosphate[c] + DNA(n+m)[c]	6.5.1.7	( 102604298 and 102603887 )	-1000	1000	NA	c	Gap fill KEGG sot
R10823		GTP[c] + DNA(n)[c] + 5'-Phospho-DNA(m)[c] <=> GMP[c] + Diphosphate[c] + DNA(n+m)[c]	6.5.1.7	( 102604298 and 102603887 )	-1000	1000	NA	c	Gap fill KEGG sot
R10907		beta-D-Glucose 6-phosphate[c] + NAD+[c] <=> D-Glucono-1,5-lactone 6-phosphate[c] + NADH[c] + H+[c]	1.1.1.363 1.1.1.388	( 102594145 and 102595038 and 102592547 and 102597484 )	-1000	1000	NA	c	Gap fill KEGG sot
R10948		ATP[c] + HCO3-[c] <=> ADP[c] + Carboxyphosphate[c]	6.3.5.5	( 102581397 ) or ( 102604705 and 102589678 )	-1000	1000	NA	c	Gap fill KEGG sot
R10949		NH3[c] + Carboxyphosphate[c] <=> Carbamate[c] + Orthophosphate[c]	6.3.5.5	( 102581397 ) or ( 102604705 and 102589678 )	-1000	1000	NA	c	Gap fill KEGG sot
R10951		ATP[c] + 1-Phosphatidyl-D-myo-inositol[c] <=> ADP[c] + 1-Phosphatidyl-1D-myo-inositol 5-phosphate[c]	2.7.1.150	( 102588439 and 102587453 and 102598631 and 102589738 and 102599943 and 102579931 and 102580462 )	-1000	1000	NA	c	Gap fill KEGG sot
R10952		1-Phosphatidyl-1D-myo-inositol 4-phosphate[c] + H2O[c] <=> 1D-myo-Inositol 1,4-bisphosphate[c] + 1,2-Diacyl-sn-glycerol[c]	3.1.4.11	( 102590316 and 102588383 and 102602093 and 102596402 and 102583742 and 102603424 )	-1000	1000	NA	c	Gap fill KEGG sot
R10953		ATP[c] + 1D-myo-Inositol 1,3,4,5-tetrakisphosphate[c] <=> ADP[c] + 1D-myo-Inositol 1,3,4,5,6-pentakisphosphate[c]	2.7.1.151	( 102599548 and 102577543 )	-1000	1000	NA	c	Gap fill KEGG sot
R10991		(S)-2-Aminobutanoate[c] + 2-Oxoglutarate[c] <=> 2-Oxobutanoate[c] + L-Glutamate[c]	2.6.1.42	( 102594516 and 102603093 and 102585781 and 102602757 and 102577883 and 102577847 and 102591763 )	-1000	1000	NA	c	Gap fill KEGG sot
R10992		L-Alanine[c] + 2-Oxobutanoate[c] <=> Pyruvate[c] + (S)-2-Aminobutanoate[c]	2.6.1.44	( 102589300 and 102582419 )	-1000	1000	NA	c	Gap fill KEGG sot
R10993		ATP[c] + L-Glutamate[c] + (S)-2-Aminobutanoate[c] <=> ADP[c] + Orthophosphate[c] + gamma-L-Glutamyl-L-2-aminobutyrate[c]	6.3.2.2	( 102600891 )	-1000	1000	NA	c	Gap fill KEGG sot
R10994		ATP[c] + gamma-L-Glutamyl-L-2-aminobutyrate[c] + Glycine[c] <=> ADP[c] + Orthophosphate[c] + Ophthalmate[c]	6.3.2.3	( 102589405 )	-1000	1000	NA	c	Gap fill KEGG sot
R10996		2-Oxobutanoate[c] + Thiamin diphosphate[c] <=> 2-(alpha-Hydroxypropyl)thiamine diphosphate[c] + CO2[c]	1.2.4.4	( 102580777 and 102601702 and 102587414 and 102587744 and 102581690 and 102582020 ) or ( 102584009 )	-1000	1000	NA	c	Propanoate metabolism
R10997		2-(alpha-Hydroxypropyl)thiamine diphosphate[c] + Enzyme N6-(lipoyl)lysine[c] <=> Enzyme N6-(S-propyldihydrolipoyl)lysine[c] + Thiamin diphosphate[c]	1.2.4.4	( 102580777 and 102601702 and 102587414 and 102587744 and 102581690 and 102582020 ) or ( 102584009 )	-1000	1000	NA	c	Propanoate metabolism
R10998		Propanoyl-CoA[c] + Enzyme N6-(dihydrolipoyl)lysine[c] <=> CoA[c] + Enzyme N6-(S-propyldihydrolipoyl)lysine[c]	2.3.1.168	( 102589176 )	-1000	1000	NA	c	Propanoate metabolism
R11043		Oleoyl-CoA[c] + 2 Ferrocytochrome b5[c] + Oxygen[c] + 2 H+[c] <=> Linoleoyl-CoA[c] + 2 Ferricytochrome b5[c] + 2 H2O[c]	1.14.19.6	( 102579844 and 102596973 and 102597622 and 102598608 and 102598267 and 102579196 and 102597941 and 102600240 and 102581806 and 102580407 and 102598049 and 102593159 and 102584924 and 102585247 and 102579518 )	-1000	1000	NA	c	Gap fill KEGG sot
R11044		Palmitoleoyl-CoA[c] + 2 Ferrocytochrome b51[c] + Oxygen[c] + 2 H+[c] <=> (9Z,12Z)-Hexadeca-9,12-dienoyl-CoA[c] + 2 Ferricytochrome b5[c] + 2 H2O[c]	1.14.19.6	( 102579844 and 102596973 and 102597622 and 102598608 and 102598267 and 102579196 and 102597941 and 102600240 and 102581806 and 102580407 and 102598049 and 102593159 and 102584924 and 102585247 and 102579518 )	-1000	1000	NA	c	Gap fill KEGG sot
R11096		24-Methylenecholesterol[c] + NADPH[c] + H+[c] <=> 24-epi-Campesterol[c] + NADP+[c]		( 102584296 and 102604696 )	-1000	1000	NA	c	Gap fill KEGG sot
R11097		24-epi-Campesterol[c] + NADPH[c] + H+[c] + Oxygen[c] <=> Brassicasterol[c] + NADP+[c] + 2 H2O[c]	1.14.19.41	( 102581211 )	-1000	1000	NA	c	Gap fill KEGG sot
R11104		NADH[c] + H2O[c] <=> AMP[c] + NMNH[c]	3.6.1.22	( 102597072 )	-1000	1000	NA	c	Gap fill KEGG sot
R11108		Hexadecanoyl-[acp][c] + 2 Reduced ferredoxin[c] + Oxygen[c] + 2 H+[c] <=> (4Z)-Hexadec-4-enoyl-[acyl-carrier protein][c] + 2 Oxidized ferredoxin[c] + 2 H2O[c]	1.14.19.11	( 102594141 and 102599603 and 102601511 and 102592490 and 102592828 and 102593930 and 102577562 and 102606281 and 102604533 and 102603254 and 102594474 )	-1000	1000	NA	c	Gap fill KEGG sot
R11109		Hexadecanoyl-[acp][c] + 2 Reduced ferredoxin[c] + Oxygen[c] + 2 H+[c] <=> (6Z)-Hexadec-6-enoyl-[acyl-carrier protein][c] + 2 Oxidized ferredoxin[c] + 2 H2O[c]	1.14.19.26	( 102594141 and 102599603 and 102601511 and 102592490 and 102592828 and 102593930 and 102577562 and 102606281 and 102604533 and 102603254 and 102594474 )	-1000	1000	NA	c	Gap fill KEGG sot
R11165		4 S-Adenosyl-L-methionine[c] + Peptide 2-(3-carboxy-3-aminopropyl)-L-histidine[c] <=> 4 S-Adenosyl-L-homocysteine[c] + Peptide diphthine methyl ester[c]	2.1.1.314	( 102593085 )	-1000	1000	NA	c	Gap fill KEGG sot
R11166		Peptide diphthine methyl ester[c] + H2O[c] <=> Peptide diphthine[c] + Methanol[c]	3.1.1.97	( 102597088 )	-1000	1000	NA	c	Gap fill KEGG sot
R11180		Pseudouridine 5'-phosphate[c] + H2O[c] <=> Pseudouridine[c] + Orthophosphate[c]	3.1.3.96	( 102605138 and 102580910 and 102605815 )	-1000	1000	NA	c	Gap fill KEGG sot
R11188		Nucleoside 3',5'-bisphosphate[c] + H2O[c] <=> Nucleoside 5'-phosphate[c] + Orthophosphate[c]	3.1.3.97	( 102580633 )	-1000	1000	NA	c	Gap fill KEGG sot
R11202		[Wnt]-O-(9Z)-hexadec-9-enoyl-L-serine[c] + H2O[c] <=> [Wnt]-L-serine[c] + (9Z)-Hexadecenoic acid[c]	3.1.1.98	( 102601268 and 102595229 and 102588184 and 102593635 and 102582457 and 102603554 and 102600035 and 102583822 and 102585052 and 102601254 and 102593311 and 107063135 and 102583137 and 102590678 and 102598683 and 102586239 and 102589517 )	-1000	1000	NA	c	Gap fill KEGG sot
R11216		S-Adenosyl-L-methionine[c] + Protein-L-arginine[c] <=> S-Adenosyl-L-homocysteine[c] + Protein N(omega)-methyl-L-arginine[c]	2.1.1.321 2.1.1.320 2.1.1.319	( 102597573 ) or ( 102604413 and 102588128 ) or ( 102585349 and 102585842 and 102597513 ) or ( 102588349 ) or ( 102597483 ) or ( 102595431 )	-1000	1000	NA	c	Gap fill KEGG sot
R11217		S-Adenosyl-L-methionine[c] + Protein N(omega)-methyl-L-arginine[c] <=> S-Adenosyl-L-homocysteine[c] + Protein N(omega),N(omega)-dimethyl-L-arginine[c]	2.1.1.319	( 102604413 and 102588128 ) or ( 102585349 and 102585842 and 102597513 ) or ( 102588349 ) or ( 102597483 )	-1000	1000	NA	c	Gap fill KEGG sot
R11218		S-Adenosyl-L-methionine[c] + Protein N(omega)-methyl-L-arginine[c] <=> S-Adenosyl-L-homocysteine[c] + Protein N(omega),N(omega)'-dimethyl-L-arginine[c]	2.1.1.320	( 102597573 )	-1000	1000	NA	c	Gap fill KEGG sot
R11219		2 S-Adenosyl-L-methionine[c] + Protein-L-arginine[c] <=> 2 S-Adenosyl-L-homocysteine[c] + Protein N(omega),N(omega)-dimethyl-L-arginine[c]	2.1.1.319	( 102604413 and 102588128 ) or ( 102585349 and 102585842 and 102597513 ) or ( 102588349 ) or ( 102597483 )	-1000	1000	NA	c	Gap fill KEGG sot
R11220		2 S-Adenosyl-L-methionine[c] + Protein-L-arginine[c] <=> 2 S-Adenosyl-L-homocysteine[c] + Protein N(omega),N(omega)'-dimethyl-L-arginine[c]	2.1.1.320	( 102597573 )	-1000	1000	NA	c	Gap fill KEGG sot
R11221		S-Adenosyl-L-methionine[c] + Protein-L-arginine[c] <=> S-Adenosyl-L-homocysteine[c] + Protein N5-methyl-L-arginine[c]	2.1.1.322	( 102604578 )	-1000	1000	NA	c	Gap fill KEGG sot
R00253	L-Glutamate:ammonia ligase (ADP-forming)	ATP[c] + NH3[c] + L-Glutamate[c] => ADP[c] + Orthophosphate[c] + L-Glutamine[c]	6.3.1.2	( 102595201 and 102596495 and 102603663 and 102595103 and 102596783 )	0	1000	NA	c	Alanine, aspartate and glutamate metabolism
R00261	L-glutamate 1-carboxy-lyase (4-aminobutanoate-forming)	L-Glutamate[c] => CO2[c] + 4-Aminobutanoate[c]	4.1.1.15	( 102594980 and 102581388 and 102578660 and 102581196 and 102596221 and 102600041 )	0	1000	NA	c	Alanine, aspartate and glutamate metabolism
R00713	succinate-semialdehyde:NAD+ oxidoreductase	Succinate semialdehyde[c] + NAD+[c] + H2O[c] => Succinate[c] + NADH[c] + H+[c]	1.2.1.24	( 102597977 )	0	1000	NA	c	Alanine, aspartate and glutamate metabolism
R00768	L-glutamine:D-fructose-6-phosphate isomerase (deaminating);	L-Glutamine[c] + D-Fructose 6-phosphate[c] => L-Glutamate[c] + D-Glucosamine 6-phosphate[c]	2.6.1.16	( 102601127 )	0	1000	NA	c	Alanine, aspartate and glutamate metabolism
R00576	L-Glutamine:pyruvate aminotransferase	L-Glutamine[c] + Pyruvate[c] <=> 2-Oxoglutaramate[c] + L-Alanine[c]	2.6.1.15	NA	-1000	1000	NA	c	Alanine, aspartate and glutamate metabolism
R00269	2-oxoglutaramate amidohydrolase	H2O[c] + 2-Oxoglutaramate[c] <=> NH3[c] + 2-Oxoglutarate[c]	3.5.1.3	( 102578791 and 102599407 and 102599008 )	-1000	1000	NA	c	Alanine, aspartate and glutamate metabolism
R00093	L-glutamate:NAD+ oxidoreductase (transaminating)	L-Glutamine[c] + 2-Oxoglutarate[c] + NADH[c] + H+[c] => 2 L-Glutamate[c] + NAD+[c]	1.4.1.14	( 102580516 )	0	1000	NA	c	Alanine, aspartate and glutamate metabolism
R00114	L-Glutamate:NADP+ oxidoreductase (transaminating)	L-Glutamine[c] + 2-Oxoglutarate[c] + NADPH[c] + H+[c] <=> 2 L-Glutamate[c] + NADP+[c]	1.4.1.13	( 102580516 )	-1000	1000	NA	c	Alanine, aspartate and glutamate metabolism
R00348	2-oxosuccinamate amidohydrolase	H2O[c] + 2-Oxosuccinamate[c] => NH3[c] + Oxaloacetate[c]	3.5.1.3	( 102578791 and 102599407 and 102599008 )	0	1000	NA	c	Alanine, aspartate and glutamate metabolism
R00357	L-Aspartic acid:oxygen oxidoreductase (deaminating)	L-Aspartate[c] + H2O[c] + Oxygen[c] => Oxaloacetate[c] + NH3[c] + Hydrogen peroxide[c]	1.4.3.16	( 102588548 )	0	1000	NA	c	Alanine, aspartate and glutamate metabolism
R00369	L-Alanine:glyoxylate aminotransferase	L-Alanine[c] + Glyoxylate[c] <=> Pyruvate[c] + Glycine[c]	2.6.1.44	( 102589300 and 102582419 ) or ( 102592345 ) or ( 102586190 and 102591453 )	-1000	1000	NA	c	Alanine, aspartate and glutamate metabolism
R01135	IMP:L-aspartate ligase (GDP-forming)	GTP[c] + IMP[c] + L-Aspartate[c] => GDP[c] + Orthophosphate[c] + N6-(1,2-Dicarboxyethyl)-AMP[c]	6.3.4.4	( 102587028 and 102590319 )	0	1000	NA	c	Alanine, aspartate and glutamate metabolism
R01083	N6-(1,2-dicarboxyethyl)AMP AMP-lyase (fumarate-forming)	N6-(1,2-Dicarboxyethyl)-AMP[c] => AMP[c] + Fumarate[c]	4.3.2.2	( 102585452 )	0	1000	NA	c	Alanine, aspartate and glutamate metabolism
R01086	2-(Nomega-L-arginino)succinate arginine-lyase (fumarate-forming)	N-(L-Arginino)succinate[c] => L-Arginine[c] + Fumarate[c]	4.3.2.1	( 102578683 )	0	1000	NA	c	Alanine, aspartate and glutamate metabolism
R01954	L-Citrulline:L-aspartate ligase (AMP-forming)	ATP[c] + L-Aspartate[c] + L-Citrulline[c] => Diphosphate[c] + AMP[c] + N-(L-Arginino)succinate[c]	6.3.4.5	( 102596102 )	0	1000	NA	c	Alanine, aspartate and glutamate metabolism
R03401	8-[(1R,2R)-3-oxo-2-{(Z)-pent-2-enyl}cyclopentyl]octanoate:NADP+ 4-oxidoreductase	NADPH[c] + H+[c] + 12-OPDA[c] => NADP+[c] + 8-[(1R,2R)-3-Oxo-2-{(Z)-pent-2-enyl}cyclopentyl]octanoate[c]	1.3.1.42	( 102597899 and 102586989 and 102588513 and 102598213 and 102579964 and 102605467 and 102579615 and 102585605 and 102579639 )	0	1000	NA	c	alpha-Linolenic acid metabolism
R03402	(9Z)-(13S)-12,13-Epoxyoctadeca-9,11,15-trienoate isomerase	(9Z,15Z)-(13S)-12,13-Epoxyoctadeca-9,11,15-trienoic acid[c] => 12-OPDA[c]	5.3.99.6	( 102577822 )	0	1000	NA	c	alpha-Linolenic acid metabolism
R05759	S-adenosyl-L-methionine:jasmonate O-methyltransferase	S-Adenosyl-L-methionine[c] + (-)-Jasmonic acid[c] => S-Adenosyl-L-homocysteine[c] + Methyl jasmonate[c]	2.1.1.141	( 102599555 )	0	1000	NA	c	alpha-Linolenic acid metabolism
RK0001	(+)-7-Isojasmonic acid	(+)-7-Isojasmonic acid[c] => (-)-Jasmonic acid[c]		NA	0	1000	NA	c	alpha-Linolenic acid metabolism
R07868		9(S)-HPOT[c] => 9-Oxononanoic acid[c] + 3,6-Nonadienal[c]		( 102577863 )	0	1000	NA	c	alpha-Linolenic acid metabolism
R07870		13(S)-HPOT[c] => 3-Hexenal[c] + 12-Oxo-9(Z)-dodecenoic acid[c]		( 102577863 )	0	1000	NA	c	alpha-Linolenic acid metabolism
R07891		CoA[c] + 3-Oxo-OPC8-CoA[c] => Acetyl-CoA[c] + OPC6-CoA[c]	2.3.1.16	( 102578706 and 102589894 )	0	1000	NA	c	alpha-Linolenic acid metabolism
R07895		CoA[c] + 3-Hydroxy-OPC6-CoA[c] => Acetyl-CoA[c] + OPC4-CoA[c]	2.3.1.16	( 102578706 and 102589894 )	0	1000	NA	c	alpha-Linolenic acid metabolism
R07899		CoA[c] + 3-Oxo-OPC4-CoA[c] => Acetyl-CoA[c] + (+)-7-Isojasmonic acid CoA[c]	2.3.1.16	( 102578706 and 102589894 )	0	1000	NA	c	alpha-Linolenic acid metabolism
R07902		(+)-7-Isojasmonic acid CoA[c] + H2O[c] => CoA[c] + (+)-7-Isojasmonic acid[c]	3.1.2.20	NA	0	1000	NA	c	alpha-Linolenic acid metabolism
R07869		(9Z,12Z,15Z)-Octadecatrienoic acid[c] + Oxygen[c] => 13(S)-HPOT[c]	1.13.11.12	( 102597498 and 102596122 and 102596456 and 102583480 and 102594007 and 102586366 and 102588373 )	0	1000	NA	c	alpha-Linolenic acid metabolism
R07863	(9Z,11E,15Z)-(13S)-hydroperoxyoctadeca-9,11,15-trienoate 12,13-hydro-lyase [(9Z,15Z)-(13S)-12,13-epoxyoctadeca-9,11,15-trienoate-forming	13(S)-HPOT[c] => (9Z,15Z)-(13S)-12,13-Epoxyoctadeca-9,11,15-trienoic acid[c] + H2O[c]	4.2.1.92	( 102588560 and 102589003 and 102584249 and 102577479 )	0	1000	NA	c	alpha-Linolenic acid metabolism
R07887		ATP[c] + 8-[(1R,2R)-3-Oxo-2-{(Z)-pent-2-enyl}cyclopentyl]octanoate[c] + CoA[c] => AMP[c] + Diphosphate[c] + OPC8-CoA[c]	6.2.1.-	( 102581161 and 102587118 )	0	1000	NA	c	alpha-Linolenic acid metabolism
R07888		OPC8-CoA[c] + FAD[c] => trans-2-Enoyl-OPC8-CoA[c] + FADH2[c]	1.3.3.6	( 102581426 and 102579351 and 102592258 and 102587406 and 102588328 and 102586848 )	0	1000	NA	c	alpha-Linolenic acid metabolism
R07889		trans-2-Enoyl-OPC8-CoA[c] + H2O[c] => 3-Hydroxy-OPC8-CoA[c]	4.2.1.17 4.2.1.74	( 102579434 and 102605537 and 102596014 and 102587367 and 102586729 and 102586890 and 102587081 )	0	1000	NA	c	alpha-Linolenic acid metabolism
R07892		OPC6-CoA[c] + FAD[c] => trans-2-Enoyl-OPC6-CoA[c] + FADH2[c]	1.3.3.6	( 102581426 and 102579351 and 102592258 and 102587406 and 102588328 and 102586848 )	0	1000	NA	c	alpha-Linolenic acid metabolism
R07893		trans-2-Enoyl-OPC6-CoA[c] + H2O[c] => 3-Hydroxy-OPC6-CoA[c]	4.2.1.17 4.2.1.74	( 102579434 and 102605537 and 102596014 and 102587367 and 102586729 and 102586890 and 102587081 )	0	1000	NA	c	alpha-Linolenic acid metabolism
R07896		OPC4-CoA[c] + FAD[c] => trans-2-Enoyl-OPC4-CoA[c] + FADH2[c]	1.3.3.6	( 102581426 and 102579351 and 102592258 and 102587406 and 102588328 and 102586848 )	0	1000	NA	c	alpha-Linolenic acid metabolism
R07897		trans-2-Enoyl-OPC4-CoA[c] + H2O[c] => 3-Hydroxy-OPC4-CoA[c]	4.2.1.17 4.2.1.74	( 102579434 and 102605537 and 102596014 and 102587367 and 102586729 and 102586890 and 102587081 )	0	1000	NA	c	alpha-Linolenic acid metabolism
R07898		3-Hydroxy-OPC4-CoA[c] + NAD+[c] => 3-Oxo-OPC4-CoA[c] + NADH[c] + H+[c]	1.1.1.35 1.1.1.211	( 102579434 and 102605537 and 102596014 and 102587367 and 102586729 and 102586890 and 102587081 )	0	1000	NA	c	alpha-Linolenic acid metabolism
R00100	NADH:ferricytochrome-b5 oxidoreductase	NADH[c] + 2 Ferricytochrome b5[c] <=> NAD+[c] + H+[c] + 2 Ferrocytochrome b5[c]	1.6.2.2	( 102595925 and 102598093 )	-1000	1000	NA	c	Amino sugar and nucleotide sugar metabolism
R02058	acetyl-CoA:D-glucosamine-6-phosphate N-acetyltransferase	Acetyl-CoA[c] + D-Glucosamine 6-phosphate[c] => CoA[c] + N-Acetyl-D-glucosamine 6-phosphate[c]	2.3.1.4	( 102604672 )	0	1000	NA	c	Amino sugar and nucleotide sugar metabolism
R08704	UDP-4-dehydro-6-deoxy-glucose 3,5-epimerase	UDP-4-dehydro-6-deoxy-D-glucose[c] => UDP-4-keto-rhamnose[c]	1.1.1.- 5.1.3.-	( 102601196 )	0	1000	NA	c	Amino sugar and nucleotide sugar metabolism
R01381	UTP:1-phospho-alpha-D-glucuronate uridylyltransferase	Diphosphate[c] + UDP-glucuronate[c] <=> UTP[c] + D-Glucuronate 1-phosphate[c]	2.7.7.64	( 102596087 )	-1000	1000	NA	c	Amino sugar and nucleotide sugar metabolism
R01476	ATP:D-glucuronate 1-phosphotransferase	ADP[c] + D-Glucuronate 1-phosphate[c] => ATP[c] + D-Glucuronate[c]	2.7.1.43	( 102583118 )	0	1000	NA	c	Amino sugar and nucleotide sugar metabolism
R08705	UDP-L-rhamnose:NADP+ 4-oxidoreductase	NADPH[c] + H+[c] + UDP-4-keto-rhamnose[c] => NADP+[c] + UDP-L-rhamnose[c]	1.1.1.-	( 102601196 )	0	1000	NA	c	Amino sugar and nucleotide sugar metabolism
R02918	L-Tyrosine:tRNA(Tyr) ligase (AMP-forming)	ATP[c] + L-Tyrosine[c] + tRNA(Tyr)[c] <=> Diphosphate[c] + AMP[c] + L-Tyrosyl-tRNA(Tyr)[c]	6.1.1.1	( 102604688 and 102595197 )	0	1000	NA	c	Aminoacyl-tRNA biosynthesis
R03646	L-Arginine:tRNA(Arg) ligase (AMP-forming)	ATP[c] + L-Arginine[c] + tRNA(Arg)[c] <=> Diphosphate[c] + AMP[c] + L-Arginyl-tRNA(Arg)[c]	6.1.1.19	( 102578336 )	0	1000	NA	c	Aminoacyl-tRNA biosynthesis
R03648	L-Asparagine:tRNA(Asn) ligase (AMP-forming)	ATP[c] + L-Asparagine[c] + tRNA(Asn)[c] <=> Diphosphate[c] + AMP[c] + L-Asparaginyl-tRNA(Asn)[c]	6.1.1.22	( 102603407 and 102588775 and 102578894 )	0	1000	NA	c	Aminoacyl-tRNA biosynthesis
R03650	L-Cysteine:tRNA(Cys) ligase (AMP-forming)	ATP[c] + L-Cysteine[c] + tRNA(Cys)[c] <=> Diphosphate[c] + AMP[c] + L-Cysteinyl-tRNA(Cys)[c]	6.1.1.16	( 102604325 and 102581041 )	0	1000	NA	c	Aminoacyl-tRNA biosynthesis
R03655	L-Histidine:tRNA(His) ligase (AMP-forming)	ATP[c] + L-Histidine[c] + tRNA(His)[c] <=> Diphosphate[c] + AMP[c] + L-Histidyl-tRNA(His)[c]	6.1.1.21	( 102585772 and 102589060 )	0	1000	NA	c	Aminoacyl-tRNA biosynthesis
R03660	L-Phenylalanine:tRNA(Ala) ligase (AMP-forming)	ATP[c] + L-Phenylalanine[c] + tRNA(Phe)[c] <=> Diphosphate[c] + AMP[c] + L-Phenylalanyl-tRNA(Phe)[c]	6.1.1.20	( 102580607 and 102592959 and 102598587 ) or ( 102579212 )	0	1000	NA	c	Aminoacyl-tRNA biosynthesis
R03661	L-proline:tRNA(Pro) ligase (AMP-forming)	ATP[c] + L-Proline[c] + tRNA(Pro)[c] <=> Diphosphate[c] + AMP[c] + L-Prolyl-tRNA(Pro)[c]	6.1.1.15	( 102603089 and 102597850 and 102578711 )	0	1000	NA	c	Aminoacyl-tRNA biosynthesis
R03662	L-Serine:tRNA(Ser) ligase (AMP-forming)	ATP[c] + L-Serine[c] + tRNA(Ser)[c] <=> Diphosphate[c] + AMP[c] + L-Seryl-tRNA(Ser)[c]	6.1.1.11	( 102589369 and 102585223 and 102580921 )	0	1000	NA	c	Aminoacyl-tRNA biosynthesis
R03663	L-Threonine:tRNA(Thr) ligase (AMP-forming)	ATP[c] + L-Threonine[c] + tRNA(Thr)[c] <=> Diphosphate[c] + AMP[c] + L-Threonyl-tRNA(Thr)[c]	6.1.1.3	( 102591931 and 102600652 and 102584652 and 102605285 )	0	1000	NA	c	Aminoacyl-tRNA biosynthesis
R04212	Asp-tRNA(Asn):L-glutamine amido-ligase (ADP-forming)	ADP[c] + Orthophosphate[c] + L-Glutamate[c] + L-Asparaginyl-tRNA(Asn)[c] => H2O[c] + ATP[c] + L-Glutamine[c] + L-Aspartyl-tRNA(Asn)[c]	6.3.5.6	( 102595939 ) or ( 102579693 ) or ( 102589548 )	0	1000	NA	c	Aminoacyl-tRNA biosynthesis
R05577	L-Aspartate:tRNA(Asp) ligase (AMP-forming)	ATP[c] + L-Aspartate[c] + tRNA(Asp)[c] <=> Diphosphate[c] + AMP[c] + L-Aspartyl-tRNA(Asp)[c]	6.1.1.12 6.1.1.23	( 102590401 )	0	1000	NA	c	Aminoacyl-tRNA biosynthesis
R08218	L-serine:tRNASec ligase (AMP-forming)	ATP[c] + L-Serine[c] + tRNA(Sec)[c] <=> Diphosphate[c] + AMP[c] + L-Seryl-tRNA(Sec)[c]	6.1.1.11	( 102589369 and 102585223 and 102580921 )	0	1000	NA	c	Aminoacyl-tRNA biosynthesis
R03664	L-Tryptophan -tRNA(Trp) ligase (AMP-forming)	ATP[c] + L-Tryptophan[c] + tRNA(Trp)[c] <=> Diphosphate[c] + AMP[c] + L-Tryptophanyl-tRNA(Trp)[c]	6.1.1.2	( 102598687 and 102589250 )	0	1000	NA	c	Aminoacyl-tRNA biosynthesis
R06535	UDP-glucose:anthocyanidin 3-O-D-glucosyltransferase	UDP-glucose[c] + Cyanidin[c] => UDP[c] + Chrysanthemin[c]	2.4.1.115	NA	0	1000	NA	c	Anthocyanin biosynthesis
R06536	UDP-glucose:anthocyanidin 3-O-D-glucosyltransferase	UDP-glucose[c] + Delphinidin[c] => UDP[c] + Delphinidin 3-O-glucoside[c]	2.4.1.115	NA	0	1000	NA	c	Anthocyanin biosynthesis
R06546		UDP-glucose[c] + Chrysanthemin[c] => UDP[c] + Cyanin[c]	2.4.1.-	( 102587964 )	0	1000	NA	c	Anthocyanin biosynthesis
R06547		Cyanidin 3-O-(6-O-p-coumaroyl)glucoside[c] <=> Cyanidin 3-O-(6-O-p-coumaroyl)glucoside-5-O-glucoside[c]	2.4.1.-	( 102587964 )	-1000	1000	NA	c	Anthocyanin biosynthesis
R06544	4-hydroxycinnamoyl-CoA:cyanidin-3-O-glucoside 6''-O-acyltransferase	Chrysanthemin[c] + p-Coumaroyl-CoA[c] <=> Cyanidin 3-O-(6-O-p-coumaroyl)glucoside[c] + CoA[c]	2.3.1.215	NA	-1000	1000	NA	c	Anthocyanin biosynthesis
R07874		UDP-glucose[c] + Pelargonidin 3-O-glucoside[c] => UDP[c] + Pelargonin[c]	2.4.1.-	( 102587964 )	0	1000	NA	c	Anthocyanin biosynthesis
R07911		UDP-glucose[c] + Delphinidin 3-O-glucoside[c] => UDP[c] + Delphin[c]	2.4.1.-	( 102587964 )	0	1000	NA	c	Anthocyanin biosynthesis
R07034	Glutathione: 5-HPETE oxidoreductase	2 Glutathione[c] + 5(S)-HPETE[c] => H2O[c] + Glutathione disulfide[c] + 5(S)-HETE[c]	1.11.1.9	( 102592114 and 102599983 and 102603592 and 102591042 and 102581393 and 102600306 )	0	1000	NA	c	Arachidonic acid metabolism
R07035	Glutathione: 15-HPETE oxidoreductase	2 Glutathione[c] + 15(S)-HPETE[c] => H2O[c] + Glutathione disulfide[c] + (15S)-15-Hydroxy-5,8,11-cis-13-trans-eicosatetraenoate[c]	1.11.1.9	( 102592114 and 102599983 and 102603592 and 102591042 and 102581393 and 102600306 )	0	1000	NA	c	Arachidonic acid metabolism
R00111	N-(omega)-Hydroxyarginine,NADPH:oxygen oxidoreductase (nitric-oxide-forming)	NADPH[c] + 2 Oxygen[c] + H+[c] + 2 N-(omega)-Hydroxyarginine[c] => 2 H2O[c] + NADP+[c] + 2 L-Citrulline[c] + 2 Nitric oxide[c]	1.14.13.39	( 102577659 )	0	1000	NA	c	Arginine and proline metabolism
R00259	acetyl-CoA:L-glutamate N-acetyltransferase	Acetyl-CoA[c] + L-Glutamate[c] => CoA[c] + N-Acetyl-L-glutamate[c]	2.3.1.1	( 102586102 ) or ( 102598178 and 102590492 )	0	1000	NA	c	Arginine and proline metabolism
R00558	L-Arginine,NADPH:oxygen oxidoreductase (N-(omega)-hydroxyarginine-forming)	NADPH[c] + Oxygen[c] + L-Arginine[c] + H+[c] <=> H2O[c] + NADP+[c] + N-(omega)-Hydroxyarginine[c]	1.14.13.39	( 102577659 )	-1000	1000	NA	c	Arginine and proline metabolism
R00669	N2-Acetyl-L-ornithine amidohydrolase	H2O[c] + N-Acetylornithine[c] => Acetate[c] + L-Ornithine[c]	3.5.1.14 3.5.1.16	( 102596243 and 102595902 and 102596574 ) or ( 102590216 and 102593106 )	0	1000	NA	c	Arginine and proline metabolism
R01416	Agmatine iminohydrolase	H2O[c] + Agmatine[c] <=> NH3[c] + N-Carbamoylputrescine[c]	3.5.3.12	( 102601245 )	0	1000	NA	c	Arginine and proline metabolism
R01914	spermidine:(acceptor) oxidoreductase	Spermidine[c] + Oxygen[c] + H2O[c] => 1,3-Diaminopropane[c] + 4-Aminobutyraldehyde[c] + Hydrogen peroxide[c]	1.5.3.14	( 102581392 )	0	1000	NA	c	Arginine and proline metabolism
R01986	4-Aminobutyraldehyde:NAD+ oxidoreductase	H2O[c] + NADP+[c] + 4-Aminobutyraldehyde[c] <=> NADPH[c] + H+[c] + 4-Aminobutanoate[c]	1.2.1.3	( 102591315 and 102591095 and 102587253 and 102601322 and 102588058 and 102597448 and 102594797 and 102596127 ) or ( 102598345 )	0	1000	NA	c	Arginine and proline metabolism
R02283	N2-Acetyl-L-ornithine:2-oxoglutarate aminotransferase	L-Glutamate[c] + N-Acetyl-L-glutamate 5-semialdehyde[c] => 2-Oxoglutarate[c] + N-Acetylornithine[c]	2.6.1.11	( 102578694 )	0	1000	NA	c	Arginine and proline metabolism
R02549	4-aminobutanal:NAD+ 1-oxidoreductase;	H2O[c] + NAD+[c] + 4-Aminobutyraldehyde[c] <=> NADH[c] + H+[c] + 4-Aminobutanoate[c]	1.2.1.3 1.2.1.19 1.2.1.-	( 102591315 and 102591095 and 102587253 and 102601322 and 102588058 and 102597448 and 102594797 and 102596127 ) or ( 102598345 )	0	1000	NA	c	Arginine and proline metabolism
R02649	ATP:N-acetyl-L-glutamate 5-phosphotransferase	ATP[c] + N-Acetyl-L-glutamate[c] => ADP[c] + N-Acetyl-L-glutamate 5-phosphate[c]	2.7.2.8	( 102589347 )	0	1000	NA	c	Arginine and proline metabolism
R03443	N-Acetyl-L-glutamate-5-semialdehyde:NADP+ 5-oxidoreductase (phosphrylating)	NADPH[c] + H+[c] + N-Acetyl-L-glutamate 5-phosphate[c] => NADP+[c] + Orthophosphate[c] + N-Acetyl-L-glutamate 5-semialdehyde[c]	1.2.1.38	( 102583061 )	0	1000	NA	c	Arginine and proline metabolism
R05051	L-erythro-4-Hydroxyglutamate:NAD+ oxidoreductase	H2O[c] + NAD+[c] + L-4-Hydroxyglutamate semialdehyde[c] <=> NADH[c] + H+[c] + L-erythro-4-Hydroxyglutamate[c]	1.5.1.12 1.5.99.8 1.2.1.88	( 102588923 )	-1000	1000	NA	c	Arginine and proline metabolism
R07245	carbamoyl-phosphate:N2-acetyl-L-ornithine carbamoyltransferase	Carbamoyl phosphate[c] + N-Acetylornithine[c] <=> Orthophosphate[c] + N-Acetyl-L-citrulline[c]	2.1.3.9	NA	-1000	1000	NA	c	Arginine biosynthesis
R09107	N-acetyl-L-citrulline amidohydrolase	H2O[c] + N-Acetyl-L-citrulline[c] <=> Acetate[c] + L-Citrulline[c]	3.5.1.16	( 102596243 and 102595902 and 102596574 )	-1000	1000	NA	c	Arginine and proline metabolism
R00551	L-Arginine amidinohydrolase	L-Arginine[c] + H2O[c] => L-Ornithine[c] + Urea[c]	3.5.3.1	( 102601935 and 102601598 )	0	1000	NA	c	Arginine biosynthesis
R01184	myo-Inositol:oxygen oxidoreductase	Oxygen[c] + myo-Inositol[c] => H2O[c] + D-Glucuronate[c]	1.13.99.1	( 102590109 and 102581550 and 102582224 and 102581516 )	0	1000	NA	c	Ascorbate and aldarate metabolism
R07674		H2O[c] + L-Galactose 1-phosphate[c] => Orthophosphate[c] + L-Galactose[c]	3.1.3.93	( 102601018 and 102594242 and 102601710 ) or ( 102589172 and 107060700 )	0	1000	NA	c	Ascorbate and aldarate metabolism
R07675		NAD+[c] + L-Galactose[c] <=> NADH[c] + H+[c] + L-Galactono-1,4-lactone[c]	1.1.1.122	( 102599558 )	-1000	1000	NA	c	Ascorbate and aldarate metabolism
R00640	L-Galactono-1,4-lactone:ferricytochrome-c oxidoreductase	L-Galactono-1,4-lactone[c] + 2 Ferricytochrome c[c] <=> Ascorbate[c] + 2 Ferrocytochrome c[c] + 2 H+[c]	1.3.2.3	( 102577860 )	-1000	1000	NA	c	Ascorbate and aldarate metabolism
R00068	L-ascorbate:oxygen oxidoreductase	Oxygen[c] + 2 Ascorbate[c] => 2 Dehydroascorbate[c] + 2 H2O[c]	1.10.3.3	( 102593165 and 102583165 and 102600371 )	0	1000	NA	c	Ascorbate and aldarate metabolism
R07679		Ascorbate[c] + 2 Ferricytochrome c[c] <=> Dehydroascorbate[c] + 2 Ferrocytochrome c[c] + 2 H+[c]		( 102577860 )	-1000	1000	NA	c	Ascorbate and aldarate metabolism
R09540		2 Ascorbate[c] + Hydrogen peroxide[c] => 2 Monodehydroascorbate[c] + 2 H2O[c]	1.11.1.11	NA	0	1000	NA	c	Ascorbate and aldarate metabolism
R00095	NADH:monodehydroascorbate oxidoreductase	NADH[c] + 2 Monodehydroascorbate[c] + H+[c] => NAD+[c] + 2 Ascorbate[c]	1.6.5.4	( 102595145 and 102586212 and 102583368 )	0	1000	NA	c	Ascorbate and aldarate metabolism
R07678		Orthophosphate[c] + GDP-L-galactose[c] => GDP[c] + L-Galactose 1-phosphate[c]	2.7.7.69	( 102596542 and 102593176 )	0	1000	NA	c	Ascorbate and aldarate metabolism
R07403		NADPH[c] + Oxygen[c] + H+[c] + Indole[c] => H2O[c] + NADP+[c] + Indolin-2-one[c]	1.14.13.137	NA	0	1000	NA	c	Benzoxazinoid biosynthesis
R07421		Indolin-2-one[c] + NADPH[c] + H+[c] + Oxygen[c] => 3-Hydroxyindolin-2-one[c] + NADP[c] + H2O[c]	1.14.13.138	NA	0	1000	NA		Benzoxazinoid biosynthesis
R07426	UDP-glucose:DIBOA 2-D-glucosyltransferase	UDP-glucose[c] + DIBOA[c] => UDP[c] + DIBOA-glucoside[c]	2.4.1.202	NA	0	1000	NA	c	Benzoxazinoid biosynthesis
R07423	2-hydroxy-2H-1,4-benzoxazin-3(4H)-one,NADPH:oxygen oxidoreductase (N-hydroxylating)	HBOA[c] + NADPH[c] + H+[c] + Oxygen[c] => DIBOA[c] + NADP+[c] + H2O[c]	1.14.13.140	NA	0	1000	NA	c	Benzoxazinoid biosynthesis
R00233	malonyl-CoA carboxy-lyase (acetyl-CoA-forming)	Malonyl-CoA[c] => CO2[c] + Acetyl-CoA[c]	4.1.1.9	( 102603404 )	0	1000	NA	c	beta-Alanine metabolism
R00904	3-aminopropanal:NAD+ oxidoreductase	H2O[c] + NAD+[c] + 3-Aminopropanal[c] => NADH[c] + H+[c] + beta-Alanine[c]	1.2.1.3 1.2.1.5 1.2.1.19	( 102591315 and 102591095 and 102587253 and 102601322 and 102588058 and 102597448 and 102594797 and 102596127 ) or ( 102598345 )	0	1000	NA	c	beta-Alanine metabolism
R09076	spermidine:oxygen oxidoreductase (spermidine-forming)	H2O[c] + Oxygen[c] + Spermine[c] <=> Hydrogen peroxide[c] + Spermidine[c] + 3-Aminopropanal[c]	1.5.3.16 1.5.3.17	( 102603548 and 102597076 and 102605774 and 102579310 ) or ( 102581392 ) or ( 102594410 and 102605222 and 102591553 and 102598184 )	-1000	1000	NA	c	beta-Alanine metabolism
R09077	spermidine:oxygen oxidoreductase (3-aminopropanal-forming)	H2O[c] + Oxygen[c] + Spermidine[c] => Hydrogen peroxide[c] + Putrescine[c] + 3-Aminopropanal[c]	1.5.3.17	( 102594410 and 102605222 and 102591553 and 102598184 )	0	1000	NA	c	beta-Alanine metabolism
R02222	steroyl-CoA,hydrogen-donor:oxygen oxidoreductase	Oxygen[c] + 2 H+[c] + Stearoyl-CoA[c] + 2 Ferrocytochrome b5[c] => 2 H2O[c] + Oleoyl-CoA[c] + 2 Ferricytochrome b5[c]	1.14.19.1	-102601797	0	1000	NA	c	Biosynthesis of unsaturated fatty acids
R07759		NADPH[c] + H+[c] + 3-Oxostearoyl-CoA[c] <=> NADP+[c] + 3-Hydroxyoctadecanoyl-CoA[c]	1.1.1.-	( 102580300 and 102578766 and 102587664 and 102591367 and 102591690 ) or ( 102588615 and 102596383 )	-1000	1000	NA	c	Biosynthesis of unsaturated fatty acids
R07758		Malonyl-CoA[c] + Palmitoyl-CoA[c] => 3-Oxostearoyl-CoA[c] + CoA[c] + CO2[c]	2.3.1.199	NA	0	1000	NA	c	Biosynthesis of unsaturated fatty acids
R07760		3-Hydroxyoctadecanoyl-CoA[c] => H2O[c] + (2E)-Octadecenoyl-CoA[c]	4.2.1.134	( 102586361 and 102591777 )	0	1000	NA	c	Biosynthesis of unsaturated fatty acids
R07761		NADPH[c] + H+[c] + (2E)-Octadecenoyl-CoA[c] <=> NADP+[c] + Stearoyl-CoA[c]	1.3.1.38	( 102599277 and 102581846 and 102600822 )	-1000	1000	NA	c	Biosynthesis of unsaturated fatty acids
R07455	6-Deoxoteasterone:brassinosteroid C6-oxidase	Oxygen[c] + 6-Deoxoteasterone[c] => H2O[c] + Teasterone[c]	1.14.-.-	( 102603315 and 102599687 )	0	1000	NA	c	Brassinosteroid biosynthesis
R07457	3-Dehydro-6-deoxoteasterone:brassinosteroid C6-oxidase	Oxygen[c] + 3-Dehydro-6-deoxoteasterone[c] <=> H2O[c] + 3-Dehydroteasterone[c]	1.14.-.-	( 102603315 and 102599687 )	-1000	1000	NA	c	Brassinosteroid biosynthesis
R07458	6-Deoxotyphasterol:brassinosteroid C6-oxidase	Oxygen[c] + 6-Deoxotyphasterol[c] => H2O[c] + Typhasterol[c]	1.14.-.-	( 102603315 and 102599687 )	0	1000	NA	c	Brassinosteroid biosynthesis
R07786		22alpha-Hydroxy-campesterol[c] => (22R,23R)-22,23-Dihydroxycampesterol[c]	1.14.-.-	( 102598106 ) or ( 102582597 )	0	1000	NA	c	Brassinosteroid biosynthesis
R07445	Campesterol,NADPH:brassinosteroid C22alpha-hydroxylase	Campesterol[c] + Oxygen[c] + NADPH[c] => 22alpha-Hydroxy-campesterol[c] + NADP+[c] + H2O[c]	1.14.13.-	( 102603786 )	0	1000	NA	c	Brassinosteroid biosynthesis
R07787		22alpha-Hydroxy-campest-4-en-3-one[c] => (22R,23R)-22,23-Dihydroxy-campest-4-en-3-one[c]	1.14.-.-	( 102598106 ) or ( 102582597 )	0	1000	NA	c	Brassinosteroid biosynthesis
R07792	3-epi-6-deoxocathasterone,NADPH:oxygen oxidoreductase (C-23-hydroxylating)	3-epi-6-Deoxocathasterone[c] => 6-Deoxotyphasterol[c]	1.14.13.112	( 102598106 ) or ( 102582597 )	0	1000	NA	c	Brassinosteroid biosynthesis
R08840	teasterone,reduced-flavoprotein:oxygen oxidoreductase (lactone-forming)	Oxygen[c] + Reduced flavoprotein[c] + Teasterone[c] <=> H2O[c] + Oxidized flavoprotein[c] + 7-Oxateasterone[c]	1.14.14.-	( 102603315 and 102599687 )	-1000	1000	NA	c	Brassinosteroid biosynthesis
R08841	typhasterol,reduced-flavoprotein:oxygen oxidoreductase (lactone-forming)	Oxygen[c] + Reduced flavoprotein[c] + Typhasterol[c] => H2O[c] + Oxidized flavoprotein[c] + 7-Oxatyphasterol[c]	1.14.14.-	( 102603315 and 102599687 )	0	1000	NA	c	Brassinosteroid biosynthesis
R03050	2-Acetolactate pyruvate-lyase (carboxylating)	Pyruvate[c] + 2-(alpha-Hydroxyethyl)thiamine diphosphate[c] => Thiamin diphosphate[c] + 2-Acetolactate[c]	2.2.1.6	( 102588606 and 102595762 and 102594064 ) or ( 102600503 and 102581549 )	0	1000	NA	c	Butanoate metabolism
R03534	2-Hydroxyglutarate:(acceptor) 2-oxidoreductase	2-Oxoglutarate[c] + FADH2[c] => FAD[c] + 2-Hydroxyglutarate[c]	1.1.99.2	NA	0	1000	NA	c	Butanoate metabolism
R00226	pyruvate:pyruvate acetaldehydetransferase (decarboxylating);	2 Pyruvate[c] => CO2[c] + (S)-2-Acetolactate[c]	2.2.1.6	( 102588606 and 102595762 and 102594064 ) or ( 102600503 and 102581549 )	0	1000	NA	c	Valine, leucine and isoleucine biosynthesis
R07942	1-methylxanthine:oxygen oxidoreductase	H2O[c] + Oxygen[c] + 1-Methylxanthine[c] => Hydrogen peroxide[c] + 1-Methyluric acid[c]	1.17.3.2	( 102596284 )	0	1000	NA	c	Caffeine metabolism
R07943		1,7-Dimethylxanthine[c] => 1-Methylxanthine[c]	1.14.14.1	NA	0	1000	NA	c	Caffeine metabolism
R07978	3,7-dimethylxanthine:oxygen oxidoreductase	H2O[c] + Oxygen[c] + Theobromine[c] => Hydrogen peroxide[c] + 3,7-Dimethyluric acid[c]	1.17.3.2	( 102596284 )	0	1000	NA	c	Caffeine metabolism
R07919	S-adenosyl-L-methionine:7-methylxanthine N3-methyltransferase	S-Adenosyl-L-methionine[c] + 7-Methylxanthine[c] => S-Adenosyl-L-homocysteine[c] + Theobromine[c]	2.1.1.159 2.1.1.160	NA	0	1000	NA	c	Caffeine metabolism
R07979	7-methylxanthine:oxygen oxidoreductase	H2O[c] + Oxygen[c] + 7-Methylxanthine[c] => Hydrogen peroxide[c] + 7-Methyluric acid[c]	1.17.3.2	( 102596284 )	0	1000	NA	c	Caffeine metabolism
R02065	Geranylgeranyl-diphosphate:geranylgeranyl-diphosphate geranylgeranyltransferase	2 Geranylgeranyl diphosphate[c] <=> Diphosphate[c] + Prephytoene diphosphate[c]	2.5.1.32	( 102589336 and 102603193 and 102593756 and 102587652 )	-1000	1000	NA	c	Carotenoid biosynthesis
R04218	prephytoene diphosphate:geranylgeranyl-diphosphate geranylgeranyltransferase	Prephytoene diphosphate[c] => Diphosphate[c] + 15-cis-Phytoene[c]	2.5.1.32	( 102589336 and 102603193 and 102593756 and 102587652 )	0	1000	NA	c	Carotenoid biosynthesis
R09653	15-cis-phytoene:plastoquinone oxidoreductase	15-cis-Phytoene[c] + Plastoquinone[c] <=> 15,9'-dicis-Phytofluene[c] + Plastoquinol[c]	1.3.5.5	( 102577582 )	-1000	1000	NA	c	Carotenoid biosynthesis
R09654	15,9'-dicis-phytofluene:plastoquinone oxidoreductase	15,9'-dicis-Phytofluene[c] + Plastoquinone[c] <=> 9,15,9'-tricis-zeta-Carotene[c] + Plastoquinol[c]	1.3.5.5	( 102577582 )	-1000	1000	NA	c	Carotenoid biosynthesis
R09655	9,15,9'-tricis-zeta-carotene cis-trans-isomerase	9,15,9'-tricis-zeta-Carotene[c] => 9,9'-dicis-zeta-Carotene[c]	5.2.1.12	( 102600257 )	0	1000	NA	c	Carotenoid biosynthesis
R09656	9,9'-dicis-zeta-carotene:quinone oxidoreductase	9,9'-dicis-zeta-Carotene[c] + Quinone[c] => 7,9,9'-tricis-Neurosporene[c] + Hydroquinone[c]	1.3.5.6	( 102598493 )	0	1000	NA	c	Carotenoid biosynthesis
R09658	7,9,9'-tricis-neurosporene:quinone oxidoreductase	7,9,9'-tricis-Neurosporene[c] + Quinone[c] <=> 7,9,7',9'-tetracis-Lycopene[c] + Hydroquinone[c]	1.3.5.6	( 102598493 )	-1000	1000	NA	c	Carotenoid biosynthesis
R07512	7,9,7',9'-tetracis-lycopene cis-trans-isomerase	7,9,7',9'-tetracis-Lycopene[c] => Lycopene[c]	5.2.1.13	( 102591604 )	0	1000	NA	c	Carotenoid biosynthesis
R05341		Lycopene[c] => gamma-Carotene[c]		( 102595971 and 102597428 )	0	1000	NA	c	Carotenoid biosynthesis
R06954	xanthoxin:NAD+ oxidoreductase	NAD+[c] + Xanthoxin[c] => NADH[c] + H+[c] + Abscisic aldehyde[c]	1.1.1.288	( 102584670 and 102577811 )	0	1000	NA	c	Carotenoid biosynthesis
R07178	violaxanthin:ascorbate oxidoreductase	Ascorbate[c] + Violaxanthin[c] <=> H2O[c] + Dehydroascorbate[c] + Antheraxanthin[c]	1.10.99.3	( 102588520 )	-1000	1000	NA	c	Carotenoid biosynthesis
R07179	antheraxanthin:ascorbate oxidoreductase	Ascorbate[c] + Antheraxanthin[c] <=> H2O[c] + Dehydroascorbate[c] + Zeaxanthin[c]	1.10.99.3	( 102588520 )	-1000	1000	NA	c	Carotenoid biosynthesis
R06957	abscisic-aldehyde:oxygen oxidoreductase	Abscisic aldehyde[c] + H2O[c] + Oxygen[c] => Abscisate[c] + Hydrogen peroxide[c]	1.2.3.14	( 102588119 and 102598224 and 102599541 and 102598892 )	0	1000	NA	c	Carotenoid biosynthesis
R07202	abscisate,NADPH:oxygen oxidoreductase (8'-hydroxylating)	NADPH[c] + Oxygen[c] + H+[c] + Abscisate[c] => H2O[c] + NADP+[c] + 8'-Hydroxyabscisate[c]	1.14.13.93	( 102577541 and 102597402 and 102577723 and 102605008 )	0	1000	NA	c	Carotenoid biosynthesis
R07530		alpha-Carotene[c] => Zeinoxanthin[c]	1.14.13.-	NA	0	1000	NA	c	Carotenoid biosynthesis
R07531	Zeinoxanthin,hydrogen-donor:oxygen oxidoreductase (3'-hydroxylating)	Zeinoxanthin[c] + Reduced acceptor[c] + Oxygen[c] => Lutein[c] + Acceptor[c] + H2O[c]	1.14.99.45	( 102591274 )	0	1000	NA	c	Carotenoid biosynthesis
R06963	carotenoid psi-end group lyase (decyclizing)	Lycopene[c] => delta-Carotene[c]	5.5.1.18	( 102577922 )	0	1000	NA	c	Carotenoid biosynthesis
R07840	carotenoid psi-end group lyase (decyclizing)	delta-Carotene[c] => epsilon-Carotene[c]	5.5.1.19	( 102577922 )	0	1000	NA	c	Carotenoid biosynthesis
R07558		beta-Carotene[c] + NADH[c] + H+[c] + Oxygen[c] => beta-Cryptoxanthin[c] + NAD+[c] + H2O[c]	1.14.13.129	NA	0	1000	NA	c	Carotenoid biosynthesis
R07559		beta-Cryptoxanthin[c] => Zeaxanthin[c]	1.14.13.129	NA	0	1000	NA	c	Carotenoid biosynthesis
R06946	zeaxanthin,NADH:oxygen oxidoreductase	Zeaxanthin[c] + NADH[c] + H+[c] + Oxygen[c] => Antheraxanthin[c] + NAD+[c] + H2O[c]	1.14.13.90	( 102592281 )	0	1000	NA	c	Carotenoid biosynthesis
R06947	zeaxanthin,NADH:oxygen oxidoreductase	Antheraxanthin[c] + NADH[c] + H+[c] + Oxygen[c] => Violaxanthin[c] + NAD+[c] + H2O[c]	1.14.13.90	( 102592281 )	0	1000	NA	c	Carotenoid biosynthesis
R06948	violaxanthin-neoxanthin isomerase (epoxide-opening)	Violaxanthin[c] => Neoxanthin[c]	5.3.99.9	( 102601215 )	0	1000	NA	c	Carotenoid biosynthesis
R06949		Neoxanthin[c] => 9'-cis-Neoxanthin[c]		NA	0	1000	NA	c	Carotenoid biosynthesis
R06950		Violaxanthin[c] <=> 9-cis-Violaxanthin[c]		NA	-1000	1000	NA	c	Carotenoid biosynthesis
R06951	violaxanthin-neoxanthin isomerase (epoxide-opening)	9-cis-Violaxanthin[c] => 9'-cis-Neoxanthin[c]	5.3.99.9	( 102601215 )	0	1000	NA	c	Carotenoid biosynthesis
R06952	9'-cis-Neoxanthin:9-cis-epoxycarotenoid dioxygenase	9'-cis-Neoxanthin[c] + Oxygen[c] => Xanthoxin[c] + C25-Allenic-apo-aldehyde[c]	1.13.11.51	( 102589614 and 102585426 and 102579540 and 102577733 and 102577783 and 102581808 )	0	1000	NA	c	Carotenoid biosynthesis
R06953	9-cis-Violaxanthin:9-cis-epoxycarotenoid dioxygenase	9-cis-Violaxanthin[c] + Oxygen[c] => Xanthoxin[c] + C25-Epoxy-apo-aldehyde[c]	1.13.11.51	( 102589614 and 102585426 and 102579540 and 102577733 and 102577783 and 102581808 )	0	1000	NA	c	Carotenoid biosynthesis
R03824	carotenoid beta-end group lyase (decyclizing)	gamma-Carotene[c] => beta-Carotene[c]	5.5.1.19	( 102595971 and 102597428 )	0	1000	NA	c	Carotenoid biosynthesis
R05345		beta-Carotene[c] => Echinenone[c]		NA	0	1000	NA	c	Carotenoid biosynthesis
R07561		Echinenone[c] => 3'-Hydroxyechinenone[c]	1.14.13.129	NA	0	1000	NA	c	Carotenoid biosynthesis
R07562		Echinenone[c] => 3-Hydroxyechinenone[c]	1.14.13.129	NA	0	1000	NA	c	Carotenoid biosynthesis
R07563		Echinenone[c] => Canthaxanthin[c]		NA	0	1000	NA	c	Carotenoid biosynthesis
R07568		Canthaxanthin[c] => Phoenicoxanthin[c]		NA	0	1000	NA	c
R07569		3'-Hydroxyechinenone[c] => Adonixanthin[c]		NA	0	1000	NA	c	Carotenoid biosynthesis
R07570		3-Hydroxyechinenone[c] <=> Adonixanthin[c]		NA	-1000	1000	NA	c	Carotenoid biosynthesis
R07572		Phoenicoxanthin[c] + NADH[c] + H+[c] + Oxygen[c] => Astaxanthin[c] + NAD+[c] + H2O[c]	1.14.13.129	NA	0	1000	NA	c	Carotenoid biosynthesis
R06962	carotenoid beta-end group lyase (decyclizing)	delta-Carotene[c] => alpha-Carotene[c]	5.5.1.19	( 102595971 and 102597428 )	0	1000	NA	c	Carotenoid biosynthesis
R07850	alpha-carotene,hydrogen-donor:oxygen oxidoreductase (3'-hydroxylating)	alpha-Carotene[c] + Oxygen[c] + Reduced acceptor[c] => alpha-Cryptoxanthin[c] + Acceptor[c] + H2O[c]	1.14.99.45	( 102591274 )	0	1000	NA	c	Carotenoid biosynthesis
R07851		alpha-Cryptoxanthin[c] <=> Lutein[c]	1.14.13.-	NA	-1000	1000	NA	c	Carotenoid biosynthesis
R03316		3-Carboxy-1-hydroxypropyl-ThPP[c] + Enzyme N6-(lipoyl)lysine[c] => [Dihydrolipoyllysine-residue succinyltransferase] S-succinyldihydrolipoyllysine[c] + Thiamin diphosphate[c]	1.2.4.2	( 102591883 and 102603826 )	0	1000	NA	c	Citrate cycle (TCA cycle)
R00621		2-Oxoglutarate[c] + Thiamin diphosphate[c] => 3-Carboxy-1-hydroxypropyl-ThPP[c] + CO2[c]	1.2.4.2	( 102591883 and 102603826 )	0	1000	NA	c	Citrate cycle (TCA cycle)
R00486	3-Cyano-L-alanine aminohydrolase	2 H2O[c] + 3-Cyano-L-alanine[c] => NH3[c] + L-Aspartate[c]	3.5.5.4	( 102595618 )	0	1000	NA	c	Cyanoamino acid metabolism
R03970	(5-Glutamyl)-peptide:amino-acid 5-glutamyltransferase	L-Glutamate[c] + 3-Cyano-L-alanine[c] => H2O[c] + gamma-Glutamyl-beta-cyanoalanine[c]	2.3.2.2	( 102581214 and 102597338 )	0	1000	NA	c	Cyanoamino acid metabolism
R09579	L-phenylalanine,NADPH:oxygen oxidoreductase (N-hydroxylating)	L-Phenylalanine[c] + Oxygen[c] + NADPH[c] + H+[c] <=> N-Hydroxy-L-phenylalanine[c] + NADP+[c] + H2O[c]	1.14.13.124	( 102597216 and 102599701 and 102605603 and 102605273 and 102593505 )	-1000	1000	NA	c	Cyanoamino acid metabolism
R09580	N-hydroxy-L-phenylalanine,NADPH:oxygen oxidoreductase (N-hydroxylating)	N-Hydroxy-L-phenylalanine[c] + Oxygen[c] + NADPH[c] + H+[c] <=> N,N-Dihydroxy-L-phenylalanine[c] + NADP+[c] + H2O[c]	1.14.13.124	( 102597216 and 102599701 and 102605603 and 102605273 and 102593505 )	-1000	1000	NA	c	Cyanoamino acid metabolism
R09581		N,N-Dihydroxy-L-phenylalanine[c] <=> (E)-Phenylacetaldoxime[c] + CO2[c] + H2O[c]	1.14.13.124	( 102597216 and 102599701 and 102605603 and 102605273 and 102593505 )	-1000	1000	NA	c	Cyanoamino acid metabolism
R10041		(E)-Phenylacetaldoxime[c] <=> (Z)-Phenylacetaldehyde oxime[c]		NA	-1000	1000	NA	c	Cyanoamino acid metabolism
R10637	(Z)-phenylacetaldehyde-oxime,NADPH:oxygen oxidoreductase	(Z)-Phenylacetaldehyde oxime[c] + NADPH[c] + Oxygen[c] + H+[c] => Mandelonitrile[c] + NADP+[c] + 2 H2O[c]		NA	0	1000	NA	c	Cyanoamino acid metabolism
R10638	UDP-D-glucose:(R)-mandelonitrile beta-D-glucosyltransferase	Mandelonitrile[c] + UDP-glucose[c] <=> Prunasin[c] + UDP[c]		NA	-1000	1000	NA	c	Cyanoamino acid metabolism
R10639		Prunasin[c] + UDP-glucose[c] <=> Amygdalin[c] + UDP[c]		NA	-1000	1000	NA	c	Cyanoamino acid metabolism
R02558	(R)-Prunasin beta-D-glucohydrolase	Prunasin[c] + H2O[c] <=> Mandelonitrile[c] + D-Glucose[c]		( 102597190 and 102601570 and 102606299 and 102603190 and 102587220 and 102585327 and 102602430 and 102593844 and 102588295 and 102580126 ) or ( 102583088 and 102587222 and 102592848 and 102586879 and 102586545 and 102599864 and 102584844 and 102593436 and 102602599 and 102593011 ) or ( 102588353 and 102588686 and 102579818 and 102605187 and 102604517 and 102584301 and 102589015 and 102582742 and…	-1000	1000	NA	c	Cyanoamino acid metabolism
R02985	amygdalin beta-glucosidase	Amygdalin[c] + H2O[c] <=> Prunasin[c] + D-Glucose[c]	3.2.1.21	( 102597190 and 102601570 and 102606299 and 102603190 and 102587220 and 102585327 and 102602430 and 102593844 and 102588295 and 102580126 ) or ( 102583088 and 102587222 and 102592848 and 102586879 and 102586545 and 102599864 and 102584844 and 102593436 and 102602599 and 102593011 ) or ( 102588353 and 102588686 and 102579818 and 102605187 and 102604517 and 102584301 and 102589015 and 102582742 and…	-1000	1000	NA	c	Cyanoamino acid metabolism
R01767	mandelonitrile benzaldehyde-lyase (cyanide-forming)	Mandelonitrile[c] => Hydrogen cyanide[c] + Benzaldehyde[c]	4.1.2.10	( 102580581 )	0	1000	NA	c	Cyanoamino acid metabolism
R03524	L-cysteine hydrogen-sulfide-lyase (adding HCN)	L-Cysteine[c] + Hydrogen cyanide[c] => Hydrogen sulfide[c] + 3-Cyano-L-alanine[c]	4.4.1.9	NA	0	1000	NA	c	Cyanoamino acid metabolism
R06614	3-cyano-L-alanine carboxy-lyase (3-aminopropiononitrile-forming)	3-Cyano-L-alanine[c] => 3-Aminopropiononitrile[c] + CO2[c]		NA	0	1000	NA	c	Cyanoamino acid metabolism
R03971	gamma-Glutamyl-beta-aminopropiononitrile amidohydrolase	L-Glutamate[c] + 3-Aminopropiononitrile[c] => H2O[c] + gamma-Glutamyl-beta-aminopropiononitrile[c]	2.3.2.2	( 102581214 and 102597338 )	0	1000	NA	c	Cyanoamino acid metabolism
R04296	UDPglucose:(S)-4-hydroxymandelonitrile beta-D-glucosyltransferase	UDP-glucose[c] + (S)-4-Hydroxymandelonitrile[c] => UDP[c] + Dhurrin[c]	2.4.1.85	NA	0	1000	NA	c	Cyanoamino acid metabolism
R04460	N-hydroxy-L-tyrosine,NADPH:oxygen oxidoreductase (N-hydroxylating)	NADPH[c] + Oxygen[c] + H+[c] + N-Hydroxy-L-tyrosine[c] <=> H2O[c] + NADP+[c] + N,N-Dihydroxy-L-tyrosine[c]	1.14.13.41	NA	-1000	1000	NA	c	Cyanoamino acid metabolism
R00177	ATP:L-methionine S-adenosyltransferase	Orthophosphate[c] + Diphosphate[c] + S-Adenosyl-L-methionine[c] => H2O[c] + ATP[c] + L-Methionine[c]	2.5.1.6	( 102578902 and 102588511 and 102591461 and 102586863 )	0	1000	NA	c	Cysteine and methionine metabolism
R00178	S-adenosyl-L-methionine carboxy-lyase [(5-deoxy-5-adenosyl)(3-aminopropyl)methylsulfonium-forming]	S-Adenosyl-L-methionine[c] + H+[c] => CO2[c] + S-Adenosylmethioninamine[c]	4.1.1.50	( 102606123 and 102601725 and 102589057 and 102595539 and 102596192 )	0	1000	NA	c	Cysteine and methionine metabolism
R00179	S-adenosyl-L-methionine methylthioadenosine-lyase (1-aminocyclopropane-1-carboxylate-forming)	S-Adenosyl-L-methionine[c] => 1-Aminocyclopropane-1-carboxylate[c] + 5'-Methylthioadenosine[c]	4.4.1.14	( 102583502 and 102584912 and 102583042 and 102577574 and 102605100 and 102577619 and 102582710 and 102588307 and 102582615 and 102598934 and 102584590 and 102580821 and 102606459 and 102599253 )	0	1000	NA	c	Cysteine and methionine metabolism
R00650	S-Adenosyl-L-methionine:L-homocysteine S-methyltransferase	S-Adenosyl-L-methionine[c] + L-Homocysteine[c] => S-Adenosyl-L-homocysteine[c] + L-Methionine[c]	2.1.1.10	( 102595885 and 102595383 )	0	1000	NA	c	Cysteine and methionine metabolism
R00897	O3-acetyl-L-serine:hydrogen-sulfide 2-amino-2-carboxyethyltransferase;	Hydrogen sulfide[c] + O-Acetyl-L-serine[c] <=> Acetate[c] + L-Cysteine[c]	2.5.1.47	( 102603277 and 102592568 and 102601819 and 102602372 and 102592225 and 102585362 and 102602714 and 102577740 and 102577558 ) or ( 102601315 and 102604154 )	0	1000	NA	c	Cysteine and methionine metabolism
R01286	L-cystathionine L-homocysteine-lyase (deaminating; pyruvate-forming)	H2O[c] + L-Cystathionine[c] <=> NH3[c] + Pyruvate[c] + L-Homocysteine[c]	4.4.1.8	( 102577774 )	-1000	1000	NA	c	Cysteine and methionine metabolism
R01401	Methylthioadenosine methylthioribohydrolase	H2O[c] + 5'-Methylthioadenosine[c] => Adenine[c] + 5-Methylthio-D-ribose[c]	3.2.2.16	( 102581476 )	0	1000	NA	c	Cysteine and methionine metabolism
R01920	S-adenosylmethioninamine:putrescine 3-aminopropyltransferase	Putrescine[c] + S-Adenosylmethioninamine[c] => 5'-Methylthioadenosine[c] + Spermidine[c]	2.5.1.16	( 102582757 and 102586756 and 102587738 and 102598287 and 102597964 )	0	1000	NA	c	Cysteine and methionine metabolism
R02408	L-Cystine L-Cysteine-lyase (deaminating)	H2O[c] + L-Cystine[c] => NH3[c] + Pyruvate[c] + Thiocysteine[c]	4.4.1.1 4.4.1.8	( 102577774 )	0	1000	NA	c	Cysteine and methionine metabolism
R00893	L-Cysteine:oxygen oxidoreductase	L-Cysteine[c] + Oxygen[c] <=> 3-Sulfino-L-alanine[c]	1.13.11.20	NA	-1000	1000	NA	c	Cysteine and methionine metabolism
R03104	3-Mercaptolactate:NAD+ oxidoreductase	NADH[c] + H+[c] + Mercaptopyruvate[c] => NAD+[c] + 3-Mercaptolactate[c]	1.1.1.27	( 102604318 and 102577778 )	0	1000	NA	c	Cysteine and methionine metabolism
R04861		3-Sulfinylpyruvate[c] + H2O[c] <=> Sulfite[c] + Pyruvate[c]		NA	-1000	1000	NA	c	Cysteine and methionine metabolism
R03105	3-Mercaptopyruvate:cyanide sulfurtransferase	Sulfite[c] + Mercaptopyruvate[c] => Pyruvate[c] + Thiosulfate[c]	2.8.1.2	( 102606407 and 102588680 )	0	1000	NA	c	Cysteine and methionine metabolism
R03132	O3-Acetyl-L-serine acetate-lyase (adding hydrogen sulfide)	Thiosulfate[c] + O-Acetyl-L-serine[c] => Acetate[c] + S-Sulfo-L-cysteine[c]	2.5.1.47 2.5.1.48	NA	0	1000	NA	c	Cysteine and methionine metabolism
R01776	Acetyl-CoA:L-homoserine O-acetyltransferase	Acetyl-CoA[c] + L-Homoserine[c] => CoA[c] + O-Acetyl-L-homoserine[c]	2.3.1.31	NA	0	1000	NA	c	Cysteine and methionine metabolism
R03217	O-Acetyl-L-homoserine succinate-lyase (adding cysteine)	L-Cysteine[c] + O-Acetyl-L-homoserine[c] <=> Acetate[c] + L-Cystathionine[c]	2.5.1.48	( 102577457 and 102577796 and 102601571 )	-1000	1000	NA	c	Cysteine and methionine metabolism
R04143	ATP:S5-methyl-5-thio-D-ribose 1-phosphotransferase	ATP[c] + 5-Methylthio-D-ribose[c] => ADP[c] + S-Methyl-5-thio-D-ribose 1-phosphate[c]	2.7.1.100	( 102601472 )	0	1000	NA	c	Cysteine and methionine metabolism
R04420	5-Methylthio-5-deoxy-D-ribose-1-phosphate ketol-isomerase	S-Methyl-5-thio-D-ribose 1-phosphate[c] => S-Methyl-5-thio-D-ribulose 1-phosphate[c]	5.3.1.23	( 102596204 )	0	1000	NA	c	Cysteine and methionine metabolism
R00192		S-Adenosyl-L-homocysteine[c] + H2O[c] => Adenosine[c] + L-Homocysteine[c]	3.3.1.1	( 102582199 and 102601997 )	0	1000	NA	c	Cysteine and methionine metabolism
R07214	1-aminocyclopropane-1-carboxylate oxygenase (ethylene-forming)	Oxygen[c] + Ascorbate[c] + 1-Aminocyclopropane-1-carboxylate[c] => 2 H2O[c] + CO2[c] + Cyanide[c] + Dehydroascorbate[c] + Ethylene[c]	1.14.17.4	( 102584835 and 102584001 and 102577821 and 102582504 and 102577542 and 102592023 and 102577917 and 102578788 )	0	1000	NA	c	Cysteine and methionine metabolism
R07392	S-methyl-5-thio-D-ribulose-1-phosphate hydro-lyase	S-Methyl-5-thio-D-ribulose 1-phosphate[c] => 2,3-Diketo-5-methylthiopentyl-1-phosphate[c] + H2O[c]	4.2.1.109	( 102592458 and 102598247 )	0	1000	NA	c	Cysteine and methionine metabolism
R07395	5-(methylthio)-2,3-dioxopentyl-phosphate phosphohydrolase (isomerizing)	H2O[c] + 2,3-Diketo-5-methylthiopentyl-1-phosphate[c] => Orthophosphate[c] + 1,2-Dihydroxy-5-(methylthio)pent-1-en-3-one[c]	3.1.3.77	( 102592458 and 102598247 )	0	1000	NA	c	Cysteine and methionine metabolism
R07396		L-Glutamate[c] + 4-Methylthio-2-oxobutanoic acid[c] <=> 2-Oxoglutarate[c] + L-Methionine[c]	2.6.1.5 2.6.1.57	( 102586777 and 102590152 and 102578536 and 102584172 and 102594104 and 102586039 and 102606206 )	-1000	1000	NA	c	Cysteine and methionine metabolism
R03009	(Gibberellin-20),2-oxoglutarate:oxygen oxidoreductase (3beta-hydroxylating)	Gibberellin A20[c] + 2-Oxoglutarate[c] + Oxygen[c] => Gibberellin A1[c] + Succinate[c] + CO2[c]	1.14.11.15	NA	0	1000	NA	c	Diterpenoid biosynthesis
R06619		Gibberellin A4[c] => Gibberellin A1[c]		NA	0	1000	NA	c	Diterpenoid biosynthesis
R03008	(Gibberellin-1),2-oxoglutarate:oxygen oxidoreductase (2beta-hydroxylating)	Oxygen[c] + 2-Oxoglutarate[c] + Gibberellin A1[c] => CO2[c] + Succinate[c] + Gibberellin A8[c]	1.14.11.13	( 102605134 and 102600034 and 102600357 and 102589696 and 102592578 and 102599704 and 102577495 and 102603546 and 102606452 and 102582860 and 102604674 and 102594345 )	0	1000	NA	c	Diterpenoid biosynthesis
R06291	ent-kaur-16-ene,NADPH:oxygen oxidoreductase (hydroxylating)	ent-Kaurene[c] + Oxygen[c] + NADPH[c] + H+[c] => Kaur-16-en-18-ol[c] + H2O[c] + NADP+[c]	1.14.13.78	( 102588924 and 102589573 )	0	1000	NA	c	Diterpenoid biosynthesis
R06292	ent-Kaur-16-ene,NADPH:oxygen oxidoreductase (hydroxylating)	Kaur-16-en-18-ol[c] + Oxygen[c] + H+[c] + NADPH[c] => Kaur-16-en-18-al[c] + 2 H2O[c] + NADP+[c]	1.14.13.78	( 102588924 and 102589573 )	0	1000	NA	c	Diterpenoid biosynthesis
R06293	ent-Kaur-16-ene,NADPH:oxygen oxidoreductase (hydroxylating)	Kaur-16-en-18-al[c] + Oxygen[c] + NADPH[c] => Kaur-16-en-18-oic acid[c] + H2O[c] + NADP+[c]	1.14.13.78	( 102588924 and 102589573 )	0	1000	NA	c	Diterpenoid biosynthesis
R06294	ent-Kaur-16-en-19-oate,NADPH:oxygen oxidoreductase (hydroxylating)	Kaur-16-en-18-oic acid[c] + Oxygen[c] + H+[c] + NADPH[c] <=> ent-7alpha-Hydroxykaur-16-en-19-oic acid[c] + H2O[c] + NADP+[c]	1.14.13.79	( 107057906 and 102579396 and 102595896 and 102603753 and 102580175 and 102595325 )	-1000	1000	NA	c	Diterpenoid biosynthesis
R06295	ent-Kaur-16-en-19-oate,NADPH:oxygen oxidoreductase (hydroxylating)	ent-7alpha-Hydroxykaur-16-en-19-oic acid[c] + Oxygen[c] + H+[c] + NADPH[c] => Gibberellin A12 aldehyde[c] + 2 H2O[c] + NADP+[c]	1.14.13.79	( 107057906 and 102579396 and 102595896 and 102603753 and 102580175 and 102595325 )	-1000	1000	NA	c	Diterpenoid biosynthesis
R06297	ent-Kaur-16-en-19-oate,NADPH:oxygen oxidoreductase (hydroxylating)	Gibberellin A12 aldehyde[c] + Oxygen[c] + NADPH[c] => Gibberellin A12[c] + H2O[c] + NADP+[c]	1.14.13.79	( 107057906 and 102579396 and 102595896 and 102603753 and 102580175 and 102595325 )	0	1000	NA	c	Diterpenoid biosynthesis
R06328		Gibberellin A12 aldehyde[c] <=> Gibberellin A53 aldehyde[c]		NA	-1000	1000	NA	c	Diterpenoid biosynthesis
R06329		Gibberellin A12[c] => Gibberellin A53[c]		NA	0	1000	NA	c	Diterpenoid biosynthesis
R06340		Gibberellin A53 aldehyde[c] <=> Gibberellin A53[c]		NA	-1000	1000	NA	c	Diterpenoid biosynthesis
R03806	(Gibberellin-44),2-oxoglutarate:oxygen oxidoreductase	Oxygen[c] + 2-Oxoglutarate[c] + Gibberellin A44 diacid[c] => H2O[c] + CO2[c] + Succinate[c] + Gibberellin A19[c]	1.14.11.12	( 102602881 and 102597267 and 102581792 and 102598207 and 102584697 and 102583395 )	0	1000	NA	c	Diterpenoid biosynthesis
R03807	(gibberellin-19),2-oxoglutarate:oxygen oxidoreductase	Gibberellin A19[c] + 2 2-Oxoglutarate[c] + 2 Oxygen[c] <=> Gibberellin A20[c] + 3 CO2[c] + 2 Succinate[c] + H2O[c]	1.14.11.12	( 102602881 and 102597267 and 102581792 and 102598207 and 102584697 and 102583395 )	-1000	1000	NA	c	Diterpenoid biosynthesis
R03809	(gibberellin-1),2-oxoglutarate:oxygen oxidoreductase (2beta-hydroxylating)	Oxygen[c] + 2-Oxoglutarate[c] + Gibberellin A20[c] => CO2[c] + Succinate[c] + Gibberellin A29[c]	1.14.11.13	( 102605134 and 102600034 and 102600357 and 102589696 and 102592578 and 102599704 and 102577495 and 102603546 and 102606452 and 102582860 and 102604674 and 102594345 )	0	1000	NA	c	Diterpenoid biosynthesis
R10562		(E,E)-Geranyllinalool[c] + NADPH[c] + Oxygen[c] + H+[c] => (E,E)-4,8,12-Trimethyltrideca-1,3,7,11-tetraene[c] + But-3-en-2-one[c] + NADP+[c] + 2 H2O[c]	1.14.-.-	( 102585194 and 102586474 )	0	1000	NA	c	Diterpenoid biosynthesis
R10533	geranylgeranyl-diphosphate diphosphate-lyase [(E,E)-geranyllinalool-forming]	Geranylgeranyl diphosphate[c] + H2O[c] => (E,E)-Geranyllinalool[c] + Diphosphate[c]	4.2.3.144	( 102599238 )	0	1000	NA	c	Diterpenoid biosynthesis
R02068	ent-Copalyl-diphosphate lyase	Geranylgeranyl diphosphate[c] => ent-Copalyl diphosphate[c]	5.5.1.13	( 102596242 and 102597370 and 102583793 and 102585386 )	0	1000	NA	c	Diterpenoid biosynthesis
R05092	ent-Copalyl-diphosphate diphosphate-lyase	ent-Copalyl diphosphate[c] => Diphosphate[c] + ent-Kaurene[c]	4.2.3.19	( 102602928 and 102592295 )	0	1000	NA	c	Diterpenoid biosynthesis
R05097	(gibberellin-44),2-oxoglutarate:oxygen oxidoreductase	Oxygen[c] + 2-Oxoglutarate[c] + Gibberellin A53[c] <=> CO2[c] + Succinate[c] + Gibberellin A44 diacid[c]	1.14.11.12	( 102602881 and 102597267 and 102581792 and 102598207 and 102584697 and 102583395 )	-1000	1000	NA	c	Diterpenoid biosynthesis
R06322	(gibberellin-44),2-oxoglutarate:oxygen oxidoreductase	Oxygen[c] + 2-Oxoglutarate[c] + Gibberellin A12[c] => CO2[c] + Succinate[c] + Gibberellin A15 open lactone[c]	1.14.11.12	( 102602881 and 102597267 and 102581792 and 102598207 and 102584697 and 102583395 )	0	1000	NA	c	Diterpenoid biosynthesis
R06323	(gibberellin-44),2-oxoglutarate:oxygen oxidoreductase	Oxygen[c] + 2-Oxoglutarate[c] + Gibberellin A15 open lactone[c] => H2O[c] + CO2[c] + Succinate[c] + Gibberellin A24[c]	1.14.11.12	( 102602881 and 102597267 and 102581792 and 102598207 and 102584697 and 102583395 )	0	1000	NA	c	Diterpenoid biosynthesis
R06326	(gibberellin-44),2-oxoglutarate:oxygen oxidoreductase	Gibberellin A24[c] => Gibberellin A9[c] + CO2[c]	1.14.11.12	( 102602881 and 102597267 and 102581792 and 102598207 and 102584697 and 102583395 )	0	1000	NA	c	Diterpenoid biosynthesis
R06336	(gibberellin-20),2-oxoglutarate:oxygen oxidoreductase (3beta-hydroxylating)	Oxygen[c] + 2-Oxoglutarate[c] + Gibberellin A9[c] => CO2[c] + Succinate[c] + Gibberellin A4[c]	1.14.11.15	( 102577892 and 102596258 and 102585516 and 102586814 and 102577785 and 102582924 and 102597914 and 102585743 and 107059310 )	0	1000	NA	c	Diterpenoid biosynthesis
R06337	(gibberellin-1),2-oxoglutarate:oxygen oxidoreductase (2beta-hydroxylating)	Oxygen[c] + 2-Oxoglutarate[c] + Gibberellin A9[c] => CO2[c] + Succinate[c] + Gibberellin A51[c]	1.14.11.13	( 102605134 and 102600034 and 102600357 and 102589696 and 102592578 and 102599704 and 102577495 and 102603546 and 102606452 and 102582860 and 102604674 and 102594345 )	0	1000	NA	c	Diterpenoid biosynthesis
R06338	(gibberellin-1),2-oxoglutarate:oxygen oxidoreductase (2beta-hydroxylating)	Oxygen[c] + 2-Oxoglutarate[c] + Gibberellin A4[c] => CO2[c] + Succinate[c] + Gibberellin A34[c]	1.14.11.13	( 102605134 and 102600034 and 102600357 and 102589696 and 102592578 and 102599704 and 102577495 and 102603546 and 102606452 and 102582860 and 102604674 and 102594345 )	0	1000	NA	c	Diterpenoid biosynthesis
R07385		H2O[c] + O-1-Alk-1-enyl-2-acyl-sn-glycero-3-phosphoethanolamine[c] => Ethanolamine[c] + 2-Acyl-1-(1-alkenyl)-sn-glycero-3-phosphate[c]	3.1.4.4	( 102600156 and 102593473 and 102579042 and 102595135 and 102597975 and 102589082 and 102599532 and 102591861 and 102605359 and 102588687 and 102597936 and 102589221 and 102591907 and 102583483 and 102588987 and 102600860 ) or ( 102583511 )	0	1000	NA	c	Ether lipid metabolism
R02814	Oleoyl-[acyl-carrier-protein] hydrolase	H2O[c] + Oleoyl-[acyl-carrier protein][c] <=> Acyl-carrier protein[c] + (9Z)-Octadecenoic acid[c]	3.1.2.14	( 102597107 )	-1000	1000	NA	c	Fatty acid biosynthesis
R03370	Acyl-[acyl-carrier-protein],hydrogen-donor:oxygen oxidoreductase	Oxygen[c] + Reduced acceptor[c] + Octadecanoyl-[acyl-carrier protein][c] <=> 2 H2O[c] + Acceptor[c] + Oleoyl-[acyl-carrier protein][c]	1.14.19.2	( 102594141 and 102599603 and 102601511 and 102592490 and 102592828 and 102593930 and 102577562 and 102606281 and 102604533 and 102603254 and 102594474 )	-1000	1000	NA	c	Fatty acid biosynthesis
R04014	Dodecanoyl-[acyl-carrier-protein] hydrolase	H2O[c] + Dodecanoyl-[acyl-carrier protein][c] => Acyl-carrier protein[c] + Dodecanoic acid[c]	3.1.2.14 3.1.2.21	( 102584501 and 102595208 )	0	1000	NA	c	Fatty acid biosynthesis
R08157		H2O[c] + Octanoyl-[acp][c] => Acyl-carrier protein[c] + Octanoic acid[c]	3.1.2.-	( 102584501 and 102595208 )	0	1000	NA	c	Fatty acid biosynthesis
R08158		H2O[c] + Decanoyl-[acp][c] => Acyl-carrier protein[c] + Decanoic acid[c]	3.1.2.-	( 102584501 and 102595208 )	0	1000	NA	c	Fatty acid biosynthesis
R08159		H2O[c] + Tetradecanoyl-[acp][c] => Acyl-carrier protein[c] + Tetradecanoic acid[c]	3.1.2.14	( 102584501 and 102595208 )	0	1000	NA	c	Fatty acid biosynthesis
R08161		Oxygen[c] + Reduced acceptor[c] + Hexadecanoyl-[acp][c] => 2 H2O[c] + Acceptor[c] + Hexadecenoyl-[acyl-carrier protein][c]	1.14.19.2	( 102594141 and 102599603 and 102601511 and 102592490 and 102592828 and 102593930 and 102577562 and 102606281 and 102604533 and 102603254 and 102594474 )	0	1000	NA	c	Fatty acid biosynthesis
R08162		H2O[c] + Hexadecenoyl-[acyl-carrier protein][c] => Acyl-carrier protein[c] + (9Z)-Hexadecenoic acid[c]	3.1.2.14 3.1.2.-	( 102597107 )	0	1000	NA	c	Fatty acid biosynthesis
R08163		H2O[c] + Octadecanoyl-[acyl-carrier protein][c] => Acyl-carrier protein[c] + Octadecanoic acid[c]	3.1.2.14	( 102597107 )	0	1000	NA	c	Fatty acid biosynthesis
R01348	Fatty acid,reduced-flavoprotein:oxygen oxidoreductase (omega-hydroxylating)	Oxygen[c] + Fatty acid[c] + Reduced flavoprotein[c] => H2O[c] + Oxidized flavoprotein[c] + omega-Hydroxy fatty acid[c]	1.14.15.3	NA	0	1000	NA	c	Fatty acid metabolism
R04121	Fatty acid,reduced-flaboprotein:oxygen oxidoreductase (RH-hydroxylating or -epoxidizing)	Oxygen[c] + Fatty acid[c] + Reduced flavoprotein[c] => H2O[c] + Oxidized flavoprotein[c] + alpha-Hydroxy fatty acid[c]	1.14.14.1	NA	0	1000	NA	c	Fatty acid metabolism
R02157	S-Adenosyl-L-methionine:3,5,7,3',4'-pentahydroxyfavone 3-O-methyltransferase	S-Adenosyl-L-methionine[c] + Quercetin[c] => S-Adenosyl-L-homocysteine[c] + 3',4',5,7-Tetrahydroxy-3-methoxyflavone[c]	2.1.1.76	NA	0	1000	NA	c	Flavone and flavonol biosynthesis
R06807	S-adenosyl-L-methionine:kaempferol 4'-O-methyltransferase	S-Adenosyl-L-methionine[c] + Kaempferol[c] => S-Adenosyl-L-homocysteine[c] + Kaempferide[c]	2.1.1.155	NA	0	1000	NA	c	Flavone and flavonol biosynthesis
R03123	cis-3,4-leucopelargonidin:NADP+ 4-oxidoreductase	NADPH[c] + H+[c] + Dihydrokaempferol[c] <=> NADP+[c] + cis-3,4-Leucopelargonidin[c]	1.1.1.219	( 102577487 and 102587107 )	-1000	1000	NA	c	Flavonoid biosynthesis
R03124	dihydrokaempferol,NADPH:oxygen oxidoreductase (3'-hydroxylating)	Dihydrokaempferol[c] + NADPH[c] + H+[c] + Oxygen[c] => Taxifolin[c] + NADP+[c] + H2O[c]	1.14.13.21 1.14.13.88	( 102593656 ) or ( 102577676 )	0	1000	NA	c	Flavonoid biosynthesis
R06538	kaempferol,NADPH:oxygen oxidoreductase (3'-hydroxylating)	Kaempferol[c] + NADPH[c] + H+[c] + Oxygen[c] <=> Quercetin[c] + NADP+[c] + H2O[c]	1.14.13.21 1.14.13.88	( 102593656 ) or ( 102577676 )	-1000	1000	NA	c	Flavonoid biosynthesis
R02160	dihydroflavonol,2-oxoglutarate:oxygen oxidoreductase	Taxifolin[c] + 2-Oxoglutarate[c] + Oxygen[c] => Quercetin[c] + Succinate[c] + CO2[c] + H2O[c]	1.14.11.23	( 102577717 )	0	1000	NA	c	Flavonoid biosynthesis
R03126	dihydroflavonol,2-oxoglutarate:oxygen oxidoreductase	Oxygen[c] + 2-Oxoglutarate[c] + Dihydrokaempferol[c] <=> H2O[c] + CO2[c] + Succinate[c] + Kaempferol[c]	1.14.11.23	( 102577717 )	-1000	1000	NA	c	Flavonoid biosynthesis
R03636	leucocyanidin:NADP+ 4-oxidoreductase	NADPH[c] + H+[c] + Taxifolin[c] => NADP+[c] + Leucocyanidin[c]	1.1.1.219	( 102577487 and 102587107 )	0	1000	NA	c	Flavonoid biosynthesis
R03639	taxifolin,NADPH:oxygen oxidoreductase	Taxifolin[c] + Oxygen[c] + NADPH[c] + H+[c] => Dihydromyricetin[c] + NADP+[c] + H2O[c]	1.14.13.88	( 102577676 )	0	1000	NA	c	Flavonoid biosynthesis
R03640	flavanone,2-oxoglutarate:oxygen oxidoreductase (3-hydroxylating)	Oxygen[c] + 2-Oxoglutarate[c] + Eriodictyol[c] => CO2[c] + Succinate[c] + Taxifolin[c]	1.14.11.9	( 102577463 )	0	1000	NA	c	Flavonoid biosynthesis
R04276	leucocyanidin,2-oxoglutarate:oxygen oxidoreductase	Oxygen[c] + 2-Oxoglutarate[c] + cis-3,4-Leucopelargonidin[c] => 2 H2O[c] + CO2[c] + Succinate[c] + Pelargonidin[c]	1.14.11.19	( 102598323 and 102577696 )	0	1000	NA	c	Flavonoid biosynthesis
R04901	(2S)-flavan-4-ol:NADP+ 4-oxidoreductase;	NADPH[c] + H+[c] + Eriodictyol[c] => NADP+[c] + Luteoforol[c]	1.1.1.219 1.1.1.234	( 102577487 and 102587107 )	0	1000	NA	c	Flavonoid biosynthesis
R05036	leucocyanidin,2-oxoglutarate:oxygen oxidoreductase	Oxygen[c] + 2-Oxoglutarate[c] + H+[c] + Leucocyanidin[c] => 2 H2O[c] + CO2[c] + Succinate[c] + Cyanidin[c]	1.14.11.19	( 102598323 and 102577696 )	0	1000	NA	c	Flavonoid biosynthesis
R05037	leucocyanidin,2-oxoglutarate:oxygen oxidoreductase	Oxygen[c] + 2-Oxoglutarate[c] + H+[c] + Leucodelphinidin[c] => 2 H2O[c] + CO2[c] + Succinate[c] + Delphinidin[c]	1.14.11.19	( 102598323 and 102577696 )	0	1000	NA	c	Flavonoid biosynthesis
R05038	leucodelphinidin:NADP+ 4-oxidoreductase	NADPH[c] + H+[c] + Dihydromyricetin[c] => NADP+[c] + Leucodelphinidin[c]	1.1.1.219	( 102577487 and 102587107 )	0	1000	NA	c	Flavonoid biosynthesis
R05039	flavanone,2-oxoglutarate:oxygen oxidoreductase (3-hydroxylating)	Oxygen[c] + 2-Oxoglutarate[c] + Pentahydroxyflavanone[c] => CO2[c] + Succinate[c] + Dihydromyricetin[c]	1.14.11.9	( 102577463 )	0	1000	NA	c	Flavonoid biosynthesis
R05723	leucocyanidin,2-oxoglutarate:oxygen oxidoreductase	Oxygen[c] + 2-Oxoglutarate[c] + Leucocyanidin[c] => H2O[c] + CO2[c] + Succinate[c] + Taxifolin[c]	1.14.11.19	( 102598323 and 102577696 )	0	1000	NA	c	Flavonoid biosynthesis
R06532	(2R,3S)-catechin:NADP+ 4-oxidoreductase	NADPH[c] + H+[c] + Leucocyanidin[c] => H2O[c] + NADP+[c] + (+)-Catechin[c]	1.17.1.3	( 102594738 )	0	1000	NA	c	Flavonoid biosynthesis
R06533	(2R,3S)-catechin:NADP+ 4-oxidoreductase	NADPH[c] + H+[c] + Leucodelphinidin[c] => H2O[c] + NADP+[c] + (+)-Gallocatechin[c]	1.17.1.3	( 102594738 )	0	1000	NA	c	Flavonoid biosynthesis
R06539	dihydroflavonol,2-oxoglutarate:oxygen oxidoreductase	Oxygen[c] + 2-Oxoglutarate[c] + Dihydromyricetin[c] => H2O[c] + CO2[c] + Succinate[c] + Myricetin[c]	1.14.11.23	( 102577717 )	0	1000	NA	c	Flavonoid biosynthesis
R06540	leucocyanidin,2-oxoglutarate:oxygen oxidoreductase	Oxygen[c] + 2-Oxoglutarate[c] + cis-3,4-Leucopelargonidin[c] <=> H2O[c] + CO2[c] + Succinate[c] + Dihydrokaempferol[c]	1.14.11.19	( 102598323 and 102577696 )	-1000	1000	NA	c	Flavonoid biosynthesis
R06541	flavan-3-ol:NADP+ oxidoreductase	2 NADPH[c] + H+[c] + Pelargonidin[c] => 2 NADP+[c] + (-)-Epiafzelechin[c]	1.3.1.77	( 102584577 )	0	1000	NA	c	Flavonoid biosynthesis
R06542	flavan-3-ol:NADP+ oxidoreductase	2 NADPH[c] + H+[c] + Cyanidin[c] => 2 NADP+[c] + (-)-Epicatechin[c]	1.3.1.77	( 102584577 )	0	1000	NA	c	Flavonoid biosynthesis
R06543	flavan-3-ol:NADP+ oxidoreductase	2 NADPH[c] + H+[c] + Delphinidin[c] => 2 NADP+[c] + (-)-Epigallocatechin[c]	1.3.1.77	( 102584577 )	0	1000	NA	c	Flavonoid biosynthesis
R06610	(2S)-flavan-4-ol:NADP+ 4-oxidoreductase;	NADPH[c] + H+[c] + Naringenin[c] => NADP+[c] + Apiforol[c]	1.1.1.219 1.1.1.234	( 102577487 and 102587107 )	0	1000	NA	c	Flavonoid biosynthesis
R06615	(2R,3S)-catechin:NADP+ 4-oxidoreductase	NADPH[c] + H+[c] + cis-3,4-Leucopelargonidin[c] => H2O[c] + NADP+[c] + Afzelechin[c]	1.17.1.3	( 102594738 )	0	1000	NA	c	Flavonoid biosynthesis
R06568	malonyl-CoA:4-coumaroyl-CoA malonyltransferase (cyclizing, reducing)	p-Coumaroyl-CoA[c] + 3 Malonyl-CoA[c] + NADPH[c] + H+[c] => Isoliquiritigenin[c] + 4 CoA[c] + 3 CO2[c] + NADP+[c] + H2O[c]	2.3.1.170	( 102595874 and 102595537 and 102605087 and 102577598 and 102590425 and 102600279 and 102577871 and 102580017 )	0	1000	NA	c	Flavonoid biosynthesis
R06556	flavanone lyase (decyclizing)	Isoliquiritigenin[c] <=> Liquiritigenin[c]	5.5.1.6	( 102599379 and 102599055 )	-1000	1000	NA	c	Flavonoid biosynthesis
R07994		Isoliquiritigenin[c] => Butein[c]		NA	0	1000	NA	c	Flavonoid biosynthesis
R07995	flavanone lyase (decyclizing)	Butein[c] => Butin[c]	5.5.1.6	( 102599379 and 102599055 )	0	1000	NA	c	Flavonoid biosynthesis
R08002	flavonoid,NADPH:oxygen oxidoreductase (3'-hydroxylating)	Liquiritigenin[c] + NADPH[c] + H+[c] + Oxygen[c] <=> Butin[c] + NADP+[c] + H2O[c]	1.14.13.21	( 102593656 )	-1000	1000	NA	c	Flavonoid biosynthesis
R08815	trans-cinnamate,NADPH:oxygen oxidoreductase (4-hydroxylating)	Cinnamoyl-CoA[c] + Oxygen[c] + NADPH[c] + H+[c] <=> p-Coumaroyl-CoA[c] + NADP+[c] + H2O[c]	1.14.13.11	( 102605644 and 102586761 )	-1000	1000	NA	c	Flavonoid biosynthesis
R01613	Malonyl-CoA:4-Coumaroyl-CoA malonyltransferase(cyclizing)	p-Coumaroyl-CoA[c] + 3 Malonyl-CoA[c] => Naringenin chalcone[c] + 4 CoA[c] + 3 CO2[c]	2.3.1.74	( 102595874 and 102595537 and 102605087 and 102577598 and 102590425 and 102600279 and 102577871 and 102580017 )	0	1000	NA	c	Flavonoid biosynthesis
R02446	flavanone lyase (decyclizing)	Naringenin chalcone[c] => Naringenin[c]	5.5.1.6	( 102599379 and 102599055 )	0	1000	NA	c	Flavonoid biosynthesis
R02442	naringenin,NADPH:oxygen oxidoreductase (3'-hydroxylating)	Naringenin[c] + NADPH[c] + H+[c] + Oxygen[c] => Eriodictyol[c] + NADP+[c] + H2O[c]	1.14.13.21 1.14.13.88	( 102593656 ) or ( 102577676 )	0	1000	NA	c	Flavonoid biosynthesis
R02444	flavanone,2-oxoglutarate:oxygen oxidoreductase (3-hydroxylating)	Oxygen[c] + 2-Oxoglutarate[c] + Naringenin[c] <=> CO2[c] + Succinate[c] + Dihydrokaempferol[c]	1.14.11.9	( 102577463 )	-1000	1000	NA	c	Flavonoid biosynthesis
R02416	4-Coumaroyl-CoA:shikimate O-(hydroxycinnamoyl)transferase	p-Coumaroyl-CoA[c] + Shikimate[c] => CoA[c] + 4-Coumaroylshikimate[c]	2.3.1.133	( 102577662 )	0	1000	NA	c	Flavonoid biosynthesis
R06582	trans-5-O-(4-coumaroyl)-D-shikimate,NADPH:oxygen oxidoreductase (3'-hydorxylating)	4-Coumaroylshikimate[c] + Oxygen[c] + NADPH[c] + H+[c] => 5-O-Caffeoylshikimic acid[c] + NADP+[c] + H2O[c]	1.14.13.36	( 102590870 and 102590484 and 102590830 and 102578406 and 102590105 and 102593896 and 102585799 and 102603170 and 102606401 and 102578747 and 102586130 and 107059425 )	0	1000	NA	c	Flavonoid biosynthesis
R07433	5-O-caffeoylshikimic acid:shikimate hydroxycinnamoyltransferase	5-O-Caffeoylshikimic acid[c] + CoA[c] <=> Caffeoyl-CoA[c] + Shikimate[c]	2.3.1.133	( 102577662 )	-1000	1000	NA	c	Flavonoid biosynthesis
R07432	p-coumaroyl-CoA:quinate hydroxycinnamoyltransferase	p-Coumaroyl-CoA[c] + Quinate[c] => CoA[c] + p-Coumaroyl quinic acid[c]	2.3.1.133	( 102577662 )	0	1000	NA	c	Flavonoid biosynthesis
R04342	trans-5-O-(4-coumaroyl)-D-quinate,NADPH:oxygen oxidoreductase (3'-hydorxylating)	p-Coumaroyl quinic acid[c] + Oxygen[c] + NADPH[c] + H+[c] => Chlorogenate[c] + NADP+[c] + H2O[c]	1.14.13.36	( 102590870 and 102590484 and 102590830 and 102578406 and 102590105 and 102593896 and 102585799 and 102603170 and 102606401 and 102578747 and 102586130 and 107059425 )	0	1000	NA	c	Flavonoid biosynthesis
R01945	Caffeoyl-CoA:quinate O-(3,4-dihydroxycinnamoyl)transferase	CoA[c] + Chlorogenate[c] => Caffeoyl-CoA[c] + Quinate[c]	2.3.1.133	( 102577662 )	0	1000	NA	c	Flavonoid biosynthesis
R07987	malonyl-CoA:cinnamoyl-CoA malonyltransferase (cyclizing)	Cinnamoyl-CoA[c] + 3 Malonyl-CoA[c] => Pinocembrin chalcone[c] + 4 CoA[c] + 3 CO2[c]	2.3.1.74	( 102595874 and 102595537 and 102605087 and 102577598 and 102590425 and 102600279 and 102577871 and 102580017 )	0	1000	NA	c	Flavonoid biosynthesis
R07990	flavanone lyase (decyclizing)	Pinocembrin chalcone[c] => Pinocembrin[c]	5.5.1.6	( 102599379 and 102599055 )	0	1000	NA	c	Flavonoid biosynthesis
R07993	flavanone,2-oxoglutarate:oxygen oxidoreductase (3-hydroxylating)	Oxygen[c] + 2-Oxoglutarate[c] + Pinocembrin[c] => CO2[c] + Succinate[c] + Pinobanksin[c]	1.14.11.9	( 102577463 )	0	1000	NA	c	Flavonoid biosynthesis
R07996	flavanone,2-oxoglutarate:oxygen oxidoreductase (3-hydroxylating)	Oxygen[c] + 2-Oxoglutarate[c] + Liquiritigenin[c] => CO2[c] + Succinate[c] + Garbanzol[c]	1.14.11.9	( 102577463 )	0	1000	NA	c	Flavonoid biosynthesis
R08032	flavonoid,NADPH:oxygen oxidoreductase (3'-hydroxylating)	Garbanzol[c] + NADPH[c] + H+[c] + Oxygen[c] => Fustin[c] + NADP+[c] + H2O[c]	1.14.13.21	( 102593656 )	0	1000	NA	c	Flavonoid biosynthesis
R07989	malonyl-CoA:feruloyl-CoA malonyltransferase (cyclizing)	Feruloyl-CoA[c] + 3 Malonyl-CoA[c] => Homoeriodictyol chalcone[c] + 4 CoA[c] + 3 CO2[c]	2.3.1.74	( 102595874 and 102595537 and 102605087 and 102577598 and 102590425 and 102600279 and 102577871 and 102580017 )	0	1000	NA	c	Flavonoid biosynthesis
R07988	malonyl-CoA:caffeoyl-CoA malonyltransferase (cyclizing)	Caffeoyl-CoA[c] + 3 Malonyl-CoA[c] => Eriodictyol chalcone[c] + 4 CoA[c] + 3 CO2[c]	2.3.1.74	( 102595874 and 102595537 and 102605087 and 102577598 and 102590425 and 102600279 and 102577871 and 102580017 )	0	1000	NA	c	Flavonoid biosynthesis
R04902	eriodictyol,NADPH:oxygen oxidoreductase	Eriodictyol[c] + NADPH[c] + H+[c] + Oxygen[c] => Pentahydroxyflavanone[c] + NADP+[c] + H2O[c]	1.14.13.88	( 102577676 )	0	1000	NA	c	Flavonoid biosynthesis
R07997	flavanone,2-oxoglutarate:oxygen oxidoreductase (3-hydroxylating)	Oxygen[c] + 2-Oxoglutarate[c] + Butin[c] => CO2[c] + Succinate[c] + Fustin[c]	1.14.11.9	( 102577463 )	0	1000	NA	c	Flavonoid biosynthesis
R07998	5-deoxyleucopelargonidin:NADP+ 4-oxidoreductase	NADPH[c] + H+[c] + Garbanzol[c] => NADP+[c] + 5-Deoxyleucopelargonidin[c]	1.1.1.219	( 102577487 and 102587107 )	0	1000	NA	c	Flavonoid biosynthesis
R07999	5-deoxyleucocyanidin:NADP+ 4-oxidoreductase	NADPH[c] + H+[c] + Fustin[c] => NADP+[c] + Fisetinidol-4beta-ol[c]	1.1.1.219	( 102577487 and 102587107 )	0	1000	NA	c	Flavonoid biosynthesis
R08082	dihydroflavonol,2-oxoglutarate:oxygen oxidoreductase	Oxygen[c] + 2-Oxoglutarate[c] + Pinobanksin[c] => H2O[c] + CO2[c] + Succinate[c] + Galangin[c]	1.14.11.23	( 102577717 )	0	1000	NA	c	Flavonoid biosynthesis
R01716	chorismate:L-glutamine aminotransferase	L-Glutamine[c] + Chorismate[c] => L-Glutamate[c] + 4-Amino-4-deoxychorismate[c]	2.6.1.85	( 102586660 )	0	1000	NA	c	Folate biosynthesis
R00872	D-Fructose 2-phosphate phosphatase	H2O[c] + beta-D-Fructose 2-phosphate[c] => Orthophosphate[c] + D-Fructose[c]	3.1.3.-	NA	0	1000	NA	c	Fructose and mannose metabolism
R00885	GTP:alpha-D-mannose-1-phosphate guanylyltransferase	GTP[c] + D-Mannose 1-phosphate[c] => Diphosphate[c] + GDP-mannose[c]	2.7.7.13	( 102593613 and 102580946 and 102577820 and 102594281 )	0	1000	NA	c	Fructose and mannose metabolism
R00888	GDP-mannose 4,6-hydro-lyase (GDP-4-dehydro-6-deoxy-D-mannose-forming)	GDP-mannose[c] => H2O[c] + GDP-4-dehydro-6-deoxy-D-mannose[c]	4.2.1.47	( 102580913 and 102584886 )	0	1000	NA	c	Fructose and mannose metabolism
R01326	ATP:D-mannose 6-phosphotransferase	ATP[c] + D-Mannose[c] => ADP[c] + D-Mannose 6-phosphate[c]	2.7.1.1	( 102577690 and 102580689 and 102577859 and 102584320 and 102604144 and 102605773 )	0	1000	NA	c	Fructose and mannose metabolism
R02677	ADPmannose sugarphosphohydrolase	ADP-mannose[c] + H2O[c] => AMP[c] + D-Mannose 1-phosphate[c]	3.6.1.21	( 102598696 )	0	1000	NA	c	Fructose and mannose metabolism
R02732	ATP:D-fructose-6-phosphate 2-phosphotransferase	ATP[c] + beta-D-Fructose 6-phosphate[c] => ADP[c] + beta-D-Fructose 2,6-bisphosphate[c]	2.7.1.105	NA	0	1000	NA	c	Fructose and mannose metabolism
R02731	D-Fructose-2,6-bisphosphate 2-phosphohydrolase	H2O[c] + beta-D-Fructose 2,6-bisphosphate[c] => Orthophosphate[c] + beta-D-Fructose 6-phosphate[c]	3.1.3.46	( 102577932 )	0	1000	NA	c	Fructose and mannose metabolism
R03161	ATP:6-deoxy-L-galactose 1-phosphotransferase	ATP[c] + 6-Deoxy-L-galactose[c] => ADP[c] + L-Fucose 1-phosphate[c]	2.7.1.52	( 102590041 )	0	1000	NA	c	Fructose and mannose metabolism
R00506	UDP-alpha-D-galactose:galactan beta-1,4-D-galactosyltransferase	UDP-alpha-D-galactose[c] <=> Galactan[c] + UDP[c]	2.4.1.-	NA	-1000	1000	NA	c	Galactose metabolism
R01105	Galactan galactohydrolase	Galactan[c] + H2O[c] => D-Galactose[c]	3.2.1.23	( 102585159 )	0	1000	NA	c	Galactose metabolism
R10619	D-galactose 1-epimerase	D-Galactose[c] => alpha-D-Galactose[c]	5.1.3.3	( 102590459 and 102590807 and 102593955 and 102585025 and 102590141 )	0	1000	NA	c	Galactose metabolism
R00801	sucrose glucohydrolase	H2O[c] + Sucrose[c] => D-Glucose[c] + D-Fructose[c]	3.2.1.20 3.2.1.48	( 102597879 and 102581005 )	0	1000	NA	c	Galactose metabolism
R01101	melibiose galactohydrolase	H2O[c] + Melibiose[c] => D-Glucose[c] + D-Galactose[c]	3.2.1.22	( 102582623 and 102601840 and 102601663 )	-1000	1000	NA	c	Galactose metabolism
R01103	Raffinose galactohydrolase	H2O[c] + Raffinose[c] => Sucrose[c] + D-Galactose[c]	3.2.1.22	( 102582623 and 102601840 and 102601663 )	0	1000	NA	c	Galactose metabolism
R02410	Raffinose fructohydrolase	H2O[c] + Raffinose[c] <=> D-Fructose[c] + Melibiose[c]	3.2.1.26	( 102591602 and 102604560 and 102604100 and 102577489 and 102604230 and 102581558 and 102595603 and 102595942 and 102594044 and 102584355 and 102603762 )	-1000	1000	NA	c	Galactose metabolism
R01192	UDP-alpha-D-galactose:myo-inositol 3-alpha-D-galactosyltransferase	UDP-alpha-D-galactose[c] + myo-Inositol[c] => UDP[c] + alpha-D-Galactosyl-(1->3)-1D-myo-inositol[c]	2.4.1.123	( 102589277 and 102589307 and 102592897 and 102591561 )	0	1000	NA	c	Galactose metabolism
R02411	1-alpha-D-Galactosyl-myo-inositol:sucrose 6-alpha-D-galactosyltransferase	alpha-D-Galactosyl-(1->3)-1D-myo-inositol[c] + Sucrose[c] => myo-Inositol[c] + Raffinose[c]	2.4.1.82	( 102598709 and 102600524 and 102603023 and 102586320 and 102600756 and 107060063 )	0	1000	NA	c	Galactose metabolism
R03418	1-alpha-D-Galactosyl-myo-inositol:raffinose galactosyltransferase	alpha-D-Galactosyl-(1->3)-1D-myo-inositol[c] + Raffinose[c] => myo-Inositol[c] + Stachyose[c]	2.4.1.67	( 102595658 )	0	1000	NA	c	Galactose metabolism
R03634		H2O[c] + Stachyose[c] => D-Galactose[c] + Raffinose[c]	3.2.1.22	( 102582623 and 102601840 and 102601663 )	0	1000	NA	c	Galactose metabolism
R03635	Stachyose fructohydrolase	H2O[c] + Stachyose[c] <=> D-Fructose[c] + D-Gal alpha 1->6D-Gal alpha 1->6D-Glucose[c]	3.2.1.26	( 102591602 and 102604560 and 102604100 and 102577489 and 102604230 and 102581558 and 102595603 and 102595942 and 102594044 and 102584355 and 102603762 )	-1000	1000	NA	c	Galactose metabolism
R05549		H2O[c] + D-Gal alpha 1->6D-Gal alpha 1->6D-Glucose[c] <=> D-Galactose[c] + Melibiose[c]	3.2.1.22	( 102582623 and 102601840 and 102601663 )	-1000	1000	NA	c	Galactose metabolism
R08656	L-tyrosine,NADPH:oxygen oxidoreductase (N-hydroxylating, decarboxylating)	2 NADPH[c] + 2 Oxygen[c] + 2 H+[c] + L-Tyrosine[c] => 3 H2O[c] + 2 NADP+[c] + CO2[c] + (Z)-4-Hydroxyphenylacetaldehyde oxime[c]	1.14.13.41	NA	0	1000	NA	c	Glucosinolate biosynthesis
R08659	(Z)-4-hydroxyphenylacetaldehyde-oxime,NADPH:oxygen oxidoreductase (adding cysteine)	NADPH[c] + Oxygen[c] + H+[c] + L-Cysteine[c] + (Z)-4-Hydroxyphenylacetaldehyde oxime[c] => 2 H2O[c] + NADP+[c] + S-(Hydroxyphenylacetothiohydroximoyl)-L-cysteine[c]	1.14.-.-	NA	0	1000	NA	c	Glucosinolate biosynthesis
R08660	S-(hydroxyphenylacetothiohydroximoyl)-L-cysteine phenylacetothiohydroximate-lyase (deaminating; pyruvate-forming)	H2O[c] + S-(Hydroxyphenylacetothiohydroximoyl)-L-cysteine[c] => NH3[c] + Pyruvate[c] + p-Hydroxyphenylacetothiohydroximate[c]	4.4.1.-	NA	0	1000	NA	c	Glucosinolate biosynthesis
R00644	L-ascorbate:hydrogen-peroxide oxidoreductase	Hydrogen peroxide[c] + Ascorbate[c] => 2 H2O[c] + Dehydroascorbate[c]	1.11.1.11	( 102579602 and 102586145 and 102597684 and 102595667 and 102585566 and 102591426 and 102597356 and 102586473 and 102578720 and 102597359 )	0	1000	NA	c	Glutathione metabolism
R00115	glutathione:NADP+ oxidoreductase	NADPH[c] + H+[c] + Glutathione disulfide[c] => NADP+[c] + 2 Glutathione[c]	1.8.1.7	( 102581092 and 102588189 )	0	1000	NA	c	Glutathione metabolism
R01528	6-phospho-D-gluconate:NADP+ 2-oxidoreductase (decarboxylating)	6-Phospho-D-gluconate[c] + NADP+[c] => D-Ribulose 5-phosphate[c] + CO2[c] + NADPH[c] + H+[c]	1.1.1.44	( 102597505 and 102597739 and 102603339 )	0	1000	NA	c	Glutathione metabolism
R00274	glutathione:hydrogen-peroxide oxidoreductase	Hydrogen peroxide[c] + 2 Glutathione[c] => 2 H2O[c] + Glutathione disulfide[c]	1.11.1.9	( 102592114 and 102599983 and 102603592 and 102591042 and 102581393 and 102600306 )	0	1000	NA	c	Glutathione metabolism
R00494	glutathione gamma-glutamylaminopeptidase	H2O[c] + Glutathione[c] => L-Glutamate[c] + Cys-Gly[c]	2.3.2.2	( 102581214 and 102597338 )	0	1000	NA	c	Glutathione metabolism
R03749	(5-L-Glutamyl)-L-amino-acid 5-glutamyltransferase (cyclizing)	(5-L-Glutamyl)-L-amino acid[c] => Pidolic acid[c] + L-Amino acid[c]	2.3.2.4	NA	0	1000	NA	c	Glutathione metabolism
R00251	5-oxo-L-proline amidohydrolase (ATP-hydrolysing)	ATP[c] + Pidolic acid[c] + 2 H2O[c] => ADP[c] + Orthophosphate[c] + L-Glutamate[c]	3.5.2.9	( 102582244 )	0	1000	NA	c	Glutathione metabolism
R00894	L-glutamate:L-cysteine gamma-ligase (ADP-forming)	ATP[c] + L-Glutamate[c] + L-Cysteine[c] => ADP[c] + Orthophosphate[c] + gamma-L-Glutamyl-L-cysteine[c]	6.3.2.2	( 102600891 )	0	1000	NA	c	Glutathione metabolism
R00497	gamma-L-glutamyl-L-cysteine:glycine ligase (ADP-forming)	ATP[c] + Glycine[c] + gamma-L-Glutamyl-L-cysteine[c] => ADP[c] + Orthophosphate[c] + Glutathione[c]	6.3.2.3	( 102589405 )	0	1000	NA	c	Glutathione metabolism
R00899	L-cysteinylglycine dipeptidase	H2O[c] + Cys-Gly[c] => Glycine[c] + L-Cysteine[c]	3.4.11.1 3.4.11.2	( 102595550 and 102595887 and 107059602 ) or ( 102592985 )	0	1000	NA	c	Glutathione metabolism
R01262	glutathione:L-amino-acid 5-glutamyltransferase	Glutathione[c] + L-Amino acid[c] => Cys-Gly[c] + (5-L-Glutamyl)-L-amino acid[c]	2.3.2.2	( 102581214 and 102597338 )	0	1000	NA	c	Glutathione metabolism
R03916	(5-Glutamyl)-peptide:amino-acid 5-glutamyltransferase	H2O[c] + R-S-Glutathione[c] => L-Glutamate[c] + R-S-Cysteinylglycine[c]	2.3.2.2	( 102581214 and 102597338 )	0	1000	NA	c	Glutathione metabolism
R04951		H2O[c] + R-S-Cysteinylglycine[c] => Glycine[c] + S-Substituted L-cysteine[c]	3.4.11.1 3.4.11.2 3.4.11.23 3.4.13.3	( 102595550 and 102595887 and 107059602 ) or ( 102592985 )	0	1000	NA	c	Glutathione metabolism
R08358		Trypanothione[c] + Dehydroascorbate[c] => Trypanothione disulfide[c] + Ascorbate[c]		NA	0	1000	NA	c	Glutathione metabolism
R08359	S-adenosylmethioninamine:cadaverine 3-aminopropyltransferase	S-Adenosylmethioninamine[c] + Cadaverine[c] <=> 5'-Methylthioadenosine[c] + Aminopropylcadaverine[c]	2.5.1.16	( 102582757 and 102586756 and 102587738 and 102598287 and 102597964 )	0	1000	NA	c	Glutathione metabolism
R08360	tryparedoxin:hydroperoxide oxidoreductase	ROOH[c] + Tryparedoxin[c] => H2O[c] + ROH[c] + Tryparedoxin disulfide[c]	1.11.1.15 1.11.1.-	NA	0	1000	NA	c	Glutathione metabolism
R08361		Trypanothione[c] + Tryparedoxin disulfide[c] <=> Trypanothione disulfide[c] + Tryparedoxin[c]		NA	-1000	1000	NA	c	Glutathione metabolism
R08363	2'-deoxyribonucleoside-diphosphate:tryparedoxin-disulfide 2'-oxidoreductase	Ribonucleoside diphosphate[c] + Tryparedoxin[c] <=> H2O[c] + 2'-Deoxyribonucleoside diphosphate[c] + Tryparedoxin disulfide[c]	1.17.4.1	( 102585367 and 102602086 ) or ( 102605798 and 102601428 )	-1000	1000	NA	c	Glutathione metabolism
R00847	ATP:glycerol 3-phosphotransferase	ATP[c] + Glycerol[c] => ADP[c] + sn-Glycerol 3-phosphate[c]	2.7.1.30	( 102583803 )	0	1000	NA	c	Glycerolipid metabolism
R00851	acyl-CoA:sn-glycerol-3-phosphate 1-O-acyltransferase	Acyl-CoA[c] + sn-Glycerol 3-phosphate[c] => CoA[c] + 1-Acyl-sn-glycerol 3-phosphate[c]	2.3.1.15	( 102582761 ) or ( 102587238 and 102604036 ) or ( 102586407 and 102604721 and 102598882 and 102588361 and 102587518 and 102603688 )	0	1000	NA	c	Glycerolipid metabolism
R02240	ATP:1,2-diacylglycerol 3-phosphotransferase	ATP[c] + 1,2-Diacyl-sn-glycerol[c] => ADP[c] + Phosphatidate[c]	2.7.1.107	( 102603370 and 102603545 and 102598468 and 102583818 and 102589803 and 102590752 and 102588823 and 102594332 )	0	1000	NA	c	Glycerolipid metabolism
R02241	acyl-CoA:1-acyl-sn-glycerol-3-phosphate 2-O-acyltransferase	Acyl-CoA[c] + 1-Acyl-sn-glycerol 3-phosphate[c] => CoA[c] + Phosphatidate[c]	2.3.1.51	( 102588112 ) or ( 102595519 and 102595647 ) or ( 102606352 and 102586748 and 102596518 ) or ( 102591458 and 102584519 and 102596950 ) or ( 102603740 and 102582532 )	0	1000	NA	c	Glycerolipid metabolism
R02250	Triacylglycerol acylhydrolase	H2O[c] + Triacylglycerol[c] => Fatty acid[c] + 1,2-Diacyl-sn-glycerol[c]	3.1.1.3	( 102603740 and 102582532 )	0	1000	NA	c	Glycerolipid metabolism
R02251	acyl-CoA:1,2-diacyl-sn-glycerol O-acyltransferase	Acyl-CoA[c] + 1,2-Diacyl-sn-glycerol[c] => CoA[c] + Triacylglycerol[c]	2.3.1.20	( 102593515 and 102592250 )	0	1000	NA	c	Glycerolipid metabolism
R02577	Propane-1,2-diol:NAD+ 1-oxidoreductase	NADPH[c] + H+[c] + Lactaldehyde[c] => NADP+[c] + Propane-1,2-diol[c]	1.1.1.21	( 102596820 and 107058339 )	0	1000	NA	c	Glycerolipid metabolism
R02687	1,2-diacyl-sn-glycerol acylhydrolase	H2O[c] + 1,2-Diacyl-sn-glycerol[c] => Fatty acid[c] + 1-Acylglycerol[c]	3.1.1.3	( 102603740 and 102582532 )	0	1000	NA	c	Glycerolipid metabolism
R02239	1,2-diacyl-sn-glycerol 3-phosphate phosphohydrolase	Phosphatidate[c] + H2O[c] => 1,2-Diacyl-sn-glycerol[c] + Orthophosphate[c]	3.1.3.4	( 102594429 and 102602094 and 102601963 )	0	1000	NA	c	Glycerolipid metabolism
R03755	acyl-CoA:2-acylglycerol O-acyltransferase	Acyl-CoA[c] + 1-Acylglycerol[c] => CoA[c] + 1,2-Diacyl-sn-glycerol[c]	2.3.1.22	( 102582278 )	0	1000	NA	c	Glycerolipid metabolism
R05775	UDP-6-sulfo-6-deoxyglucose sulfohydrolase	UDP-glucose[c] + Sulfite[c] => UDP-6-sulfoquinovose[c] + H2O[c]	3.13.1.1	( 102597858 )	0	1000	NA	c	Glycerolipid metabolism
R06867	UDP-sulfoquinovose:diacylglycerol alpha-D-sulfoquinovosyltransferase	UDP-6-sulfoquinovose[c] + 1,2-Diacyl-sn-glycerol[c] => Sulfoquinovosyldiacylglycerol[c] + UDP[c]	2.4.1.-	( 102582787 and 102604925 )	0	1000	NA	c	Glycerolipid metabolism
R02691	UDPgalactose:1,2-diacylglycerol 3-beta-D-galactosyltransferase	UDP-D-galactose[c] + 1,2-Diacyl-sn-glycerol[c] => UDP[c] + 1,2-Diacyl-3-beta-D-galactosyl-sn-glycerol[c]	2.4.1.46	( 102578822 and 102588275 and 102600922 and 102600797 )	0	1000	NA	c	Glycerolipid metabolism
R04469	UDP-alpha-D-galactose:1,2-diacyl-3-beta-D-galactosyl-sn-glycerol 6-alpha-D-galactosyltransferase	1,2-Diacyl-3-beta-D-galactosyl-sn-glycerol[c] + UDP-alpha-D-galactose[c] => Digalactosyl-diacylglycerol[c] + UDP[c]	2.4.1.241	( 102580118 and 102578535 and 102585986 and 102578378 )	0	1000	NA	c	Glycerolipid metabolism
R04470	Digalactosyl-diacylglycerol galactohydrolase	H2O[c] + Digalactosyl-diacylglycerol[c] => D-Galactose[c] + 1,2-Diacyl-3-beta-D-galactosyl-sn-glycerol[c]	3.2.1.22	( 102582623 and 102601840 and 102601663 )	0	1000	NA	c	Glycerolipid metabolism
R00856	CTP:sn-glycerol-3-phosphate cytidylyltransferase	CTP[c] + sn-Glycerol 3-phosphate[c] <=> Diphosphate[c] + CDP-glycerol[c]	2.7.7.39	NA	-1000	1000	NA	c	Glycerophospholipid metabolism
R00855	CDPglycerol phosphoglycerohydrolase	H2O[c] + CDP-glycerol[c] => CMP[c] + sn-Glycerol 3-phosphate[c]	3.6.1.16	( 102587466 )	0	1000	NA	c	Glycerophospholipid metabolism
R01021	ATP:choline phosphotransferase	ATP[c] + Choline[c] => ADP[c] + Choline phosphate[c]	2.7.1.32	( 102582451 and 102605097 )	0	1000	NA	c	Glycerophospholipid metabolism
R01030	sn-Glycero-3-phosphocholine glycerophosphohydrolase	H2O[c] + sn-glycero-3-Phosphocholine[c] => sn-Glycerol 3-phosphate[c] + Choline[c]	3.1.4.2 3.1.4.46	( 102605105 )	0	1000	NA	c	Glycerophospholipid metabolism
R02056	S-adenosyl-L-methionine:phosphatidylethanolamine N-methyltransferase	S-Adenosyl-L-methionine[c] + Phosphatidylethanolamine[c] => S-Adenosyl-L-homocysteine[c] + Phosphatidyl-N-methylethanolamine[c]	2.1.1.17	NA	0	1000	NA	c	Glycerophospholipid metabolism
R03424	S-adenosyl-L-methionine:phosphatidyl-N-methylethanolamine N-methyltransferase	S-Adenosyl-L-methionine[c] + Phosphatidyl-N-methylethanolamine[c] => S-Adenosyl-L-homocysteine[c] + Phosphatidyl-N-dimethylethanolamine[c]	2.1.1.16	( 102581223 )	0	1000	NA	c	Glycerophospholipid metabolism
R01320	S-adenosyl-L-methionine:phosphatidyl-N-dimethylethanolamine N-methyltransferase	S-Adenosyl-L-methionine[c] + Phosphatidyl-N-dimethylethanolamine[c] => S-Adenosyl-L-homocysteine[c] + Phosphatidylcholine[c]	2.1.1.16	( 102581223 )	0	1000	NA	c	Glycerophospholipid metabolism
R01310	Phosphatidylcholine phosphatidohydrolase	H2O[c] + Phosphatidylcholine[c] => Choline[c] + Phosphatidate[c]	3.1.4.4	( 102600156 and 102593473 and 102579042 and 102595135 and 102597975 and 102589082 and 102599532 and 102591861 and 102605359 and 102588687 and 102597936 and 102589221 and 102591907 and 102583483 and 102588987 and 102600860 ) or ( 102583511 )	0	1000	NA	c	Glycerophospholipid metabolism
R01312	Phosphatidylcholine cholinephosphohydrolase	H2O[c] + Phosphatidylcholine[c] => Choline phosphate[c] + 1,2-Diacyl-sn-glycerol[c]	3.1.4.3	( 102580356 and 102590193 and 102598393 )	0	1000	NA	c	Glycerophospholipid metabolism
R01315	Phosphatidylcholine 2-acylhydrolase	H2O[c] + Phosphatidylcholine[c] => Fatty acid[c] + 1-Acyl-sn-glycero-3-phosphocholine[c]	3.1.1.4	( 102583349 ) or ( 102603740 and 102582532 )	0	1000	NA	c	Glycerophospholipid metabolism
R01316	Phosphatidylcholine 1-acylhydrolase	H2O[c] + Phosphatidylcholine[c] => Fatty acid[c] + 2-Acyl-sn-glycero-3-phosphocholine[c]	3.1.1.32	( 102587052 and 102596653 and 102595996 and 102596986 )	0	1000	NA	c	Glycerophospholipid metabolism
R01318	Acyl-CoA:1-acyl-sn-glycero-3-phosphocholine O-acyltransferase	Acyl-CoA[c] + 1-Acyl-sn-glycero-3-phosphocholine[c] => CoA[c] + Phosphatidylcholine[c]	2.3.1.23	( 102590874 and 102600970 ) or ( 102606352 and 102586748 and 102596518 )	0	1000	NA	c	Glycerophospholipid metabolism
R01468	ATP:ethanolamine O-phosphotransferase	ATP[c] + Ethanolamine[c] => ADP[c] + Ethanolamine phosphate[c]	2.7.1.82	( 102589881 ) or ( 102582451 and 102605097 )	0	1000	NA	c	Glycerophospholipid metabolism
R02037	S-Adenosyl-L-methionine:ethanolamine-phosphate N-methyltransferase	S-Adenosyl-L-methionine[c] + Ethanolamine phosphate[c] => S-Adenosyl-L-homocysteine[c] + N-Methylethanolamine phosphate[c]	2.1.1.103	( 102596533 and 102587578 and 102597155 )	0	1000	NA	c	Glycerophospholipid metabolism
R06868	S-Adenosyl-L-methionine:methylethanolamine phosphate N-methyltransferase	S-Adenosyl-L-methionine[c] + N-Methylethanolamine phosphate[c] => S-Adenosyl-L-homocysteine[c] + Phosphodimethylethanolamine[c]	2.1.1.103	( 102596533 and 102587578 and 102597155 )	0	1000	NA	c	Glycerophospholipid metabolism
R06869	S-Adenosyl-L-methionine:phosphodimethylethanolamine N-methyltransferase	S-Adenosyl-L-methionine[c] + Phosphodimethylethanolamine[c] <=> S-Adenosyl-L-homocysteine[c] + Choline phosphate[c]	2.1.1.104	( 102596533 and 102587578 and 102597155 )	-1000	1000	NA	c	Glycerophospholipid metabolism
R01470	sn-Glycero-3-phosphoethanolamine glycerophosphohydrolase	H2O[c] + sn-glycero-3-Phosphoethanolamine[c] <=> sn-Glycerol 3-phosphate[c] + Ethanolamine[c]	3.1.4.2 3.1.4.46	( 102605105 )	-1000	1000	NA	c	Glycerophospholipid metabolism
R01799	CTP:phosphatidate cytidyltransferase	CTP[c] + Phosphatidate[c] => Diphosphate[c] + CDP-diacylglycerol[c]	2.7.7.41	( 102597765 and 102578208 and 102599688 and 102589563 )	0	1000	NA	c	Glycerophospholipid metabolism
R01890	CTP:choline-phosphate cytidylyltransferase	CTP[c] + Choline phosphate[c] => Diphosphate[c] + CDP-choline[c]	2.7.7.15	( 102585509 and 102605049 )	0	1000	NA	c	Glycerophospholipid metabolism
R02027	Phosphatidylglycerol cholinephosphohydrolase	H2O[c] + Phosphatidylglycerol[c] => sn-Glycerol 3-phosphate[c] + 1,2-Diacyl-sn-glycerol[c]	3.1.4.3	( 102580356 and 102590193 and 102598393 )	0	1000	NA	c	Glycerophospholipid metabolism
R02030	CDP-diacylglycerol:phosphatidylglycerol 3-phosphatidyltransferase	CDP-diacylglycerol[c] + Phosphatidylglycerol[c] => CMP[c] + Cardiolipin[c]	2.7.8.-	( 102596784 )	0	1000	NA	c	Glycerophospholipid metabolism
R02038	CTP:ethanolamine-phosphate cytidylyltransferase	CTP[c] + Ethanolamine phosphate[c] => Diphosphate[c] + CDP-ethanolamine[c]	2.7.7.14	( 102586221 and 102594626 and 102590819 )	0	1000	NA	c	Glycerophospholipid metabolism
R02051	Phosphatidylethanolamine phosphatidohydrolase	H2O[c] + Phosphatidylethanolamine[c] => Ethanolamine[c] + Phosphatidate[c]	3.1.4.4	( 102600156 and 102593473 and 102579042 and 102595135 and 102597975 and 102589082 and 102599532 and 102591861 and 102605359 and 102588687 and 102597936 and 102589221 and 102591907 and 102583483 and 102588987 and 102600860 ) or ( 102583511 )	0	1000	NA	c	Glycerophospholipid metabolism
R02052	Phosphatidylethanolamine ethanolaminephosphohydrolase	H2O[c] + Phosphatidylethanolamine[c] => Ethanolamine phosphate[c] + 1,2-Diacyl-sn-glycerol[c]	3.1.4.3	( 102580356 and 102590193 and 102598393 )	0	1000	NA	c	Glycerophospholipid metabolism
R02053	Phosphatidylethanolamine 2-acylhydrolase	H2O[c] + Phosphatidylethanolamine[c] => Fatty acid[c] + 1-Acyl-sn-glycero-3-phosphoethanolamine[c]	3.1.1.4	( 102583349 ) or ( 102603740 and 102582532 )	0	1000	NA	c	Glycerophospholipid metabolism
R02054	Phosphatidylethanolamine 1-acylhydrolase	H2O[c] + Phosphatidylethanolamine[c] => Fatty acid[c] + 2-Acyl-sn-glycero-3-phosphoethanolamine[c]	3.1.1.32	( 102587052 and 102596653 and 102595996 and 102596986 )	0	1000	NA	c	Glycerophospholipid metabolism
R02055	Phsophatidyl-L-serine carboxy-lyase	Phosphatidylserine[c] => CO2[c] + Phosphatidylethanolamine[c]	4.1.1.65	( 102591241 )	0	1000	NA	c	Glycerophospholipid metabolism
R02057	CDPethanolamine:1,2-diacylglycerol ethanolaminephosphotransferase	CDP-ethanolamine[c] + 1,2-Diacyl-sn-glycerol[c] => CMP[c] + Phosphatidylethanolamine[c]	2.7.8.1	( 102602055 )	0	1000	NA	c	Glycerophospholipid metabolism
R02746	1-Acyl-sn-glycero-3-phosphocholine acylhydrolase	H2O[c] + 1-Acyl-sn-glycero-3-phosphocholine[c] => Fatty acid[c] + sn-glycero-3-Phosphocholine[c]	3.1.1.5	( 102597068 )	0	1000	NA	c	Glycerophospholipid metabolism
R02747	2-Acyl-sn-glycero-3-phosphocholine acylhydrolase	H2O[c] + 2-Acyl-sn-glycero-3-phosphocholine[c] => Fatty acid[c] + sn-glycero-3-Phosphocholine[c]	3.1.1.5	( 102582628 and 102590910 and 102593417 and 102581986 and 102578306 )	0	1000	NA	c	Glycerophospholipid metabolism
R03417	L-2-Lysophosphatidylethanolamine aldehydohydrolase	H2O[c] + 2-Acyl-sn-glycero-3-phosphoethanolamine[c] <=> Fatty acid[c] + sn-glycero-3-Phosphoethanolamine[c]	3.1.1.5	( 102582628 and 102590910 and 102593417 and 102581986 and 102578306 )	-1000	1000	NA	c	Glycerophospholipid metabolism
R04034	Phosphatidylserine 1-acylhydrolase	H2O[c] + Phosphatidylserine[c] => Fatty acid[c] + 2-Acyl-sn-glycero-3-phosphoserine[c]	3.1.1.32	( 102587052 and 102596653 and 102595996 and 102596986 )	0	1000	NA	c	Glycerophospholipid metabolism
R04480	Acyl-CoA:1-acyl-sn-glycero-3-phosphoethanolamine O-acyltransferase	Acyl-CoA[c] + 1-Acyl-sn-glycero-3-phosphoethanolamine[c] <=> CoA[c] + Phosphatidylethanolamine[c]	2.3.1.23	( 102606352 and 102586748 and 102596518 )	-1000	1000	NA	c	Glycerophospholipid metabolism
R07376		L-Serine[c] + Phosphatidylethanolamine[c] <=> Ethanolamine[c] + Phosphatidylserine[c]		( 102585428 and 102596511 )	-1000	1000	NA	c	Glycerophospholipid metabolism
R07390		2 Phosphatidylglycerol[c] <=> Glycerol[c] + Cardiolipin[c]	2.7.8.-	NA	-1000	1000	NA	c	Glycerophospholipid metabolism
R03360	1-Phosphatidyl-D-myo-inositol 2-acylhydrolase	1-Phosphatidyl-D-myo-inositol[c] + H2O[c] => 1-Acylglycerophosphoinositol[c] + Carboxylate[c]	3.1.1.52	NA	0	1000	NA	c	Glycerophospholipid metabolism
R09034	acyl-CoA:1-acyl-sn-glycero-3-phosphoinositol O-acyltransferase	Acyl-CoA[c] + 1-Acylglycerophosphoinositol[c] => CoA[c] + 1-Phosphatidyl-D-myo-inositol[c]	2.3.1.-	( 102595519 and 102595647 ) or ( 102606352 and 102586748 and 102596518 ) or ( 102591458 and 102584519 and 102596950 )	0	1000	NA	c	Glycerophospholipid metabolism
R01801	CDP-diacylglycerol:sn-glycerol-3-phosphate 3-phosphatidyltransferase	CDP-diacylglycerol[c] + sn-Glycerol 3-phosphate[c] => CMP[c] + Phosphatidylglycerophosphate[c]	2.7.8.5	( 102579477 and 102597147 )	0	1000	NA	c	Glycerophospholipid metabolism
R02029	Phosphatidylglycerophosphate phosphohydrolase	Phosphatidylglycerophosphate[c] + H2O[c] => Phosphatidylglycerol[c] + Orthophosphate[c]	3.1.3.27	( 102595000 and 102598279 )	0	1000	NA	c	Glycerophospholipid metabolism
R09035	acyl-CoA:1-acyl-sn-glycero-3-phosphoserine O-acyltransferase	Acyl-CoA[c] + 1-Acyl-sn-glycero-3-phosphoserine[c] => CoA[c] + Phosphatidylserine[c]	2.3.1.-	( 102606352 and 102586748 and 102596518 )	0	1000	NA	c	Glycerophospholipid metabolism
R09036	acyl-CoA:1-acyl-sn-glycero-3-phosphoglycerol O-acyltransferase	Acyl-CoA[c] + 1-Acyl-sn-glycero-3-phosphoglycerol[c] => CoA[c] + Phosphatidylglycerol[c]	2.3.1.-	( 102590874 and 102600970 ) or ( 102595519 and 102595647 ) or ( 102606352 and 102586748 and 102596518 )	0	1000	NA	c	Glycerophospholipid metabolism
R09037		Acyl-CoA[c] + Monolysocardiolipin[c] <=> CoA[c] + Cardiolipin[c]	2.3.1.-	( 102578741 and 102579191 ) or ( 102595519 and 102595647 )	-1000	1000	NA	c	Glycerophospholipid metabolism
R09038	cardiolipin acylhydrolase	Cardiolipin[c] + H2O[c] <=> Monolysocardiolipin[c] + Fatty acid[c]	3.1.1.-	NA	-1000	1000	NA	c	Glycerophospholipid metabolism
R00480	ATP:L-aspartate 4-phosphotransferase	ATP[c] + L-Aspartate[c] => ADP[c] + 4-Phospho-L-aspartate[c]	2.7.2.4	( 102596625 ) or ( 102583425 and 102605445 )	0	1000	NA	c	Glycine, serine and threonine metabolism
R01025	choline:acceptor 1-oxidoreductase	Acceptor[c] + Choline[c] <=> Reduced acceptor[c] + Betaine aldehyde[c]	1.1.99.1	( 102602541 )	-1000	1000	NA	c	Glycine, serine and threonine metabolism
R01773	L-Homoserine:NAD+ oxidoreductase	NADH[c] + H+[c] + L-Aspartate 4-semialdehyde[c] => NAD+[c] + L-Homoserine[c]	1.1.1.3	( 102583425 and 102605445 )	0	1000	NA	c	Glycine, serine and threonine metabolism
R02291	L-Aspartate-4-semialdehyde:NADP+ oxidoreductase (phosphorylating)	NADPH[c] + H+[c] + 4-Phospho-L-aspartate[c] => NADP+[c] + Orthophosphate[c] + L-Aspartate 4-semialdehyde[c]	1.2.1.11	( 102596301 )	0	1000	NA	c	Glycine, serine and threonine metabolism
R03815	dihydrolipoylprotein:NAD+ oxidoreductase	NAD+[c] + Dihydrolipoylprotein[c] => NADH[c] + H+[c] + Lipoylprotein[c]	1.8.1.4	( 102602804 and 102599296 and 102605442 and 102577866 and 107062163 )	0	1000	NA	c	Glycine, serine and threonine metabolism
R03758		L-2-Amino-3-oxobutanoic acid[c] => Aminoacetone[c] + CO2[c]	1.1.1.381	NA	0	1000	NA	c	Glycine, serine and threonine metabolism
R02529	aminoacetone:oxygen oxidoreductase(deaminating)	Aminoacetone[c] + H2O[c] + Oxygen[c] => Methylglyoxal[c] + NH3[c] + Hydrogen peroxide[c]	1.4.3.21	( 102591556 and 102600413 and 102605322 and 102584319 and 102586593 and 102578904 and 102580758 and 102586410 and 102603512 and 102583802 and 102581835 )	0	1000	NA	c	Glycine, serine and threonine metabolism
R00014	pyruvate:thiamin diphosphate acetaldehydetransferase (decarboxylating)	Pyruvate[c] + Thiamin diphosphate[c] <=> CO2[c] + 2-(alpha-Hydroxyethyl)thiamine diphosphate[c]	1.2.4.1 2.2.1.6 4.1.1.1	( 102594416 and 102583771 and 102606109 and 102601242 ) or ( 102602262 and 102604284 and 102602122 and 102588815 and 102588566 ) or ( 102594418 and 102578941 and 102593029 and 102594081 ) or ( 102588606 and 102595762 and 102594064 ) or ( 102600503 and 102581549 )	-1000	1000	NA	c	Glycolysis / Gluconeogenesis
R00755		2-(alpha-Hydroxyethyl)thiamine diphosphate[c] => Acetaldehyde[c] + Thiamin diphosphate[c]	4.1.1.1	( 102594418 and 102578941 and 102593029 and 102594081 )	0	1000	NA	c	Glycolysis / Gluconeogenesis
R00206	ATP:pyruvate,phosphate phosphotransferase	ATP[c] + Pyruvate[c] + Orthophosphate[c] => AMP[c] + Phosphoenolpyruvate[c] + Diphosphate[c]	2.7.9.1	( 102593774 )	0	1000	NA	c	Glycolysis / Gluconeogenesis
R00345	phosphate:oxaloacetate carboxy-lyase (adding phosphate;phosphoenolpyruvate-forming)	H2O[c] + Phosphoenolpyruvate[c] + CO2[c] => Orthophosphate[c] + Oxaloacetate[c]	4.1.1.31	( 102605963 and 102586589 and 102585000 and 102599595 and 102603323 )	0	1000	NA	c	Glycolysis / Gluconeogenesis
R01058	D-glyceraldehyde 3-phosphate:NADP+ oxidoreductase	D-Glyceraldehyde 3-phosphate[c] + NADP+[c] + H2O[c] => 3-Phospho-D-glycerate[c] + NADPH[c] + H+[c]	1.2.1.9	( 102593215 )	0	1000	NA	c	Glycolysis / Gluconeogenesis
R01600	ATP:beta-D-glucose 6-phosphotransferase	ATP[c] + beta-D-Glucose[c] <=> ADP[c] + beta-D-Glucose 6-phosphate[c]	2.7.1.1 2.7.1.2	( 102577690 and 102580689 and 102577859 and 102584320 and 102604144 and 102605773 )	0	1000	NA	c	Glycolysis / Gluconeogenesis
R03270		2-(alpha-Hydroxyethyl)thiamine diphosphate[c] + Enzyme N6-(lipoyl)lysine[c] <=> Thiamin diphosphate[c] + [Dihydrolipoyllysine-residue acetyltransferase] S-acetyldihydrolipoyllysine[c]	1.2.4.1	( 102594416 and 102583771 and 102606109 and 102601242 ) or ( 102602262 and 102604284 and 102602122 and 102588815 and 102588566 )	-1000	1000	NA	c	Glycolysis / Gluconeogenesis
R04779	ATP:D-fructose-6-phosphate 1-phosphotransferase	ATP[c] + beta-D-Fructose 6-phosphate[c] => ADP[c] + beta-D-Fructose 1,6-bisphosphate[c]	2.7.1.11	( 102597696 and 102581441 and 102595575 and 102581128 and 102593810 and 102586088 and 102590756 and 102601740 )	0	1000	NA	c	Glycolysis / Gluconeogenesis
R04780	beta-D-Fructose 1,6-bisphosphate 1-phosphohydrolase	H2O[c] + beta-D-Fructose 1,6-bisphosphate[c] => Orthophosphate[c] + beta-D-Fructose 6-phosphate[c]	3.1.3.11	( 102590424 and 102590778 and 102588370 and 102588954 and 102599458 and 102577434 )	0	1000	NA	c	Glycolysis / Gluconeogenesis
R05924		Phosphatidylethanolamine[c] + G00141[c] => Diacylglycerol[c] + G00151[c]	2.7.-.-	( 102585809 and 102589397 ) or ( 102578451 )	0	1000	NA	c	Glycosylphosphatidylinositol(GPI)-anchor biosynthesis
R01408	formamide hydro-lyase (cyanide-forming)	Hydrogen cyanide[c] + H2O[c] <=> Formamide[c]	4.2.1.66	NA	-1000	1000	NA	c	Cyanoamino acid metabolism
R00524	Formamide amidohydrolase	H2O[c] + Formamide[c] <=> NH3[c] + Formate[c]	3.5.1.49	( 102591839 )	-1000	1000	NA	c	Glyoxylate and dicarboxylate metabolism
R00944	10-Formyltetrahydrofolate amidohydrolase	H2O[c] + 10-Formyltetrahydrofolate[c] => Formate[c] + Tetrahydrofolate[c]	3.5.1.10	( 102590335 )	0	1000	NA	c	Glyoxylate and dicarboxylate metabolism
R00479	isocitrate glyoxylate-lyase (succinate-forming)	Isocitrate[c] => Succinate[c] + Glyoxylate[c]	4.1.3.1	( 102581970 )	0	1000	NA	c	Glyoxylate and dicarboxylate metabolism
R00021	L-glutamate:ferredoxin oxidoreductase (transaminating)	L-Glutamine[c] + 2-Oxoglutarate[c] + 2 Reduced ferredoxin[c] + 2 H+[c] => 2 L-Glutamate[c] + 2 Oxidized ferredoxin[c]	1.4.7.1	( 102600112 )	0	1000	NA	c	Glyoxylate and dicarboxylate metabolism
R03140	D-Ribulose 1,5-bisphosphate oxygenase	Oxygen[c] + D-Ribulose 1,5-bisphosphate[c] => 3-Phospho-D-glycerate[c] + 2-Phosphoglycolate[c]	4.1.1.39	( 4099985 ) or ( 102580042 and 102577450 and 102600888 and 102601229 and 102605737 )	0	1000	NA	c	Glyoxylate and dicarboxylate metabolism (module Photorespiration)
R01334	2-Phosphoglycolate phosphohydrolase	2-Phosphoglycolate[c] + H2O[c] => Glycolate[c] + Orthophosphate[c]	3.1.3.18	( 102596229 and 102578665 )	0	1000	NA	c	Glyoxylate and dicarboxylate metabolism (module Photorespiration)
R00475	Glycolate:oxygen 2-oxidoreductase	Oxygen[c] + Glycolate[c] => Hydrogen peroxide[c] + Glyoxylate[c]	1.1.3.15	( 102579596 and 102579270 and 102604120 and 102603281 and 102606127 and 102601782 and 102602115 )	0	1000	NA	c	Glyoxylate and dicarboxylate metabolism (module Photorespiration)
R00009	hydrogen-peroxide:hydrogen-peroxide oxidoreductase	2 Hydrogen peroxide[c] => Oxygen[c] + 2 H2O[c]	1.11.1.21 1.11.1.6	( 102598238 and 102577720 and 102577441 )	0	1000	NA	c	Glyoxylate and dicarboxylate metabolism (module Photorespiration)
R00372	Glycine:2-oxoglutarate aminotransferase	L-Glutamate[c] + Glyoxylate[c] => 2-Oxoglutarate[c] + Glycine[c]	2.6.1.4 2.6.1.44	( 102589300 and 102582419 ) or ( 102592345 ) or ( 102586190 and 102591453 )	0	1000	NA	c	Glyoxylate and dicarboxylate metabolism (module Photorespiration)
R01221	glycine synthase;	NAD+[c] + Glycine[c] + Tetrahydrofolate[c] <=> NADH[c] + CO2[c] + NH3[c] + H+[c] + 5,10-Methylenetetrahydrofolate[c]	1.4.4.2 1.8.1.4 2.1.2.10	( 102601213 ) or ( 102602804 and 102599296 and 102605442 and 102577866 and 107062163 ) or ( 102602939 ) or ( 102598788 and 102590851 and 102605022 )	-1000	1000	NA	c	Glyoxylate and dicarboxylate metabolism (module Photorespiration)
R01163	L-histidinal:NAD+ oxidoreductase	H2O[c] + NAD+[c] + L-Histidinal[c] <=> NADH[c] + H+[c] + L-Histidine[c]	1.1.1.23	( 102590460 )	-1000	1000	NA	c	Histidine metabolism
R01167	L-histidine carboxy-lyase (histamine-forming)	L-Histidine[c] => Histamine[c] + CO2[c]	4.1.1.22 4.1.1.28	( 102580376 and 102579180 and 102579840 and 102581308 and 102591875 and 102581623 and 102581292 and 102581954 and 102582616 and 102592044 and 102591703 and 102579202 and 102590991 and 102594070 and 107062678 )	0	1000	NA	c	Histidine metabolism
R03013	L-histidinol-phosphate phosphohydrolase	L-Histidinol phosphate[c] + H2O[c] => L-Histidinol[c] + Orthophosphate[c]	3.1.3.15	( 102589172 and 107060700 )	0	1000	NA	c	Histidine metabolism
R03012	L-Histidinol:NAD+ oxidoreductase	NAD+[c] + L-Histidinol[c] <=> NADH[c] + H+[c] + L-Histidinal[c]	1.1.1.23	( 102590460 )	-1000	1000	NA	c	Histidine metabolism
R03457	D-erythro-1-(Imidazol-4-yl)glycerol 3-phosphate hydro-lyase	D-erythro-1-(Imidazol-4-yl)glycerol 3-phosphate[c] => H2O[c] + 3-(Imidazol-4-yl)-2-oxopropyl phosphate[c]	4.2.1.19	( 102580346 )	0	1000	NA	c	Histidine metabolism
R04558		N-(5'-Phospho-D-1'-ribulosylformimino)-5-amino-1-(5''-phospho-D-ribosyl)-4-imidazolecarboxamide[c] + L-Glutamine[c] => D-erythro-1-(Imidazol-4-yl)glycerol 3-phosphate[c] + 1-(5'-Phosphoribosyl)-5-amino-4-imidazolecarboxamide[c] + L-Glutamate[c]	2.4.2.- 4.1.3.- 5.3.1.16	( 102604045 )	0	1000	NA	c	Histidine metabolism
R04035	Phosphoribosyl-ATP pyrophosphohydrolase	H2O[c] + 1-(5-Phospho-D-ribosyl)-ATP[c] => Diphosphate[c] + Phosphoribosyl-AMP[c]	3.6.1.31	( 107061051 )	0	1000	NA	c	Histidine metabolism
R04037	1-(5-phospho-D-ribosyl)-AMP 1,6-hydrolase	H2O[c] + Phosphoribosyl-AMP[c] => 5-(5-Phospho-D-ribosylaminoformimino)-1-(5-phosphoribosyl)-imidazole-4-carboxamide[c]	3.5.4.19	( 107061051 )	0	1000	NA	c	Histidine metabolism
R02150	1H-Imidazole-4-ethanamine:oxygen oxidoreductase (deaminating) (copper-containing)	Histamine[c] + Oxygen[c] + H2O[c] => Imidazole-4-acetaldehyde[c] + NH3[c] + Hydrogen peroxide[c]	1.4.3.22	NA	0	1000	NA	c	Histidine metabolism
R04065	Imidazole acetaldehyde:NAD+ oxidoreductase	H2O[c] + NAD+[c] + Imidazole-4-acetaldehyde[c] => NADH[c] + H+[c] + Imidazole-4-acetate[c]	1.2.1.3	( 102591315 and 102591095 and 102587253 and 102601322 and 102588058 and 102597448 and 102594797 and 102596127 ) or ( 102598345 )	0	1000	NA	c	Histidine metabolism
R04640	N-(5'-Phospho-D-ribosylformimino)-5-amino-1- (5''-phospho-D-ribosyl)-4-imidazolecarboxamide ketol-isomerase	5-(5-Phospho-D-ribosylaminoformimino)-1-(5-phosphoribosyl)-imidazole-4-carboxamide[c] => N-(5'-Phospho-D-1'-ribulosylformimino)-5-amino-1-(5''-phospho-D-ribosyl)-4-imidazolecarboxamide[c]	5.3.1.16	( 102583281 )	0	1000	NA	c	Histidine metabolism
R01185	1D-myo-Inositol 1-phosphate phosphohydrolase	H2O[c] + Inositol 1-phosphate[c] => Orthophosphate[c] + myo-Inositol[c]	3.1.3.25	( 102602013 ) or ( 102601018 and 102594242 and 102601710 ) or ( 102589172 and 107060700 )	0	1000	NA	c	Inositol phosphate metabolism
R01186	1D-myo-Inositol 4-phosphate phosphohydrolase	H2O[c] + myo-Inositol 4-phosphate[c] => Orthophosphate[c] + myo-Inositol[c]	3.1.3.25	( 102602013 ) or ( 102601018 and 102594242 and 102601710 ) or ( 102589172 and 107060700 )	0	1000	NA	c	Inositol phosphate metabolism
R01802	CDP-diacylglycerol:myo-inositol 3-phosphatidyltransferase	myo-Inositol[c] + CDP-diacylglycerol[c] => CMP[c] + 1-Phosphatidyl-D-myo-inositol[c]	2.7.8.11	( 102577577 )	0	1000	NA	c	Inositol phosphate metabolism
R03332	1-Phosphatidyl-D-myo-inositol inositolphosphohydrolase	H2O[c] + 1-Phosphatidyl-D-myo-inositol[c] => 1,2-Diacyl-sn-glycerol[c] + Inositol 1-phosphate[c]	3.1.4.3 4.6.1.13	( 102580356 and 102590193 and 102598393 ) or ( 102590316 and 102588383 and 102602093 and 102596402 and 102583742 and 102603424 )	0	1000	NA	c	Inositol phosphate metabolism
R03428	ATP:1D-myo-inositol-1,3,4-trisphosphate 5-phosphotransferase	ATP[c] + 1D-myo-Inositol 1,3,4-trisphosphate[c] => ADP[c] + 1D-myo-Inositol 1,3,4,5-tetrakisphosphate[c]	2.7.1.159	( 102584612 and 102598871 and 102585707 and 102593136 and 102577926 and 107060680 and 102587174 )	0	1000	NA	c	Inositol phosphate metabolism
R03430	D-myo-Inositol 1,3,4,5-tetrakisphosphate 5-phosphohydrolase	1D-myo-Inositol 1,3,4,5-tetrakisphosphate[c] + H2O[c] => 1D-myo-Inositol 1,3,4-trisphosphate[c] + Orthophosphate[c]	3.1.3.56	( 102592790 )	0	1000	NA	c	Inositol phosphate metabolism
R03427	D-myo-Inositol 1,3,4-trisphosphate 1-phosphohydrolase	1D-myo-Inositol 1,3,4-trisphosphate[c] + H2O[c] => D-myo-Inositol 3,4-bisphosphate[c] + Orthophosphate[c]	3.1.3.57	( 102601366 )	0	1000	NA	c	Inositol phosphate metabolism
R03429	ATP:1D-myo-inositol-1,3,4-trisphosphate 6-phosphotransferase	ATP[c] + 1D-myo-Inositol 1,3,4-trisphosphate[c] => ADP[c] + 1D-myo-Inositol 1,3,4,6-tetrakisphosphate[c]	2.7.1.159	( 102584612 and 102598871 and 102585707 and 102593136 and 102577926 and 107060680 and 102587174 )	0	1000	NA	c	Inositol phosphate metabolism
R03478	ATP:1D-myo-inositol-1,3,4,6-tetrakisphosphate 5-phosphotransferase	ATP[c] + 1D-myo-Inositol 1,3,4,6-tetrakisphosphate[c] => ADP[c] + 1D-myo-Inositol 1,3,4,5,6-pentakisphosphate[c]	2.7.1.140	( 102599548 and 102577543 )	-1000	1000	NA	c	Inositol phosphate metabolism
R03434	D-myo-Inositol 1,3,4,5-tetrakisphosphate 3-phosphohydrolase	H2O[c] + 1D-myo-Inositol 1,3,4,5-tetrakisphosphate[c] => Orthophosphate[c] + D-myo-Inositol 1,4,5-trisphosphate[c]	3.1.3.62	( 102580208 and 102582317 )	0	1000	NA	c	Inositol phosphate metabolism
R05800	TP:1D-myo-inositol-1,4,5-trisphosphate 6-phosphotransferase	ATP[c] + D-myo-Inositol 1,4,5-trisphosphate[c] => ADP[c] + 1D-myo-Inositol 1,4,5,6-tetrakisphosphate[c]	2.7.1.151	( 102599548 and 102577543 )	0	1000	NA	c	Inositol phosphate metabolism
R05801	ATP:1D-myo-inositol-1,4,5-trisphosphate 6-phosphotransferase	ATP[c] + 1D-myo-Inositol 1,4,5,6-tetrakisphosphate[c] => ADP[c] + 1D-myo-Inositol 1,3,4,5,6-pentakisphosphate[c]	2.7.1.151	( 102599548 and 102577543 )	0	1000	NA	c	Inositol phosphate metabolism
R03394	D-myo-Inositol-1,4,5-trisphosphate 5-phosphohydrolase	D-myo-Inositol 1,4,5-trisphosphate[c] + H2O[c] => 1D-myo-Inositol 1,4-bisphosphate[c] + Orthophosphate[c]	3.1.3.56	( 102592790 )	0	1000	NA	c	Inositol phosphate metabolism
R03393	D-myo-Inositol-1,4-bisphosphate 1-phosphohydrolase	1D-myo-Inositol 1,4-bisphosphate[c] + H2O[c] => myo-Inositol 4-phosphate[c] + Orthophosphate[c]	3.1.3.57	( 102601366 )	0	1000	NA	c	Inositol phosphate metabolism
R07324	1D-myo-inositol-3-phosphate lyase (isomerizing)	D-Glucose 6-phosphate[c] => 1D-myo-Inositol 3-phosphate[c]	5.5.1.4	( 102577590 and 102598817 )	0	1000	NA	c	Inositol phosphate metabolism
R01187	1D-myo-Inositol 3-phosphate phosphohydrolase	H2O[c] + 1D-myo-Inositol 3-phosphate[c] => Orthophosphate[c] + myo-Inositol[c]	3.1.3.25	( 102602013 ) or ( 102601018 and 102594242 and 102601710 ) or ( 102589172 and 107060700 )	0	1000	NA	c	Inositol phosphate metabolism
R03435	1-Phosphatidyl-1D-myo-inositol-4,5-bisphosphate inositoltrisphosphohydrolase	H2O[c] + 1-Phosphatidyl-D-myo-inositol 4,5-bisphosphate[c] => 1,2-Diacyl-sn-glycerol[c] + D-myo-Inositol 1,4,5-trisphosphate[c]	3.1.4.11	( 102590316 and 102588383 and 102602093 and 102596402 and 102583742 and 102603424 )	0	1000	NA	c	Inositol phosphate metabolism
R03469	ATP:1-phosphatidyl-1D-myo-inositol-4-phosphate 5-phosphotransferase	ATP[c] + 1-Phosphatidyl-1D-myo-inositol 4-phosphate[c] => ADP[c] + 1-Phosphatidyl-D-myo-inositol 4,5-bisphosphate[c]	2.7.1.68	( 102578988 and 102584859 and 102598119 and 102595995 and 102585168 and 102592471 and 102585270 and 102578544 )	0	1000	NA	c	Inositol phosphate metabolism
R04404	Phosphatidyl-myo-inositol-4,5-bisphosphate 4-phosphohydrolase	H2O[c] + 1-Phosphatidyl-D-myo-inositol 4,5-bisphosphate[c] <=> Orthophosphate[c] + 1-Phosphatidyl-1D-myo-inositol 4-phosphate[c]	3.1.3.36	( 102606055 )	-1000	1000	NA	c	Inositol phosphate metabolism
R03361	ATP:1-Phosphatidyl-1D-myo-inositol 4-phosphotransferase	ATP[c] + 1-Phosphatidyl-D-myo-inositol[c] => ADP[c] + 1-Phosphatidyl-1D-myo-inositol 4-phosphate[c]	2.7.1.67	( 102594185 ) or ( 102577605 )	0	1000	NA	c	Inositol phosphate metabolism
R03362	ATP:1-phosphatidyl-1D-myo-inositol 3-phosphotransferase	ATP[c] + 1-Phosphatidyl-D-myo-inositol[c] <=> ADP[c] + 1-Phosphatidyl-1D-myo-inositol 3-phosphate[c]	2.7.1.137	( 102588478 )	-1000	1000	NA	c	Inositol phosphate metabolism
R05802	ATP:1-phosphatidyl-1D-myo-inositol-3-phosphate 5-phosphotransferase	ATP[c] + 1-Phosphatidyl-1D-myo-inositol 3-phosphate[c] => ADP[c] + 1-Phosphatidyl-1D-myo-inositol 3,5-bisphosphate[c]	2.7.1.150	( 102588439 and 102587453 and 102598631 and 102589738 and 102599943 and 102579931 and 102580462 )	0	1000	NA	c	Inositol phosphate metabolism
R04504		1-Phosphatidyl-1D-myo-inositol 3-phosphate[c] + 2 ATP[c] <=> Phosphatidylinositol-3,4,5-trisphosphate[c] + 2 ADP[c]		NA	-1000	1000	NA	c	Inositol phosphate metabolism
R04513	Phosphatidylinositol-3,4,5-trisphosphate 3-phosphohydrolase	H2O[c] + Phosphatidylinositol-3,4,5-trisphosphate[c] <=> Orthophosphate[c] + 1-Phosphatidyl-D-myo-inositol 4,5-bisphosphate[c]	3.1.3.67	( 102605570 and 102604410 and 102581182 )	-1000	1000	NA	c	Inositol phosphate metabolism
R00705	3-Oxopropanoate:NAD+ oxidoreductase (decarboxylating, CoA-acetylating)	3-Oxopropanoate[c] + CoA[c] + NAD+[c] <=> Acetyl-CoA[c] + CO2[c] + NADH[c] + H+[c]	1.2.1.18	( 102600700 and 102584416 )	0	1000	NA	c	Inositol phosphate metabolism
R06407	cis-2-Methyl-5-isopropylhexa-2,5-dienal dehydrogenase	H2O[c] + NAD+[c] + (Z)-2-Methyl-5-isopropylhexa-2,5-dienal[c] => NADH[c] + H+[c] + cis-2-Methyl-5-isopropylhexa-2,5-dienoic acid[c]	1.2.1.-	NA	0	1000	NA	c	Limonene and pinene degradation
R06415	3-Isopropylbut-3-enoyl-CoA thioesterase	H2O[c] + 3-Isopropylbut-3-enoyl-CoA[c] => CoA[c] + 3-Isopropylbut-3-enoic acid[c]	3.1.2.-	NA	0	1000	NA	c	Limonene and pinene degradation
R05740	linoleate, hydrogen-donor:oxygen oxidoreductase (D12-unsaturating)	Oxygen[c] + Reduced acceptor[c] + Linoleate[c] => H2O[c] + Acceptor[c] + Crepenynate[c]	1.14.99.33	NA	0	1000	NA	c	Linoleic acid metabolism
R04198	2,3,4,5-tetrahydrodipicolinate:NAD+ 4-oxidoreductase	(2S,4S)-4-Hydroxy-2,3,4,5-tetrahydrodipicolinate[c] + NADH[c] + H+[c] => 2,3,4,5-Tetrahydrodipicolinate[c] + NAD+[c] + H2O[c]	1.3.1.26	NA	0	1000	NA	c	Lysine biosynthesis
R10147	L-aspartate-4-semialdehyde hydro-lyase [adding pyruvate and cyclizing; (2S,4S)-4-hydroxy-2,3,4,5-tetrahydrodipicolinate-forming]	L-Aspartate 4-semialdehyde[c] + Pyruvate[c] => (2S,4S)-4-Hydroxy-2,3,4,5-tetrahydrodipicolinate[c] + H2O[c]	4.3.3.7	( 102581931 and 102582563 )	0	1000	NA	c	Lysine biosynthesis
R00451	meso-2,6-diaminoheptanedioate carboxy-lyase (L-lysine-forming)	meso-2,6-Diaminoheptanedioate[c] => L-Lysine[c] + CO2[c]	4.1.1.20	( 102593561 )	0	1000	NA	c	Lysine biosynthesis
R04863	L-2-Aminoadipate-6-semialdehyde:NAD(P)+ 6-oxidoreductase	L-2-Aminoadipate adenylate[c] + Holo-Lys2[c] <=> alpha-Aminoadipoyl-S-acyl enzyme[c] + AMP[c]	1.2.1.31	( 102598345 )	-1000	1000	NA	c	Lysine biosynthesis
R04390	L-2-Aminoadipate-6-semialdehyde:NAD(P)+ 6-oxidoreductase	alpha-Aminoadipoyl-S-acyl enzyme[c] + NADPH[c] + H+[c] <=> L-2-Aminoadipate 6-semialdehyde[c] + Holo-Lys2[c] + NADP+[c]	1.2.1.32	( 102598345 )	-1000	1000	NA	c	Lysine biosynthesis
R00716	N6-(L-1,3-Dicarboxypropyl)-L-lysine:NADP+ oxidoreductase (L-lysine-forming)	NADPH[c] + 2-Oxoglutarate[c] + L-Lysine[c] + H+[c] => H2O[c] + NADP+[c] + N6-(L-1,3-Dicarboxypropyl)-L-lysine[c]	1.5.1.8	( 102586908 )	0	1000	NA	c	Lysine degradation
R03102	L-2-Aminoadipate-6-semialdehyde:NAD+ 6-oxidoreductase	L-2-Aminoadipate 6-semialdehyde[c] + NAD+[c] + H2O[c] => L-2-Aminoadipate[c] + NADH[c] + H+[c]	1.2.1.31	( 102598345 )	0	1000	NA	c	Lysine degradation
R01940	2-Oxoadipate:lipoamde 2-oxidoreductase(decarboxylating and acceptor-succinylating)	2-Oxoadipate[c] + Enzyme N6-(lipoyl)lysine[c] => [Dihydrolipoyllysine-residue succinyltransferase] S-glutaryldihydrolipoyllysine[c] + CO2[c]	1.2.4.2	( 102591883 and 102603826 )	0	1000	NA	c	Lysine degradation
R02571	Glutaryl-CoA:dihydrolipoamide S-succinyltransferase	CoA[c] + [Dihydrolipoyllysine-residue succinyltransferase] S-glutaryldihydrolipoyllysine[c] => Glutaryl-CoA[c] + Enzyme N6-(dihydrolipoyl)lysine[c]	2.3.1.61	( 102602931 and 102604382 )	0	1000	NA	c	Lysine degradation
R04313		Protein N6,N6,N6-trimethyl-L-lysine[c] + 2 H2O[c] => N6,N6,N6-Trimethyl-L-lysine[c] + 2 Protein[c]	3.4.-.-	NA	0	1000	NA	c	Lysine degradation
R03451	N6,N6,N6-Trimethyl-L-lysine,2-oxoglutarate:oxygen oxidoreductase (3-hydroxylating)	N6,N6,N6-Trimethyl-L-lysine[c] + 2-Oxoglutarate[c] + Oxygen[c] => 3-Hydroxy-N6,N6,N6-trimethyl-L-lysine[c] + Succinate[c] + CO2[c]	1.14.11.8	NA	0	1000	NA	c	Lysine degradation
R03284		3-Hydroxy-N6,N6,N6-trimethyl-L-lysine[c] => 4-Trimethylammoniobutanal[c] + Glycine[c]	4.1.2.-	NA	0	1000	NA	c	Lysine degradation
R03283	4-Trimethylammoniobutanal:NAD+ 1-oxidoreductase;	H2O[c] + NAD+[c] + 4-Trimethylammoniobutanal[c] => NADH[c] + H+[c] + 4-Trimethylammoniobutanoate[c]	1.2.1.3	( 102591315 and 102591095 and 102587253 and 102601322 and 102588058 and 102597448 and 102594797 and 102596127 ) or ( 102598345 )	0	1000	NA	c	Lysine degradation
R03875		S-Adenosyl-L-methionine[c] + Protein lysine[c] => S-Adenosyl-L-homocysteine[c] + Protein N6-methyl-L-lysine[c]	2.1.1.43 2.1.1.60	( 102601580 and 102587095 and 102599225 and 102596505 and 102578708 and 102579046 and 102589438 and 102592451 and 102589764 and 102593293 and 107058854 and 107058855 ) or ( 102585737 and 102599524 and 107057890 ) or ( 102585898 )	0	1000	NA	c	Lysine degradation
R04866	S-adenosyl-L-methionine:cytochrome-c-L-lysine N6-methyltransferase	S-Adenosyl-L-methionine[c] + Protein N6-methyl-L-lysine[c] => S-Adenosyl-L-homocysteine[c] + Protein N6,N6-dimethyl-L-lysine[c]	2.1.1.43 2.1.1.60	( 102601580 and 102587095 and 102599225 and 102596505 and 102578708 and 102579046 and 102589438 and 102592451 and 102589764 and 102593293 and 107058854 and 107058855 ) or ( 102585737 and 102599524 and 107057890 ) or ( 102585898 )	0	1000	NA	c	Lysine degradation
R04867	S-adenosyl-L-methionine:cytochrome-c-L-lysine N6-methyltransferase	S-Adenosyl-L-methionine[c] + Protein N6,N6-dimethyl-L-lysine[c] => S-Adenosyl-L-homocysteine[c] + Protein N6,N6,N6-trimethyl-L-lysine[c]	2.1.1.43 2.1.1.60	( 102601580 and 102587095 and 102599225 and 102596505 and 102578708 and 102579046 and 102589438 and 102592451 and 102589764 and 102593293 and 107058854 and 107058855 ) or ( 102585737 and 102599524 and 107057890 ) or ( 102585898 )	0	1000	NA	c	Lysine degradation
R06422		(-)-alpha-Terpineol[c] => 1,8-Cineole[c]	4.2.3.-	NA	0	1000	NA	c	Monoterpenoid biosynthesis
R01004	Dolichyl-diphosphate phosphohydrolase	Dolichyl diphosphate[c] + H2O[c] => Dolichyl phosphate[c] + Orthophosphate[c]	3.6.1.43	( 102587018 and 102593568 and 102593886 )	0	1000	NA	c	Monoterpenoid biosynthesis
R00103	NAD+ phosphohydrolase	H2O[c] + NAD+[c] => AMP[c] + Nicotinamide D-ribonucleotide[c]	3.6.1.9 3.6.1.22	( 102597072 )	0	1000	NA	c	Nicotinate and nicotinamide metabolism
R00118	NADP+ 2'-phosphohydrolase	H2O[c] + NADP+[c] <=> NAD+[c] + Orthophosphate[c]	3.1.3.-	NA	-1000	1000	NA	c	Nicotinate and nicotinamide metabolism
R01273	N-ribosylnicotinamide ribohydrolase	H2O[c] + N-Ribosylnicotinamide[c] => D-Ribose[c] + Nicotinamide[c]	3.2.2.1	( 102606026 )	0	1000	NA	c	Nicotinate and nicotinamide metabolism
R02323	Nicotinamide ribonucleotide phosphohydrolase	H2O[c] + Nicotinamide D-ribonucleotide[c] => Orthophosphate[c] + N-Ribosylnicotinamide[c]	3.1.3.5	( 102603608 and 102604165 ) or ( 102599953 and 102600953 and 102588933 and 102581587 and 102583687 ) or ( 102604280 )	0	1000	NA	c	Nicotinate and nicotinamide metabolism
R03004	Deamino-NAD+ nucleotidohydrolase	H2O[c] + Deamino-NAD+[c] => AMP[c] + Nicotinate D-ribonucleotide[c]	3.6.1.9 3.6.1.22	( 102597072 )	0	1000	NA	c	Nicotinate and nicotinamide metabolism
R03347		ATP[c] + Nicotinate D-ribonucleoside[c] <=> ADP[c] + Nicotinate D-ribonucleotide[c]	2.7.1.-	NA	-1000	1000	NA	c	Nicotinate and nicotinamide metabolism
R03546	Cyanate C-N-lyase	H+[c] + HCO3-[c] + Cyanate[c] => CO2[c] + Carbamate[c]	4.2.1.104	( 102578903 )	0	1000	NA	c	Nitrogen metabolism
R07316		Carbamate[c] <=> NH3[c] + CO2[c]		NA	-1000	1000	NA	c	Nitrogen metabolism
R00794	nitrite:NAD+ oxidoreductase	Nitrate[c] + NADH[c] + H+[c] => Nitrite[c] + NAD+[c] + H2O[c]	1.7.1.1	( 102577728 )	0	1000	NA	c	Nitrogen metabolism
R10092	carbonate hydro-lyase (carbon-dioxide-forming)	CO2[c] + H2O[c] => HCO3-[c] + H+[c]	4.2.1.1	( 102589374 and 102591490 and 102599109 and 102604042 ) or ( 102581683 and 102602780 and 102589383 and 102590661 and 102581352 and 102591252 and 102581001 and 102578758 )	0	1000	NA	c	Nitrogen metabolism
R00540	Nitrile aminohydrolase	Nitrile[c] + 2 H2O[c] => Carboxylate[c] + NH3[c]	3.5.5.1	NA	0	1000	NA	c	Nitrogen metabolism
R00790	Ammonia:ferredoxin oxidoreductase	Nitrite[c] + 6 Reduced ferredoxin[c] + 6 H+[c] => NH3[c] + 2 H2O[c] + 6 Oxidized ferredoxin[c]	1.7.7.1	( 102596437 and 102581851 )	0	1000	NA	c	Nitrogen metabolism
R02300	S-Aminomethyldihydrolipoylprotein:(6S)-tetrahydrofolate aminomethyltransferase (ammonia-forming)	H2O[c] + 5,10-Methenyltetrahydrofolate[c] => 5-Formyltetrahydrofolate[c]	2.1.2.10	( 102602939 )	0	1000	NA	c	One carbon pool by folate
RK0007		Diphosphate[c] + H2O[c] => 2 Orthophosphate[c] + H+[c]	3.6.1.1	NA	0	1000	NA	c	Oxidative phosphorylation
R00006	pyruvate:pyruvate acetaldehydetransferase (decarboxylating);	2 Pyruvate[c] => CO2[c] + 2-Acetolactate[c]	2.2.1.6	( 102588606 and 102595762 and 102594064 ) or ( 102600503 and 102581549 )	0	1000	NA	c	Pantothenate and CoA biosynthesis
R00130	ATP:dephospho-CoA 3'-phosphotransferase	ATP[c] + Dephospho-CoA[c] => ADP[c] + CoA[c]	2.7.1.24	( 102586462 and 102587364 )	0	1000	NA	c	Pantothenate and CoA biosynthesis
R01625	CoA:apo-[acyl-carrier-protein] pantetheinephosphotransferase	CoA[c] + Apo-[acyl-carrier-protein][c] => Adenosine 3',5'-bisphosphate[c] + Acyl-carrier protein[c]	2.7.8.-	( 102599867 and 102579051 and 102578381 )	0	1000	NA	c	Pantothenate and CoA biosynthesis
R01226	5,10-Methylenetetrahydrofolate:3-methyl-2-oxobutanoate hydroxymethyltransferase	H2O[c] + 3-Methyl-2-oxobutanoic acid[c] + 5,10-Methylenetetrahydrofolate[c] => Tetrahydrofolate[c] + 2-Dehydropantoate[c]	2.1.2.11	( 102603485 and 102591843 and 107058079 )	0	1000	NA	c	Pantothenate and CoA biosynthesis
R02472	(R)-Pantoate:NADP+ 2-oxidoreductase	2-Dehydropantoate[c] + NADPH[c] + H+[c] => (R)-Pantoate[c] + NADP+[c]	1.1.1.169	NA	0	1000	NA	c	Pantothenate and CoA biosynthesis
R02473	(R)-Pantoate:beta-alanine ligase (AMP-forming)	ATP[c] + beta-Alanine[c] + (R)-Pantoate[c] => Diphosphate[c] + AMP[c] + Pantothenate[c]	6.3.2.1	( 102592767 )	0	1000	NA	c	Pantothenate and CoA biosynthesis
R02972	N-((R)-Pantothenoyl)-L-cysteine carboxy-lyase	N-((R)-Pantothenoyl)-L-cysteine[c] <=> Pantetheine[c] + CO2[c]	4.1.1.30	NA	-1000	1000	NA	c	Pantothenate and CoA biosynthesis
R02971	ATP:pantothenate 4'-phosphotransferase	ATP[c] + Pantetheine[c] => ADP[c] + Pantetheine 4'-phosphate[c]	2.7.1.33	( 102587678 and 102588717 )	0	1000	NA	c	Pantothenate and CoA biosynthesis
R03018	ATP:pantothenate 4'-phosphotransferase	ATP[c] + Pantothenate[c] => ADP[c] + D-4'-Phosphopantothenate[c]	2.7.1.33	( 102587678 and 102588717 )	0	1000	NA	c	Pantothenate and CoA biosynthesis
R03051	2,3-Dihydroxy-3-methylbutanoate:NADP+ oxidoreductase (isomerizing)	NADPH[c] + H+[c] + 2-Acetolactate[c] => NADP+[c] + 2,3-Dihydroxy-3-methylbutanoate[c]	1.1.1.86	( 102601054 and 102595769 )	0	1000	NA	c	Pantothenate and CoA biosynthesis
R01209	2,3-Dihydroxy-3-methylbutanoate hydro-lyase	2,3-Dihydroxy-3-methylbutanoate[c] => 3-Methyl-2-oxobutanoic acid[c] + H2O[c]	4.2.1.9	( 102606211 and 102603493 )	0	1000	NA	c	Pantothenate and CoA biosynthesis
R03269	N-[(R)-4'-Phosphopantothenoyl]-L-cysteine carboxy-lyase	(R)-4'-Phosphopantothenoyl-L-cysteine[c] => CO2[c] + Pantetheine 4'-phosphate[c]	4.1.1.36	( 102603925 and 102599326 )	0	1000	NA	c	Pantothenate and CoA biosynthesis
R04230	(R)-4'-Phosphopantothenate:L-cysteine ligase	ATP[c] + L-Cysteine[c] + D-4'-Phosphopantothenate[c] => Diphosphate[c] + AMP[c] + (R)-4'-Phosphopantothenoyl-L-cysteine[c]	6.3.2.5	( 102588919 and 102590816 )	0	1000	NA	c	Pantothenate and CoA biosynthesis
R04391	ATP:pantothenate 4'-phosphotransferase	ATP[c] + N-((R)-Pantothenoyl)-L-cysteine[c] => ADP[c] + (R)-4'-Phosphopantothenoyl-L-cysteine[c]	2.7.1.33	( 102587678 and 102588717 )	0	1000	NA	c	Pantothenate and CoA biosynthesis
R02736	beta-D-Glucose-6-phosphate:NADP+ 1-oxoreductase	NADP+[c] + beta-D-Glucose 6-phosphate[c] => NADPH[c] + H+[c] + D-Glucono-1,5-lactone 6-phosphate[c]	1.1.1.49	( 102594145 and 102595038 and 102592547 and 102597484 )	0	1000	NA	c	Pentose phosphate pathway
R05032	UDP-N-acetyl-D-glucosamine:undecaprenyl-diphospho-N-acetylmuramoyl-L-alanyl-gamma-D-glutamyl-meso-2,6-diaminopimeloyl-D-alanyl-D-alanine 4-beta-N-acetylglucosaminlytransferase	UDP-N-acetyl-D-glucosamine[c] + Undecaprenyl-diphospho-N-acetylmuramoyl-L-alanyl-D-glutamyl-meso-2,6-diaminopimeloyl-D-alanyl-D-alanine[c] => UDP[c] + Undecaprenyl-diphospho-N-acetylmuramoyl-(N-acetylglucosamine)-L-alanyl-D-glutamyl-meso-2,6-diaminopimeloyl-D-alanyl-D-alanine[c]	2.4.1.227	( 102602557 )	0	1000	NA	c
R05630	UDP-N-acetylmuramoyl-L-alanyl-gamma-D-glutamyl-meso-2,6-diaminopimeloyl-D-alanyl-D-alanine:undecaprenyl-phosphate phospho-N-acetylmuramoyl-pentapeptide-transferase	UDP-N-acetylmuramoyl-L-alanyl-D-glutamyl-6-carboxy-L-lysyl-D-alanyl-D-alanine[c] + di-trans,poly-cis-Undecaprenyl phosphate[c] => UMP[c] + Undecaprenyl-diphospho-N-acetylmuramoyl-L-alanyl-D-glutamyl-meso-2,6-diaminopimeloyl-D-alanyl-D-alanine[c]	2.7.8.13	( 102581883 )	0	1000	NA	c
R00699	L-phenylalanine carboxy-lyase (phenylethylamine-forming)	L-Phenylalanine[c] <=> CO2[c] + Phenethylamine[c]	4.1.1.28 4.1.1.53	NA	-1000	1000	NA	c	Phenylalanine metabolism
R01942	S-Adenosyl-L-methionine:caffeoyl-CoA 3-O-methyltransferase	S-Adenosyl-L-methionine[c] + Caffeoyl-CoA[c] => S-Adenosyl-L-homocysteine[c] + Feruloyl-CoA[c]	2.1.1.104	( 102586472 and 102586332 and 102595685 and 102578946 and 102599242 and 102586657 and 102585995 )	0	1000	NA	c	Phenylalanine metabolism
R01731	L-arogenate:2-oxoglutarate aminotransferase	L-Aspartate[c] + Prephenate[c] <=> Oxaloacetate[c] + L-Arogenate[c]	2.6.1.78 2.6.1.79	( 102601259 )	-1000	1000	NA	c	Phenylalanine, tyrosine and tryptophan biosynthesis
R00691	L-arogenate hydro-lyase (decarboxylating; L-phenylalanine-forming)	L-Arogenate[c] => L-Phenylalanine[c] + H2O[c] + CO2[c]	4.2.1.51 4.2.1.91	( 102599157 and 102599370 and 102579641 and 102602486 )	0	1000	NA	c	Phenylalanine, tyrosine and tryptophan biosynthesis
R02380	UDPglucose:sinapate D-glucosyltransferase	UDP-glucose[c] + Sinapate[c] => UDP[c] + 1-O-Sinapoyl-beta-D-glucose[c]	2.4.1.120 2.4.1.126	NA	0	1000	NA	c	Phenylpropanoid biosynthesis
R00697	L-phenylalanine ammonia-lyase (trans-cinnamate-forming)	L-Phenylalanine[c] => trans-Cinnamate[c] + NH3[c]	4.3.1.24	( 102585026 and 102596343 and 102595248 and 102585357 and 102597781 and 102582618 and 102605661 and 102596891 and 102596017 and 107057661 and 102587888 )	0	1000	NA	c	Phenylpropanoid biosynthesis
R02255	trans-Cinnamate:CoA ligase (AMP-forming)	ATP[c] + trans-Cinnamate[c] + CoA[c] <=> AMP[c] + Diphosphate[c] + Cinnamoyl-CoA[c]	6.2.1.12	( 102597265 and 102584603 and 102581073 and 102590237 and 102596056 and 102594991 and 102589212 and 102589793 )	-1000	1000	NA	c	Phenylpropanoid biosynthesis
R02506	cinnamaldehyde:NADP+ oxidoreductase (CoA-cinnamoylating)	NADPH[c] + H+[c] + Cinnamoyl-CoA[c] => NADP+[c] + CoA[c] + Cinnamaldehyde[c]	1.2.1.44	( 102580211 and 102577453 )	0	1000	NA	c	Phenylpropanoid biosynthesis
R02594	UDPglucose:coniferyl-alcohol 4'-beta-D-glucosyltransferase	UDP-glucose[c] + Coniferyl alcohol[c] => UDP[c] + Coniferin[c]	2.4.1.111	( 102582599 and 102582381 and 102601479 and 107060575 )	0	1000	NA	c	Phenylpropanoid biosynthesis
R03075	1-O-(4-Hydroxy-3,5-dimethoxycinnamoyl)-beta-D-glucose:choline 1-O-(4-Hydroxy-3,5-dimethoxycinnamoyl)transferase	Choline[c] + 1-O-Sinapoyl-beta-D-glucose[c] => D-Glucose[c] + Sinapine[c]	2.3.1.91	NA	0	1000	NA	c	Phenylpropanoid biosynthesis
R03323	1-O-Sinapoyl-beta-D-glucose:(S)-malate O-sinapoyltransferase	(S)-Malate[c] + 1-O-Sinapoyl-beta-D-glucose[c] => D-Glucose[c] + Sinapoyl malate[c]	2.3.1.92	NA	0	1000	NA	c	Phenylpropanoid biosynthesis
R03605	UDPglucose:coniferyl-alcohol 4'-beta-D-glucosyltransferase	UDP-glucose[c] + Sinapyl alcohol[c] => UDP[c] + Syringin[c]	2.4.1.111	( 102582599 and 102582381 and 102601479 and 107060575 )	0	1000	NA	c	Phenylpropanoid biosynthesis
R04005	UDPglucose:coniferyl-alcohol 4'-beta-D-glucosyltransferase	UDP-glucose[c] + 4-Coumaryl alcohol[c] => UDP[c] + 4-Hydroxycinnamyl alcohol 4-D-glucoside[c]	2.4.1.111	( 102582599 and 102582381 and 102601479 and 107060575 )	0	1000	NA	c	Phenylpropanoid biosynthesis
R07443	donor:hydrogen-peroxide oxidoreductase	5-Hydroxyconiferyl alcohol[c] => 5-Hydroxy-guaiacyl lignin[c]	1.11.1.7	( 102606008 and 102595940 and 102587618 and 102594314 and 102598276 and 102581043 and 102596217 and 102586311 and 102602226 and 102578391 and 102580657 and 102586957 and 102587612 and 102590326 and 102601994 and 102597303 and 102593546 and 102585990 and 102586327 and 102604601 and 102592844 and 102591823 and 102602103 and 102585502 and 102591916 and 102588377 and 102600390 and 102581939 and 10258…	0	1000	NA	c	Phenylpropanoid biosynthesis
R02590	CTP:choline-phosphate cytidylyltransferase	CTP[c] + N-Trimethyl-2-aminoethylphosphonate[c] => Diphosphate[c] + CMP-N-trimethyl-2-aminoethylphosphonate[c]	2.7.7.15	( 102585509 and 102605049 )	0	1000	NA	c
R00036	5-aminolevulinate hydro-lyase (adding 5-aminolevulinate and cyclizing; porphobilinogen-forming)	2 5-Aminolevulinate[c] => 2 H2O[c] + Porphobilinogen[c]	4.2.1.24	( 102604643 )	0	1000	NA	c	Porphyrin and chlorophyll metabolism
R00078	Fe(II):oxygen oxidoreductase;	Oxygen[c] + 4 H+[c] + 4 Fe2+[c] => 2 H2O[c] + 4 Fe3+[c]	1.16.3.1	( 102599759 )	0	1000	NA	c	Porphyrin and chlorophyll metabolism
R00084	porphobilinogen:(4-[2-carboxyethyl]-3-[carboxymethyl]pyrrol-2-yl)methyltransferase (hydrolysing);	H2O[c] + 4 Porphobilinogen[c] => 4 NH3[c] + Hydroxymethylbilane[c]	2.5.1.61	( 102580720 )	0	1000	NA	c	Porphyrin and chlorophyll metabolism
R03166		Hydroxymethylbilane[c] => Uroporphyrinogen I[c] + H2O[c]		NA	0	1000	NA	c	Porphyrin and chlorophyll metabolism
R00310	protoheme ferro-lyase (protoporphyrin-forming)	Protoporphyrin[c] + Fe2+[c] => Heme[c] + 2 H+[c]	4.99.1.1	( 102605997 and 102598315 )	0	1000	NA	c	Porphyrin and chlorophyll metabolism
R04109	L-glutamate-semialdehyde: NADP+ oxidoreductase(L-glutamyl-tRNA(Glu)-forming)	L-Glutamyl-tRNA(Glu)[c] + NADPH[c] + H+[c] => (S)-4-Amino-5-oxopentanoate[c] + tRNA(Glu)[c] + NADP+[c]	1.2.1.70	( 102596523 and 102601446 and 102589658 )	0	1000	NA	c	Porphyrin and chlorophyll metabolism
R02272	(S)-4-Amino-5-oxopentanoate 4,5-aminomutase	(S)-4-Amino-5-oxopentanoate[c] => 5-Aminolevulinate[c]	5.4.3.8	( 102593524 )	0	1000	NA	c	Porphyrin and chlorophyll metabolism
R03165	Hydroxymethylbilane hydro-lyase(cyclizing)	Hydroxymethylbilane[c] => Uroporphyrinogen III[c] + H2O[c]	4.2.1.75	( 102585870 and 102581448 )	0	1000	NA	c	Porphyrin and chlorophyll metabolism
R03197	Uroporphyrinogen-III carboxy-lyase	Uroporphyrinogen III[c] => 4 CO2[c] + Coproporphyrinogen III[c]	4.1.1.37	( 102584336 and 102582223 )	0	1000	NA	c	Porphyrin and chlorophyll metabolism
R03220	Coproporphyrinogen:oxygen oxidoreductase(decarboxylating)	Oxygen[c] + Coproporphyrinogen III[c] => 2 H2O[c] + 2 CO2[c] + Protoporphyrinogen IX[c]	1.3.3.3	( 102600601 and 102595391 )	0	1000	NA	c	Porphyrin and chlorophyll metabolism
R03222	protoporphyrinogen-IX:oxygen oxidoreductase	3 Oxygen[c] + Protoporphyrinogen IX[c] => 3 Hydrogen peroxide[c] + Protoporphyrin[c]	1.3.3.4	( 102587739 and 102583969 )	0	1000	NA	c	Porphyrin and chlorophyll metabolism
R03684		Globin[c] + Heme[c] => Hemoglobin[c]		NA	0	1000	NA	c	Porphyrin and chlorophyll metabolism
R03683	Hemoglobin:oxygen oxidoreductase (alpha-methylene-oxydizing, hydroxylating)	Hemoglobin[c] + FADH2[c] + 3 Oxygen[c] => Globin[c] + Biliverdinv[c] + CO[c] + Fe3+[c] + FAD[c] + 3 H2O[c]	1.14.99.3	( 102600014 and 102580772 )	0	1000	NA	c	Porphyrin and chlorophyll metabolism
R03678	(3Z)-phytochromobilin:ferredoxin oxidoreductase	2 Reduced ferredoxin[c] + Biliverdin[c] => 2 Oxidized ferredoxin[c] + (3Z)-Phytochromobilin[c]	1.3.7.4	( 102604691 )	0	1000	NA	c	Porphyrin and chlorophyll metabolism
R03845	Chlorophyllide-a:NADP+ 7,8-oxidoreductase	NADPH[c] + H+[c] + Protochlorophyllide[c] => NADP+[c] + Chlorophyllide[c]	1.3.1.33	( 102588946 and 102594293 and 102599631 )	0	1000	NA	c	Porphyrin and chlorophyll metabolism
R03877	Magnesium-protoporphyrin IX chelatase	H2O[c] + ATP[c] + Magnesium cation[c] + Protoporphyrin[c] => ADP[c] + Orthophosphate[c] + 2 H+[c] + Magnesium protoporphyrin[c]	6.6.1.1	( 102605088 ) or ( 102584630 ) or ( 102591731 )	0	1000	NA	c	Porphyrin and chlorophyll metabolism
R04237	S-adenosyl-L-methionine:magnesium-protoporphyrin-IX O-methyltransferase	S-Adenosyl-L-methionine[c] + Magnesium protoporphyrin[c] => S-Adenosyl-L-homocysteine[c] + Magnesium protoporphyrin monomethyl ester[c]	2.1.1.11	( 102580238 )	0	1000	NA	c	Porphyrin and chlorophyll metabolism
R04972	Uroporphyrinogen I carboxy-lyase	Uroporphyrinogen I[c] => 4 CO2[c] + Coproporphyrinogen I[c]	4.1.1.37	( 102584336 and 102582223 )	0	1000	NA	c	Porphyrin and chlorophyll metabolism
[truncated: 324 more rows]
